# Supplementary material for: Interplay between trauma and Pseudomonas entomophila infection in flies: a central role of the JNK pathway and of CrebA
Source: Sci Rep. 2017 Nov 24;7:16222. doi: 10.1038/s41598-017-14969-7 (PMC5701226; doi:10.1038/s41598-017-14969-7)
Supplement: Supplementary file 2 — Supplementary Table S1 [file 41598_2017_14969_MOESM2_ESM.xlsx]

## Sheet: EdgeR_30min
	EdgeR significant genes - 30min
	Control vs SH			Control vs DH			SH vs DH
	logFC	PValue	FDR	logFC	PValue	FDR	logFC	PValue	FDR
FBgn0003961	0.576213	2.39525e-09	2.49825e-07	0.295055	0.00230132	0.0902358	-0.281158	0.00297499	0.0712767
FBgn0033913	0.488752	3.83096e-09	3.81754e-07	0.269796	0.00116039	0.0538565	-0.218955	0.00693626	0.125454
FBgn0010435	0.389982	9.79615e-09	9.28853e-07	0.207775	0.00223154	0.0883858	-0.182207	0.00669605	0.122692
FBgn0034098	-0.403389	1.31845e-08	1.2278e-06	-0.206855	0.00298405	0.111688	0.196534	0.00576727	0.109622
FBgn0035522	-2.4046	2.59095e-08	2.3163e-06	-0.993898	0.00485994	0.161047	1.4107	0.00292076	0.0708454
FBgn0036319	1.1462	2.99895e-08	2.66583e-06	0.545688	0.010804	0.27045	-0.600516	0.00194373	0.0530709
FBgn0032087	0.719448	3.74792e-08	3.27577e-06	0.36701	0.00510627	0.164621	-0.352437	0.00604264	0.113763
FBgn0261509	-1.29759	5.05529e-08	4.26463e-06	-0.5991	0.00466907	0.155941	0.698493	0.00562842	0.107715
FBgn0259998	0.373972	1.296e-07	9.75874e-06	0.174635	0.0136411	0.312468	-0.199337	0.00454487	0.0950595
FBgn0035694	0.541265	1.3188e-07	9.82503e-06	0.327394	0.00140322	0.062724	-0.213871	0.0349023	0.334998
FBgn0036975	0.496643	1.52115e-07	1.1173e-05	0.274496	0.00379887	0.134308	-0.222147	0.0152583	0.21295
FBgn0000046	0.47082	1.79098e-07	1.30325e-05	0.265924	0.00319225	0.116962	-0.204896	0.0209749	0.255173
FBgn0034021	-0.372593	1.90112e-07	1.377e-05	-0.155961	0.0281556	0.464015	0.216632	0.0024496	0.0629294
FBgn0035670	0.536057	3.12758e-07	2.15083e-05	0.293983	0.0049517	0.16241	-0.242074	0.0203717	0.251465
FBgn0030575	1.03159	5.17981e-07	3.39072e-05	0.551924	0.00798115	0.226738	-0.479667	0.0148989	0.209804
FBgn0083919	0.389936	6.40148e-07	4.15565e-05	0.183281	0.0191965	0.382098	-0.206655	0.00795692	0.137858
FBgn0001296	0.340933	8.88891e-07	5.60754e-05	0.177889	0.0102311	0.263266	-0.163043	0.0173465	0.230379
FBgn0032074	0.39143	1.13684e-06	7.08601e-05	0.184448	0.0219307	0.409434	-0.206983	0.00874681	0.147033
FBgn0038652	0.440206	1.19028e-06	7.36043e-05	0.268537	0.00301059	0.112412	-0.171669	0.0519702	0.411891
FBgn0085408	0.410203	1.22294e-06	7.51429e-05	0.215586	0.0107799	0.27045	-0.194617	0.0186015	0.238542
FBgn0046302	0.386468	1.54847e-06	9.14181e-05	0.209609	0.00909209	0.245675	-0.176859	0.025653	0.287288
FBgn0004228	0.558785	1.65268e-06	9.61196e-05	0.309916	0.00805793	0.226738	-0.248869	0.0281367	0.299365
FBgn0033846	-0.332012	1.66684e-06	9.65839e-05	-0.158928	0.0199692	0.38955	0.173084	0.0126027	0.191427
FBgn0039756	0.41564	1.94021e-06	0.000111189	0.176477	0.0436759	0.561495	-0.239163	0.00539457	0.104961
FBgn0039475	0.493771	2.11145e-06	0.000119687	0.250274	0.0162059	0.345425	-0.243497	0.0182013	0.235779
FBgn0033659	0.558865	2.24464e-06	0.000125869	0.331239	0.00509937	0.164621	-0.227625	0.0485662	0.395945
FBgn0037760	-0.318779	2.54704e-06	0.000141809	-0.114337	0.0888027	0.737193	0.204443	0.00253763	0.0643455
FBgn0032156	0.346711	2.61225e-06	0.000144924	0.153068	0.0379801	0.530126	-0.193643	0.00782645	0.135952
FBgn0030347	0.50645	2.72094e-06	0.000150421	0.247859	0.0222907	0.412219	-0.258591	0.0138195	0.201309
FBgn0030482	0.347652	3.08868e-06	0.000169553	0.122589	0.10022	0.748698	-0.225064	0.00229538	0.0600521
FBgn0000083	0.294571	3.14595e-06	0.000172092	0.123888	0.0497411	0.589615	-0.170683	0.00652078	0.120776
FBgn0261260	0.292381	3.32465e-06	0.000180605	0.145911	0.0201371	0.391848	-0.14647	0.0189628	0.242029
FBgn0036710	-0.348257	3.37414e-06	0.000182659	-0.154968	0.0348267	0.509694	0.193289	0.0100055	0.163058
FBgn0038897	0.685198	3.61471e-06	0.000194274	0.458376	0.0019995	0.0810418	-0.226822	0.108127	0.565956
FBgn0032004	2.26131	4.18839e-06	0.000220631	0.974761	0.0748276	0.68896	-1.28654	0.00289734	0.070496
FBgn0034356	1.04998	4.53989e-06	0.000237547	0.551097	0.0202782	0.392577	-0.498886	0.0180515	0.23437
FBgn0002673	-0.327215	5.24865e-06	0.00026923	-0.120451	0.0890517	0.737193	0.206765	0.00398706	0.0872414
FBgn0035411	-0.30533	5.88231e-06	0.000296056	-0.104902	0.115743	0.756494	0.200428	0.00291845	0.0708454
FBgn0038983	0.413877	5.90408e-06	0.000296056	0.143997	0.116322	0.756494	-0.26988	0.00271204	0.066924
FBgn0040279	-3.48619	6.01525e-06	0.000300666	-1.47898	0.00691605	0.204154	2.00721	0.0335748	0.326868
FBgn0259715	0.395103	7.16921e-06	0.000354944	0.127043	0.150159	0.831621	-0.26806	0.00204006	0.0550289
FBgn0085388	0.476114	7.19519e-06	0.000354984	0.285517	0.00713535	0.209836	-0.190597	0.0623522	0.446603
FBgn0052982	0.756034	7.4054e-06	0.00036319	0.521439	0.00209895	0.0839848	-0.234595	0.137457	0.605815
FBgn0000044	0.383405	7.52461e-06	0.000367883	0.269787	0.00160667	0.0690561	-0.113618	0.18282	0.694733
FBgn0051465	0.84094	7.94361e-06	0.000387158	0.277793	0.154095	0.838666	-0.563147	0.00183837	0.0506963
FBgn0034514	4.92093	8.56886e-06	0.000409969	2.64152	0.022851	0.417112	-2.2794	0.00933927	0.154617
FBgn0019929	0.56784	9.41749e-06	0.000447832	0.19446	0.135142	0.79815	-0.37338	0.00271839	0.0669751
FBgn0011704	-0.292463	1.01371e-05	0.000476263	-0.146042	0.0265646	0.448815	0.146421	0.0270836	0.294252
FBgn0031540	-0.330025	1.03898e-05	0.00048667	-0.129973	0.075457	0.689962	0.200052	0.00754128	0.133465
FBgn0034436	0.338944	1.05749e-05	0.000490931	0.125121	0.104282	0.756494	-0.213823	0.00479353	0.0979044
FBgn0259111	0.338677	1.13498e-05	0.000523799	0.150524	0.0509805	0.594329	-0.188153	0.0132152	0.195973
FBgn0031023	-0.279463	1.1927e-05	0.000544018	-0.100511	0.112249	0.756494	0.178952	0.00501274	0.100287
FBgn0051414	0.882861	1.32707e-05	0.000596609	0.308915	0.141306	0.814265	-0.573946	0.00307931	0.0731045
FBgn0025595	0.485636	1.34907e-05	0.000603034	0.259317	0.0204269	0.394055	-0.226319	0.0370486	0.345922
FBgn0034716	0.410601	1.35475e-05	0.000603847	0.18489	0.0505916	0.592444	-0.225712	0.0144865	0.206979
FBgn0038701	0.378831	1.49561e-05	0.000662854	0.239522	0.00610303	0.186853	-0.139309	0.107712	0.565956
FBgn0261799	-1.29801	1.55378e-05	0.000684758	-0.397635	0.131641	0.790406	0.900377	0.00361351	0.0818138
FBgn0037166	0.490726	1.61199e-05	0.000706432	0.179208	0.11877	0.76279	-0.311518	0.00496711	0.100014
FBgn0031483	-0.3514	1.70434e-05	0.000744818	-0.133487	0.0988664	0.745085	0.217912	0.00764511	0.134328
FBgn0000075	0.510197	1.91443e-05	0.000827383	0.37378	0.00168773	0.0713919	-0.136417	0.240245	0.742848
FBgn0039312	-0.352921	2.07585e-05	0.000882517	-0.157069	0.0539378	0.608688	0.195853	0.0182808	0.236171
FBgn0037083	-2.55156	2.39947e-05	0.00100913	-0.726674	0.116511	0.756494	1.82488	0.00487839	0.0992489
FBgn0001311	-1.83293	2.41147e-05	0.00101102	-0.988851	0.00851718	0.234904	0.844079	0.0809628	0.505517
FBgn0037664	-0.431681	2.42941e-05	0.00101355	-0.179897	0.0699603	0.667396	0.251784	0.0141138	0.203851
FBgn0020414	0.361942	2.64234e-05	0.00108218	0.105122	0.223251	0.875002	-0.25682	0.00259262	0.065196
FBgn0000567	0.423902	2.65837e-05	0.00108591	0.157208	0.120546	0.767576	-0.266694	0.00724268	0.129796
FBgn0053542	1.64121	2.92961e-05	0.00119049	0.829041	0.0528097	0.603953	-0.812167	0.0178316	0.233648
FBgn0031360	0.326116	2.96315e-05	0.00119789	0.168207	0.0309486	0.484676	-0.157909	0.0403231	0.359301
FBgn0039559	-0.274127	3.00685e-05	0.00120931	-0.0922849	0.157543	0.847393	0.181843	0.00560064	0.107512
FBgn0035049	0.390629	3.14386e-05	0.00125794	0.128087	0.174353	0.875002	-0.262541	0.00436259	0.0925837
FBgn0034060	-0.27844	3.29812e-05	0.00130962	-0.122822	0.0630182	0.638963	0.155619	0.0202734	0.251051
FBgn0029507	0.417248	3.45251e-05	0.00136057	0.136275	0.177442	0.875002	-0.280974	0.00477222	0.0977797
FBgn0039670	1.2663	3.64859e-05	0.0014235	0.522563	0.100449	0.748698	-0.74374	0.0104012	0.166387
FBgn0035089	0.755712	3.90822e-05	0.00150601	0.366828	0.0495484	0.589615	-0.388884	0.0268956	0.293024
FBgn0036147	0.30329	3.92388e-05	0.00150817	0.196295	0.00760837	0.22084	-0.106995	0.142446	0.615967
FBgn0003137	0.263013	3.93455e-05	0.00150817	0.124408	0.0513478	0.595978	-0.138606	0.0288119	0.302119
FBgn0030993	0.531641	3.94275e-05	0.00150817	0.204515	0.115223	0.756494	-0.327126	0.0102557	0.165413
FBgn0035496	0.710077	4.14615e-05	0.00157443	0.300797	0.0884446	0.737193	-0.40928	0.0139202	0.202399
FBgn0000313	0.36384	4.26598e-05	0.00161601	0.266998	0.00253682	0.0977549	-0.0968423	0.264803	0.742848
FBgn0259225	0.359369	4.49279e-05	0.00169782	0.114715	0.19346	0.875002	-0.244653	0.0049866	0.100022
FBgn0013548	-0.262158	4.97081e-05	0.00186049	-0.084892	0.182261	0.875002	0.177266	0.0060001	0.113098
FBgn0026679	-0.315401	5.03552e-05	0.00187573	-0.0905447	0.233913	0.875002	0.224856	0.00378791	0.0843668
FBgn0038981	0.404582	5.1028e-05	0.00189628	0.181591	0.0696866	0.667041	-0.222991	0.0222191	0.262749
FBgn0005410	-0.308075	5.60918e-05	0.00206484	-0.110163	0.144637	0.823153	0.197912	0.00960775	0.15799
FBgn0038460	0.537183	5.8182e-05	0.00212677	0.326036	0.0149376	0.329639	-0.211147	0.0982012	0.542085
FBgn0027580	0.274661	5.88781e-05	0.0021472	0.202283	0.00305411	0.113227	-0.0723778	0.288177	0.765456
FBgn0262624	0.333851	6.30961e-05	0.00227976	0.12501	0.134341	0.795822	-0.208841	0.0111832	0.175312
FBgn0027548	-0.255823	6.35228e-05	0.00228989	-0.115871	0.0676184	0.659231	0.139952	0.0286003	0.301518
FBgn0085282	1.69828	6.37556e-05	0.002293	0.676401	0.155377	0.841718	-1.02188	0.00696592	0.1257
FBgn0039232	0.594889	6.50036e-05	0.00233253	0.188512	0.209217	0.875002	-0.406377	0.00556687	0.107136
FBgn0022772	-0.263944	6.60921e-05	0.00236259	-0.070479	0.281677	0.902402	0.193465	0.0034012	0.0787157
FBgn0027560	0.326473	6.61436e-05	0.00236259	0.180229	0.0274918	0.457586	-0.146244	0.0732697	0.483134
FBgn0038395	0.37187	7.36207e-05	0.00259999	0.110887	0.237177	0.875002	-0.260982	0.00520948	0.102519
FBgn0027620	-0.27222	7.74431e-05	0.00272269	-0.0763858	0.264525	0.88128	0.195834	0.00443185	0.0935712
FBgn0003483	-0.283109	7.96526e-05	0.00279409	-0.0845665	0.233846	0.875002	0.198542	0.0056076	0.107513
FBgn0011474	-0.253332	8.1113e-05	0.00283262	-0.0964567	0.12983	0.789053	0.156875	0.0145741	0.207629
FBgn0050021	0.43759	8.3113e-05	0.00287227	0.198335	0.0758481	0.691517	-0.239255	0.0264833	0.291168
FBgn0035358	0.666242	8.50319e-05	0.00291738	0.407837	0.0165499	0.35074	-0.258404	0.113744	0.578555
FBgn0052695	0.54894	9.02171e-05	0.00307505	0.228996	0.106369	0.756494	-0.319944	0.0183291	0.236551
FBgn0030242	-0.274365	9.10423e-05	0.00308971	-0.0880544	0.199869	0.875002	0.18631	0.00776248	0.135238
FBgn0261385	-0.251356	9.15782e-05	0.00309447	-0.0510967	0.421133	1	0.200259	0.00179014	0.0501015
FBgn0033304	0.385976	9.33122e-05	0.00314627	0.281346	0.00413759	0.142897	-0.10463	0.27289	0.74721
FBgn0037379	-0.256909	9.5742e-05	0.00322125	-0.058284	0.369584	0.990156	0.198625	0.00250478	0.0637192
FBgn0031801	0.380859	9.93257e-05	0.00332752	0.0884912	0.367443	0.98927	-0.292368	0.00255947	0.0647925
FBgn0016675	0.547404	0.000105992	0.00353569	0.354106	0.0121974	0.292938	-0.193299	0.153275	0.635901
FBgn0024806	-0.254858	0.000110886	0.00367543	-0.147694	0.0236915	0.422313	0.107163	0.104238	0.55716
FBgn0261801	0.57226	0.000112482	0.00372046	0.466698	0.00151239	0.065909	-0.105562	0.450225	0.930976
FBgn0030558	0.393062	0.000116197	0.00380958	0.200048	0.0497461	0.589615	-0.193014	0.0549368	0.420622
FBgn0004431	0.659696	0.000116394	0.00380958	0.345986	0.0450565	0.564831	-0.313709	0.0573132	0.432128
FBgn0038247	0.443812	0.000117043	0.00381681	0.280787	0.0146076	0.326481	-0.163025	0.144387	0.619566
FBgn0037802	-0.504393	0.000117103	0.00381681	-0.346273	0.00657998	0.19721	0.15812	0.234378	0.735231
FBgn0046763	0.491375	0.000118277	0.00384708	0.268439	0.0359486	0.518356	-0.222936	0.0710692	0.479051
FBgn0035090	0.289766	0.000123011	0.00398449	0.0649551	0.389892	0.999665	-0.224811	0.0026548	0.0659274
FBgn0035315	4.87308	0.000128053	0.00413923	2.21972	0.119761	0.765108	-2.65337	0.00893498	0.149666
FBgn0015037	0.418364	0.000143943	0.00458653	0.316059	0.00392527	0.137273	-0.102305	0.341701	0.826712
FBgn0039208	0.370785	0.000153247	0.00481437	0.10999	0.263539	0.878745	-0.260795	0.00680851	0.123668
FBgn0034398	0.265444	0.000154669	0.0048396	0.0617229	0.378779	0.995305	-0.203721	0.00361096	0.0818138
FBgn0030351	-0.748811	0.000157499	0.00491831	-0.46074	0.0160322	0.342656	0.288071	0.154197	0.638441
FBgn0263602	-0.288256	0.000160998	0.00500759	-0.0837214	0.261339	0.875703	0.204534	0.00728258	0.130064
FBgn0038063	-0.581022	0.000164447	0.0050946	-0.455763	0.00215676	0.0860779	0.125259	0.43318	0.915386
FBgn0030420	-0.306979	0.000170911	0.00527396	-0.152698	0.0567496	0.612388	0.154282	0.0592298	0.439171
FBgn0005696	-0.285612	0.000172408	0.00530969	-0.0735216	0.324409	0.949035	0.212091	0.00517687	0.102134
FBgn0042179	0.640653	0.000174903	0.00537594	0.407709	0.0173598	0.359727	-0.232944	0.152195	0.633555
FBgn0027521	-0.248148	0.000177193	0.00543565	-0.132296	0.0437966	0.561495	0.115852	0.08	0.503895
FBgn0261429	3.08393	0.000182226	0.0055682	1.22972	0.209484	0.875002	-1.85422	0.00762453	0.134328
FBgn0036116	0.326278	0.000183228	0.0055875	0.267271	0.00200683	0.0811289	-0.0590075	0.487744	0.966821
FBgn0032147	0.45185	0.00018612	0.00563389	0.179798	0.138969	0.807643	-0.272052	0.02149	0.258227
FBgn0028573	-3.89571	0.000193216	0.00583564	-1.34605	0.0627756	0.638234	2.54966	0.0341467	0.330611
FBgn0035026	-0.329643	0.000194543	0.00586441	-0.0714698	0.411985	1	0.258173	0.00346873	0.0799237
FBgn0062961	1.14848	0.000198441	0.00597042	0.283309	0.39677	1	-0.865173	0.00315351	0.0741527
FBgn0038702	0.333771	0.000200204	0.00601187	0.180457	0.0440971	0.561495	-0.153314	0.0852937	0.516017
FBgn0028554	-0.280587	0.00020223	0.00606108	-0.160035	0.0328466	0.497507	0.120551	0.110452	0.571624
FBgn0034215	0.25998	0.000202814	0.00606696	0.206531	0.00297834	0.111688	-0.0534489	0.437746	0.919143
FBgn0047135	0.31944	0.000207056	0.00618029	0.12268	0.153923	0.838666	-0.19676	0.0217519	0.259824
FBgn0067783	0.457756	0.000207464	0.00618029	0.093684	0.453939	1	-0.364072	0.00265157	0.0659274
FBgn0036767	0.422733	0.00020918	0.00620992	0.175974	0.124096	0.779425	-0.24676	0.0270096	0.293825
FBgn0037782	0.463747	0.000210825	0.00624688	0.37613	0.00245616	0.0951155	-0.0876171	0.465676	0.944698
FBgn0032025	0.437859	0.000225548	0.0066329	0.20269	0.0880206	0.737193	-0.235169	0.0445546	0.378835
FBgn0037746	-0.29607	0.00022816	0.00668458	-0.0976559	0.214132	0.875002	0.198414	0.0133711	0.196978
FBgn0041180	0.295685	0.000230258	0.00672329	0.108615	0.175814	0.875002	-0.187071	0.0191105	0.243076
FBgn0261648	-0.670789	0.000235025	0.00684724	-0.372809	0.0306483	0.483585	0.29798	0.111582	0.57451
FBgn0000658	-1.80074	0.000236056	0.0068645	-0.343605	0.376756	0.995032	1.45713	0.00393804	0.0866534
FBgn0015553	-0.26281	0.000242163	0.00700302	-0.0567579	0.421614	1	0.206052	0.00392953	0.086588
FBgn0000524	-0.23384	0.000243576	0.0070309	-0.153379	0.0151029	0.33221	0.0804605	0.207112	0.722569
FBgn0026427	-0.266512	0.000251779	0.00725366	-0.0625182	0.386585	0.999047	0.203994	0.00502526	0.100409
FBgn0037207	-0.312027	0.000252221	0.00725366	-0.1579	0.060691	0.627568	0.154127	0.0708718	0.47865
FBgn0027539	-0.262297	0.000254186	0.00729676	-0.142366	0.0442879	0.561495	0.119931	0.094591	0.530289
FBgn0261990	0.466541	0.00025807	0.00739469	0.35516	0.00512871	0.164761	-0.111381	0.363322	0.851051
FBgn0027610	0.276052	0.000259508	0.0074223	0.154723	0.0400777	0.549531	-0.121329	0.104465	0.557803
FBgn0043001	-0.350813	0.000260556	0.00742515	-0.161106	0.0850484	0.729086	0.189707	0.0488304	0.396306
FBgn0261714	0.638547	0.000262237	0.00745946	0.380154	0.031026	0.484917	-0.258393	0.118998	0.578555
FBgn0051955	0.700614	0.000277227	0.00785729	0.295963	0.131902	0.790417	-0.404651	0.0287367	0.302119
FBgn0031820	-0.23133	0.000280404	0.00793296	-0.143396	0.0234873	0.42182	0.0879339	0.167305	0.662799
FBgn0023549	0.290936	0.000282353	0.00797367	0.130107	0.103841	0.756494	-0.160829	0.0418219	0.365124
FBgn0030945	-0.355057	0.000283333	0.00798693	-0.166394	0.0815915	0.715526	0.188663	0.0542987	0.418474
FBgn0050277	0.475178	0.000288748	0.00812494	0.202298	0.125726	0.782084	-0.27288	0.0316087	0.316797
FBgn0029686	-0.332803	0.000290222	0.00815175	-0.128695	0.150651	0.832253	0.204108	0.0262784	0.290753
FBgn0085360	0.523301	0.000294881	0.00825932	0.219694	0.13105	0.789568	-0.303607	0.0315786	0.316797
FBgn0032120	-0.249448	0.000295108	0.00825932	-0.116487	0.0881129	0.737193	0.132961	0.0535986	0.416982
FBgn0034382	0.54037	0.000296711	0.00828937	0.179742	0.232785	0.875002	-0.360628	0.0138786	0.201982
FBgn0003292	-0.332697	0.000302896	0.00840387	-0.149412	0.0964278	0.737193	0.183285	0.0469024	0.389302
FBgn0263836	-0.503442	0.000303743	0.00840579	-0.201918	0.142567	0.817917	0.301524	0.030606	0.312553
FBgn0000278	3.23824	0.000304559	0.00840579	1.10715	0.328486	0.952625	-2.13109	0.004846	0.098847
FBgn0022338	-0.236973	0.000312194	0.0085689	-0.0498226	0.443512	1	0.18715	0.00433302	0.092106
FBgn0035347	0.243502	0.000315577	0.0086454	0.159467	0.0177998	0.364732	-0.0840342	0.208129	0.722569
FBgn0037612	-0.26021	0.000316086	0.0086454	-0.185691	0.00952238	0.254099	0.0745186	0.302957	0.78369
FBgn0034198	0.496566	0.000325828	0.00888081	0.17525	0.210264	0.875002	-0.321316	0.0166343	0.225124
FBgn0002789	0.310065	0.00032773	0.00891711	0.163457	0.057843	0.614524	-0.146608	0.086494	0.516778
FBgn0036004	-0.262499	0.000331843	0.00899772	-0.0950794	0.192039	0.875002	0.167419	0.0219988	0.261528
FBgn0045842	0.434927	0.000333876	0.0090284	0.198932	0.10162	0.752053	-0.235995	0.047025	0.389302
FBgn0039554	-0.264216	0.000334129	0.0090284	-0.0591698	0.412805	1	0.205046	0.0052414	0.102888
FBgn0035842	-0.303512	0.000335374	0.00904419	-0.0861607	0.302966	0.925347	0.217352	0.0101396	0.164388
FBgn0013342	0.348357	0.000336066	0.00904419	0.265757	0.00590361	0.182895	-0.0826007	0.383434	0.869194
FBgn0033855	2.59182	0.000336447	0.00904419	1.42414	0.0578584	0.614524	-1.16768	0.0668912	0.464085
FBgn0031061	-0.327109	0.000338273	0.00906487	-0.0441578	0.616685	1	0.282951	0.00183496	0.0506963
FBgn0037824	1.63866	0.000338375	0.00906487	1.01143	0.0373002	0.526761	-0.627228	0.107909	0.565956
FBgn0264489	0.253307	0.00034357	0.00918828	0.115545	0.102133	0.75404	-0.137762	0.0508328	0.40553
FBgn0035099	0.37229	0.000354257	0.00944911	0.245696	0.017781	0.364732	-0.126594	0.208896	0.722569
FBgn0036993	0.46058	0.00035453	0.00944911	0.124598	0.340071	0.964907	-0.335982	0.00768107	0.134569
FBgn0010470	0.262695	0.000363439	0.00963729	0.0494732	0.502107	1	-0.213222	0.00358389	0.0818138
FBgn0083141	5.44743	0.00036472	0.0096386	3.99101	0.0259779	0.442246	-1.45641	0.0935022	0.527911
FBgn0031805	0.674402	0.000368069	0.00971069	0.326722	0.0900983	0.737193	-0.347681	0.0530454	0.415639
FBgn0029568	0.396397	0.000373441	0.00981931	0.169801	0.127067	0.784092	-0.226596	0.0414616	0.363806
FBgn0015520	-0.302043	0.000375395	0.00983838	-0.0925182	0.265405	0.883538	0.209525	0.013475	0.197393
FBgn0014269	-0.285892	0.000375424	0.00983838	-0.128822	0.101893	0.753005	0.15707	0.0507053	0.405358
FBgn0085261	0.45677	0.000381116	0.0099376	0.0823035	0.529414	1	-0.374467	0.00294103	0.0710302
FBgn0036686	-0.226627	0.000395443	0.010294	-0.0858504	0.173798	0.875002	0.140777	0.02751	0.296606
FBgn0086368	-1.27967	0.000412546	0.0106859	-0.422208	0.177525	0.875002	0.857467	0.0229604	0.268271
FBgn0029738	-0.226922	0.000418076	0.0108112	-0.196571	0.00208032	0.083453	0.0303517	0.637592	1
FBgn0036354	-0.3437	0.000426545	0.0109939	-0.136497	0.150579	0.832187	0.207203	0.0337955	0.328404
FBgn0263080	0.585487	0.00043521	0.0111621	0.274771	0.101129	0.750253	-0.310716	0.0549558	0.420622
FBgn0030040	0.318525	0.000438761	0.0112272	0.12393	0.171197	0.875002	-0.194595	0.0303702	0.310973
FBgn0015221	0.376403	0.000439183	0.0112272	0.0539797	0.613763	1	-0.322424	0.00258405	0.0651361
FBgn0015664	-0.250967	0.000449389	0.0114506	-0.0911676	0.195564	0.875002	0.1598	0.0252517	0.284627
FBgn0035412	1.99591	0.000452545	0.0115096	0.501266	0.450565	1	-1.49465	0.00427715	0.0912906
FBgn0029167	0.388927	0.000453173	0.0115096	0.344559	0.00180709	0.0753312	-0.0443682	0.684563	1
FBgn0030309	0.381761	0.000456948	0.0115866	0.116535	0.286296	0.90762	-0.265227	0.0135841	0.198805
FBgn0046878	1.09951	0.000461376	0.0116756	0.428645	0.188151	0.875002	-0.670865	0.0247072	0.281316
FBgn0037716	-0.247712	0.000461951	0.0116756	-0.0279919	0.686569	1	0.21972	0.00181503	0.0505268
FBgn0039310	0.534644	0.000466263	0.0117467	0.335898	0.0277395	0.45973	-0.198745	0.188833	0.706769
FBgn0025633	-0.247115	0.000469644	0.0118027	-0.0327603	0.641383	1	0.214355	0.00239173	0.0620541
FBgn0030261	0.773803	0.000480991	0.0120595	0.296831	0.191999	0.875002	-0.476972	0.0247793	0.281534
FBgn0010382	-0.255744	0.000491651	0.0122677	-0.0793976	0.277161	0.896322	0.176346	0.0161735	0.220991
FBgn0030970	-0.256845	0.000497168	0.0123857	-0.0852951	0.238312	0.875002	0.171549	0.0197836	0.248009
FBgn0036565	-0.302727	0.000500004	0.0124365	-0.108534	0.205129	0.875002	0.194193	0.0254644	0.28538
FBgn0031777	0.544768	0.000502248	0.0124725	0.279159	0.0767615	0.69346	-0.265608	0.0773598	0.49745
FBgn0036641	-0.271434	0.000510463	0.0126564	-0.170055	0.0269694	0.45127	0.10138	0.195264	0.719328
FBgn0033616	-0.300991	0.000518279	0.0128095	-0.135491	0.110318	0.756494	0.1655	0.0564142	0.427369
FBgn0035475	-0.329101	0.000519095	0.0128095	-0.100139	0.273951	0.893555	0.228962	0.0155801	0.215899
FBgn0038183	0.374878	0.000526096	0.0129619	0.254418	0.0180746	0.366899	-0.120461	0.252237	0.742848
FBgn0000140	-0.242071	0.000528652	0.0130043	-0.0823384	0.236372	0.875002	0.159733	0.0221	0.262333
FBgn0028982	-0.2314	0.0005324	0.0130601	-0.144089	0.0301802	0.479847	0.0873108	0.191211	0.711921
FBgn0003733	-0.250053	0.000534711	0.0130916	-0.0899435	0.206951	0.875002	0.160109	0.0264114	0.291161
FBgn0034294	0.935295	0.000538852	0.0131714	0.59508	0.0305291	0.482667	-0.340214	0.170809	0.670759
FBgn0033504	0.267757	0.000540237	0.0131714	0.196338	0.0107559	0.27045	-0.071419	0.348826	0.834335
FBgn0036814	-0.232106	0.000540496	0.0131714	-0.129758	0.051598	0.597218	0.102348	0.127023	0.587601
FBgn0083228	0.505051	0.00054777	0.0133279	0.249599	0.0889063	0.737193	-0.255452	0.0727502	0.482117
FBgn0052698	0.616618	0.000561714	0.0136037	0.222665	0.220778	0.875002	-0.393953	0.0229182	0.268178
FBgn0035917	0.294886	0.000564883	0.0136593	0.120326	0.159064	0.848884	-0.17456	0.039204	0.35577
FBgn0038658	0.250943	0.000570175	0.013766	0.0805827	0.268159	0.88771	-0.17036	0.0187648	0.240242
FBgn0036648	-0.406318	0.000571162	0.0137686	-0.117222	0.299389	0.921857	0.289096	0.0142245	0.204731
FBgn0038088	0.58336	0.000585381	0.0140464	0.234708	0.173043	0.875002	-0.348652	0.033098	0.324552
FBgn0025687	0.406823	0.00058632	0.0140474	0.19607	0.0978357	0.740513	-0.210753	0.0694467	0.473523
FBgn0031249	0.314699	0.000630052	0.0150262	0.194751	0.0341846	0.50669	-0.119948	0.190893	0.711416
FBgn0030421	-0.342148	0.000636636	0.0151537	-0.120924	0.213749	0.875002	0.221224	0.0272288	0.295214
FBgn0261931	-0.230319	0.000637741	0.0151537	-0.123828	0.0633537	0.639052	0.106491	0.114279	0.578555
FBgn0263144	-0.229577	0.000641855	0.0152149	-0.0690411	0.302105	0.924425	0.160536	0.0168978	0.22697
FBgn0031908	0.365949	0.000647321	0.0153212	0.256616	0.0160158	0.342656	-0.109333	0.291212	0.769465
FBgn0011020	-0.263941	0.000658751	0.0155213	-0.0232344	0.759007	1	0.240706	0.00179789	0.0502286
FBgn0031281	-0.363739	0.000669407	0.0157315	-0.13949	0.176261	0.875002	0.224249	0.0362101	0.342508
FBgn0015371	-0.244699	0.000671679	0.0157547	-0.0924559	0.196019	0.875002	0.152243	0.0342128	0.330611
FBgn0051015	0.320448	0.000675536	0.0158215	0.23915	0.0105399	0.267864	-0.0812981	0.374818	0.862806
FBgn0010482	0.392929	0.000684642	0.0159869	0.198289	0.0864411	0.733211	-0.194641	0.0893614	0.516778
FBgn0026575	-0.284726	0.000692896	0.0161555	-0.139493	0.0955639	0.737193	0.145234	0.0834286	0.511859
FBgn0030054	-0.250959	0.000699239	0.0162792	-0.0883559	0.2303	0.875002	0.162603	0.0279548	0.298261
FBgn0003720	6.37039	0.000722173	0.0167527	3.99095	0.0485356	0.587058	-2.37944	0.0638129	0.452357
FBgn0004117	0.259808	0.000722788	0.0167527	0.242173	0.00149878	0.0656328	-0.0176355	0.815457	1
FBgn0004240	0.822662	0.000722792	0.0167527	0.0892278	0.724675	1	-0.733434	0.00211546	0.0566719
FBgn0030293	-0.225036	0.000728355	0.0168318	-0.115985	0.0798078	0.70782	0.109052	0.101411	0.549367
FBgn0029831	0.301128	0.000736923	0.0170047	0.270923	0.00224422	0.0886635	-0.0302054	0.730707	1
FBgn0261258	0.299425	0.000745339	0.0171483	0.165897	0.0610107	0.62894	-0.133528	0.127536	0.588692
FBgn0083972	0.600853	0.000746808	0.0171568	0.292992	0.103301	0.756494	-0.307862	0.0734612	0.48412
FBgn0035359	0.446189	0.000749814	0.0172006	0.29857	0.023685	0.422313	-0.147619	0.249038	0.742848
FBgn0020240	-0.214924	0.000752909	0.0172464	-0.113109	0.0744432	0.687523	0.101816	0.110267	0.571496
FBgn0011740	-0.248593	0.000754396	0.0172552	-0.0728735	0.315302	0.939093	0.17572	0.016991	0.227589
FBgn0024371	-0.246258	0.000763255	0.0174323	-0.151118	0.0365345	0.521041	0.0951391	0.193826	0.716541
FBgn0034387	0.480194	0.000766202	0.0174694	0.291881	0.0407948	0.551152	-0.188313	0.173271	0.675174
FBgn0053511	0.801622	0.000767114	0.0174694	0.499878	0.0388755	0.538236	-0.301744	0.16923	0.666018
FBgn0003249	0.323816	0.000787194	0.0178552	0.124426	0.197307	0.875002	-0.19939	0.0351086	0.335321
FBgn0037924	-0.242159	0.000787476	0.0178552	-0.0876846	0.220622	0.875002	0.154474	0.032053	0.319204
FBgn0260753	0.554314	0.000792647	0.0179312	0.304153	0.0669517	0.657834	-0.250161	0.115825	0.578555
FBgn0050015	0.268671	0.000793123	0.0179312	0.227685	0.00427987	0.146518	-0.0409857	0.604449	1
FBgn0029088	-0.238759	0.00079796	0.0180145	-0.0759736	0.278698	0.897325	0.162785	0.0219577	0.261238
FBgn0035286	1.59376	0.000811662	0.0182975	1.0313	0.0407557	0.551152	-0.562459	0.159837	0.648258
FBgn0263593	0.227921	0.000818165	0.0183911	0.216058	0.00144619	0.0639141	-0.0118634	0.860575	1
FBgn0038257	-0.242765	0.000833081	0.0186727	-0.205127	0.00440431	0.150449	0.0376375	0.605307	1
FBgn0037016	0.284449	0.00084779	0.0188927	0.0793142	0.352565	0.978308	-0.205135	0.0147046	0.20876
FBgn0038343	1.38063	0.000847832	0.0188927	0.608652	0.176328	0.875002	-0.771974	0.0377399	0.348548
FBgn0027514	-0.336335	0.00085014	0.0188927	-0.166116	0.0911681	0.737193	0.170219	0.0922285	0.524124
FBgn0031610	-0.374582	0.000852832	0.0189256	-0.272731	0.0127861	0.299907	0.101851	0.370049	0.858327
FBgn0039324	0.342704	0.00085727	0.0189972	0.154031	0.133975	0.795157	-0.188672	0.0610305	0.44499
FBgn0000045	0.339318	0.000875546	0.01932	0.0912111	0.371958	0.99221	-0.248107	0.0140159	0.203036
FBgn0263617	0.991457	0.000880718	0.0193929	0.448566	0.144181	0.821455	-0.54289	0.0542946	0.418474
FBgn0000463	-0.268395	0.000881327	0.0193929	-0.136011	0.0882828	0.737193	0.132384	0.100978	0.54885
FBgn0036876	0.402165	0.000887643	0.0195045	0.281039	0.019673	0.386664	-0.121126	0.304097	0.784564
FBgn0024194	-0.331331	0.000890678	0.0195437	-0.151985	0.119172	0.76412	0.179346	0.072503	0.481935
FBgn0032820	0.259898	0.000895165	0.0195945	0.0170345	0.827804	1	-0.242863	0.001833	0.0506963
FBgn0260745	0.271641	0.000895498	0.0195945	0.082728	0.311472	0.932807	-0.188913	0.0205235	0.252229
FBgn0038511	-1.72969	0.00090045	0.0196479	-1.19425	0.0117568	0.286098	0.535442	0.360703	0.848473
FBgn0029838	0.303482	0.000908053	0.0197862	0.112108	0.22029	0.875002	-0.191374	0.0339315	0.329316
FBgn0263278	-0.284944	0.000909605	0.0197924	-0.103547	0.218577	0.875002	0.181397	0.034538	0.332521
FBgn0024321	0.478146	0.000927571	0.0201553	0.292578	0.0427105	0.561495	-0.185568	0.180395	0.691567
FBgn0003701	-0.250711	0.000930185	0.0201841	-0.0425546	0.569596	1	0.208156	0.00586688	0.111123
FBgn0032796	-0.231907	0.000935777	0.0202773	-0.0542183	0.433182	1	0.177689	0.0110383	0.173686
FBgn0036522	-0.238073	0.000948608	0.0205269	-0.101513	0.155309	0.841718	0.13656	0.0577821	0.434198
FBgn0031740	-0.316504	0.00095454	0.0205966	-0.258385	0.00600966	0.185081	0.0581188	0.547642	1
FBgn0040759	0.922753	0.000954987	0.0205966	0.26828	0.358275	0.984895	-0.654472	0.0146816	0.208623
FBgn0035438	0.270456	0.00096096	0.0206452	0.0155725	0.849303	1	-0.254884	0.00180787	0.0504173
FBgn0030775	0.364035	0.000963309	0.0206452	0.26857	0.0146585	0.32715	-0.095465	0.382411	0.868614
FBgn0030631	-0.25435	0.000969431	0.0207196	-0.03364	0.657677	1	0.22071	0.00408558	0.0887283
FBgn0261545	0.310606	0.000978747	0.0208902	0.111458	0.237142	0.875002	-0.199148	0.0312275	0.316422
FBgn0032706	0.536978	0.000985084	0.0209968	0.237358	0.147076	0.828272	-0.299619	0.0607659	0.44499
FBgn0017558	0.233426	0.000988561	0.0210422	0.117169	0.0975763	0.739623	-0.116257	0.0987054	0.543807
FBgn0032127	0.427308	0.000998537	0.0211682	0.342977	0.00820096	0.229114	-0.0843308	0.514868	0.979879
FBgn0085250	2.55772	0.00100248	0.0212229	2.10972	0.00922381	0.248376	-0.447995	0.42571	0.910241
FBgn0027594	0.225662	0.00100786	0.021308	0.0823385	0.229514	0.875002	-0.143323	0.035701	0.338306
FBgn0042185	-0.302046	0.00101375	0.0213461	-0.185399	0.040455	0.551152	0.116647	0.205573	0.722569
FBgn0040283	-0.239814	0.00101804	0.0214076	-0.0986829	0.172452	0.875002	0.141132	0.0529836	0.415639
FBgn0036589	0.635879	0.0010232	0.0214871	0.457548	0.0180458	0.366899	-0.178331	0.334575	0.819158
FBgn0264331	3.92425	0.00103665	0.0217405	0.73216	0.639295	1	-3.19209	0.00295224	0.071058
FBgn0033194	0.210558	0.00105316	0.0220039	0.0663533	0.301242	0.923379	-0.144204	0.0241558	0.276054
FBgn0063491	0.224083	0.00105405	0.0220039	0.082214	0.22836	0.875002	-0.141869	0.0363042	0.342776
FBgn0037419	-5.48305	0.00105484	0.0220039	-3.24271	0.00841847	0.23311	2.24034	0.270375	0.74446
FBgn0023180	-0.354122	0.0010572	0.0220047	-0.114879	0.270936	0.891572	0.239243	0.0268832	0.293024
FBgn0052499	-3.57025	0.00105769	0.0220047	-0.233499	0.737022	1	3.33676	0.00258546	0.0651361
FBgn0014417	-0.303706	0.00108544	0.0225223	-0.121739	0.187997	0.875002	0.181967	0.0501463	0.401915
FBgn0039613	0.737238	0.00109019	0.0225608	0.0804295	0.733407	1	-0.656809	0.00295112	0.071058
FBgn0011296	0.380262	0.00109346	0.0225688	0.285948	0.0136698	0.312666	-0.0943137	0.408954	0.892839
FBgn0051224	-0.217135	0.00109875	0.0226481	-0.0879886	0.183578	0.875002	0.129147	0.052032	0.412024
FBgn0030955	0.297696	0.00110142	0.0226733	0.0336654	0.713005	1	-0.26403	0.00351165	0.0806751
FBgn0020521	0.326356	0.00110924	0.0227745	0.183879	0.0651784	0.647028	-0.142477	0.144583	0.619898
FBgn0004863	-5.06321	0.00111558	0.0228745	-1.98421	0.0374962	0.528494	3.07901	0.11314	0.578265
FBgn0035997	-0.215788	0.00113081	0.0231565	-0.0421243	0.521209	1	0.173664	0.00865386	0.146051
FBgn0261954	-0.266636	0.00114191	0.0232924	-0.0488046	0.550198	1	0.217832	0.00782953	0.135952
FBgn0035904	0.374567	0.00114828	0.0233917	0.114697	0.320458	0.944708	-0.25987	0.0226402	0.265721
FBgn0264562	-0.334536	0.00115084	0.0234134	-0.303956	0.00274021	0.104563	0.0305801	0.768598	1
FBgn0038478	-0.235738	0.00116357	0.0236417	-0.0823946	0.253258	0.875002	0.153343	0.0344859	0.332224
FBgn0039186	-0.226612	0.00116716	0.0236838	-0.136589	0.0491588	0.589341	0.0900236	0.197074	0.722251
FBgn0052391	1.03934	0.00117282	0.0237453	0.565548	0.0864441	0.733211	-0.473795	0.110419	0.571624
FBgn0030079	0.335712	0.00117323	0.0237453	0.0611667	0.55664	1	-0.274545	0.00711353	0.127921
FBgn0029867	-0.246552	0.00118491	0.0239309	-0.139087	0.0645894	0.64304	0.107466	0.15769	0.644497
FBgn0003512	-0.289162	0.00118545	0.0239309	-0.218227	0.0126133	0.298089	0.0709351	0.429288	0.912304
FBgn0052822	-0.295345	0.00120062	0.0242058	-0.168127	0.0629669	0.638926	0.127218	0.163282	0.655182
FBgn0014469	0.322686	0.00120739	0.0243109	0.303431	0.00226729	0.0893496	-0.0192551	0.845568	1
FBgn0053092	0.892726	0.00121039	0.0243399	0.344284	0.218642	0.875002	-0.548442	0.0409107	0.36059
FBgn0036017	1.08765	0.00121393	0.0243799	0.38023	0.293369	0.916963	-0.70742	0.0235524	0.271281
FBgn0035409	0.510739	0.0012187	0.0244294	0.0882641	0.580573	1	-0.422475	0.00674786	0.123319
FBgn0037255	-0.230595	0.00121952	0.0244294	-0.0543432	0.437833	1	0.176251	0.0131518	0.195589
FBgn0050424	0.624772	0.00122245	0.0244568	0.60451	0.00147535	0.0650191	-0.0202612	0.909815	1
FBgn0000416	0.271886	0.00123601	0.0246965	0.0716741	0.394127	1	-0.200212	0.0172853	0.229761
FBgn0052170	0.628889	0.00123806	0.024706	0.381866	0.0513439	0.595978	-0.247023	0.180302	0.691378
FBgn0037472	-0.342094	0.00126352	0.0251818	-0.0802668	0.437919	1	0.261828	0.0134138	0.197236
FBgn0025631	0.295497	0.00127203	0.0253193	0.0260895	0.777382	1	-0.269408	0.00293665	0.0710302
FBgn0014007	-0.217709	0.00132843	0.0263748	-0.163733	0.0151403	0.332217	0.053976	0.426456	0.910803
FBgn0030854	-0.26633	0.00135366	0.0268076	-0.148441	0.0698573	0.667041	0.11789	0.156508	0.64268
FBgn0030803	-0.228075	0.00136837	0.0270647	-0.09352	0.182397	0.875002	0.134555	0.0585885	0.436566
FBgn0031606	-0.247855	0.0013782	0.0272247	-0.0244256	0.746637	1	0.223429	0.00373592	0.0835139
FBgn0015801	0.284624	0.00139217	0.027466	0.190373	0.0315235	0.488764	-0.0942508	0.280196	0.755283
FBgn0035976	0.383468	0.00139924	0.0275706	0.047314	0.695883	1	-0.336154	0.00464198	0.096318
FBgn0036395	-0.418687	0.00140752	0.0276989	-0.15091	0.233347	0.875002	0.267777	0.0415698	0.364551
FBgn0037844	-0.259414	0.00141562	0.0277885	-0.0715814	0.371803	0.99221	0.187833	0.0206202	0.252428
FBgn0035499	0.204005	0.00142343	0.0279067	0.0615037	0.335689	0.959593	-0.142502	0.0253833	0.285047
FBgn0036157	0.480771	0.00142958	0.0279573	0.0656314	0.66933	1	-0.415139	0.00508699	0.1009
FBgn0039170	-0.331789	0.00143924	0.0280796	-0.18416	0.0691654	0.665435	0.147628	0.158111	0.645029
FBgn0038038	0.230353	0.00143943	0.0280796	0.160483	0.0255487	0.436288	-0.0698697	0.326877	0.812441
FBgn0003900	2.27659	0.00144432	0.0281399	1.21397	0.111237	0.756494	-1.06262	0.0886979	0.516778
FBgn0000017	-0.208604	0.00146916	0.0285883	-0.0939434	0.148771	0.82952	0.11466	0.0801236	0.504237
FBgn0022720	-0.207166	0.00151547	0.0294528	-0.101727	0.115603	0.756494	0.105439	0.106174	0.562432
FBgn0030269	-0.250462	0.00151954	0.0294952	-0.129951	0.0947182	0.737193	0.12051	0.127164	0.588083
FBgn0000426	-0.307943	0.00153466	0.0297339	-0.119943	0.207416	0.875002	0.188	0.0530464	0.415639
FBgn0038966	0.387803	0.00153563	0.0297339	0.087712	0.477219	1	-0.300091	0.0126733	0.191524
FBgn0003598	-0.203113	0.00153993	0.0297802	-0.0219604	0.730222	1	0.181153	0.00465809	0.0965173
FBgn0033209	-0.44707	0.00155348	0.0300051	-0.0893639	0.522433	1	0.357706	0.0112769	0.176251
FBgn0031947	-0.216209	0.00156033	0.0301003	-0.0823937	0.222287	0.875002	0.133815	0.0499133	0.401281
FBgn0000564	5.30178	0.00158323	0.0304296	3.07904	0.118199	0.760682	-2.22274	0.0487453	0.396306
FBgn0003087	-0.267618	0.00158558	0.0304373	-0.14365	0.0858397	0.732665	0.123968	0.143672	0.618406
FBgn0037635	0.426542	0.00159487	0.0305781	0.0862973	0.526703	1	-0.340245	0.0106637	0.169547
FBgn0022935	-0.228881	0.00160124	0.0306626	-0.128198	0.0730155	0.678827	0.100683	0.16506	0.658609
FBgn0014464	-0.557312	0.0016169	0.0309247	-0.393717	0.0255722	0.436288	0.163595	0.35366	0.839647
FBgn0051163	-0.261316	0.00162397	0.0310221	-0.12263	0.137071	0.80438	0.138686	0.0942877	0.530285
FBgn0039872	0.227892	0.00163614	0.0312164	0.131849	0.067302	0.658184	-0.0960431	0.179457	0.689492
FBgn0051678	-0.226049	0.00165615	0.0315597	-0.0227316	0.74733	1	0.203318	0.00448925	0.094422
FBgn0031233	-0.21757	0.00167468	0.0318351	-0.0318127	0.63983	1	0.185758	0.0070546	0.127007
FBgn0030893	0.373199	0.00167688	0.0318384	0.338331	0.00395703	0.137879	-0.0348675	0.760745	1
FBgn0032454	-0.207574	0.00170419	0.0323177	-0.0388534	0.552593	1	0.168721	0.0105765	0.168484
FBgn0003866	-0.459846	0.0017098	0.0323848	-0.127057	0.360541	0.98635	0.332788	0.023314	0.269784
FBgn0031389	0.594314	0.00172264	0.0325519	0.0391535	0.841324	1	-0.55516	0.002942	0.0710302
FBgn0038768	-0.248451	0.00172292	0.0325519	-0.0615146	0.426987	1	0.186937	0.0179599	0.23437
FBgn0032498	0.578406	0.00172487	0.0325519	0.338052	0.0684912	0.663084	-0.240354	0.172222	0.673669
FBgn0051365	-0.228182	0.00175779	0.0330935	-0.00232043	0.974064	1	0.225862	0.00184056	0.0506963
FBgn0031608	-0.300974	0.00178008	0.0334326	-0.165684	0.0773228	0.696439	0.13529	0.161463	0.651892
FBgn0085294	1.67896	0.00178614	0.0335062	0.930889	0.108061	0.756494	-0.748073	0.107085	0.564597
FBgn0030833	-0.233347	0.0017921	0.0335777	-0.0951567	0.195658	0.875002	0.13819	0.0640687	0.453554
FBgn0041160	0.447566	0.00179553	0.0336018	0.235278	0.101208	0.750426	-0.212289	0.128614	0.589937
FBgn0259676	-0.257929	0.00181742	0.0339303	-0.0870061	0.283899	0.904419	0.170923	0.0384223	0.351428
FBgn0014388	0.318421	0.00183227	0.034126	0.0941117	0.357949	0.98466	-0.224309	0.0260044	0.289153
FBgn0053145	-0.235268	0.00186534	0.0346183	-0.0838607	0.257871	0.875002	0.151408	0.0448236	0.380295
FBgn0033717	0.219636	0.00189311	0.0350505	0.135092	0.0552414	0.609806	-0.0845437	0.22796	0.726308
FBgn0030900	-5.05368	0.001909	0.035303	-0.108747	0.891616	1	4.94493	0.00252681	0.0641751
FBgn0028480	0.212573	0.00191515	0.035375	0.0506711	0.459102	1	-0.161902	0.0176822	0.232469
FBgn0030976	0.302232	0.00193553	0.0357093	0.0365989	0.708648	1	-0.265633	0.00589573	0.111534
FBgn0031759	-0.238943	0.0019673	0.036189	-0.0827683	0.282012	0.902484	0.156175	0.0429491	0.370228
FBgn0035094	0.225194	0.00197271	0.0362243	0.10455	0.149723	0.830939	-0.120644	0.0944974	0.530289
FBgn0013272	0.214482	0.00198896	0.0364799	0.0601658	0.385471	0.99781	-0.154316	0.0258977	0.288362
FBgn0004837	-0.270058	0.00199182	0.0364894	-0.168161	0.0494639	0.589615	0.101897	0.24479	0.742848
FBgn0260743	-0.209664	0.00201623	0.0368503	-0.103298	0.123213	0.776662	0.106366	0.116898	0.578555
FBgn0003187	-0.224848	0.00204692	0.0372383	-0.134318	0.0631167	0.639052	0.0905301	0.214498	0.722569
FBgn0039474	0.3748	0.00205333	0.0373063	0.211702	0.0813333	0.713662	-0.163098	0.177482	0.68504
FBgn0033713	-0.219276	0.00206021	0.0373488	-0.0605583	0.389021	0.999665	0.158717	0.0254165	0.285047
FBgn0050280	0.854596	0.00206555	0.0374023	0.0431094	0.885462	1	-0.811486	0.0027893	0.0682919
FBgn0039737	0.24163	0.0020781	0.0375493	0.0853862	0.276269	0.895614	-0.156244	0.0460994	0.386818
FBgn0036714	-0.251032	0.00208087	0.0375493	-0.0523615	0.511726	1	0.19867	0.0144741	0.206979
FBgn0029994	0.286803	0.00209186	0.0377041	0.0716134	0.442338	1	-0.21519	0.0202991	0.251051
FBgn0004379	-0.210539	0.00209959	0.0377999	-0.0998929	0.139241	0.807766	0.110646	0.105642	0.561404
FBgn0034885	0.244516	0.00211038	0.0379505	0.0784741	0.323332	0.948001	-0.166042	0.0356761	0.338275
FBgn0026616	-0.224526	0.0021129	0.0379521	-0.15806	0.0286258	0.467485	0.0664657	0.36345	0.851116
FBgn0033216	-0.571319	0.00212048	0.0380446	-0.166005	0.343227	0.967005	0.405315	0.0299755	0.309345
FBgn0033887	0.25494	0.00214187	0.0383844	0.0209921	0.800887	1	-0.233948	0.00448295	0.094422
FBgn0035370	-0.192568	0.00214507	0.0383977	-0.120391	0.0534409	0.607968	0.0721775	0.249818	0.742848
FBgn0000121	0.193129	0.00214849	0.038415	0.200556	0.00138293	0.0621724	0.0074272	0.905459	1
FBgn0014863	0.192649	0.002154	0.0384695	0.114026	0.0684541	0.663084	-0.0786233	0.207261	0.722569
FBgn0037326	0.574249	0.0021833	0.0389484	0.203284	0.287379	0.909393	-0.370965	0.040143	0.359301
FBgn0038324	-0.478986	0.00223701	0.0397833	-0.191221	0.201842	0.875002	0.287764	0.0679221	0.467829
FBgn0028983	0.396202	0.00223773	0.0397833	0.376852	0.00338282	0.123367	-0.0193508	0.878258	1
FBgn0024836	-0.708224	0.00224612	0.0398872	-0.00825444	0.968111	1	0.69997	0.00222866	0.0587982
FBgn0053832	0.454898	0.00225387	0.0399794	0.3133	0.0348766	0.509948	-0.141597	0.328397	0.814227
FBgn0005633	-0.620064	0.00225938	0.0400317	-0.217902	0.252343	0.875002	0.402161	0.0499646	0.401342
FBgn0085337	4.94641	0.00226742	0.0401287	4.94493	0.0019494	0.0796302	-0.00148281	0.998564	1
FBgn0028537	-2.3947	0.00227638	0.0402418	-0.192923	0.746272	1	2.20178	0.00540066	0.104961
FBgn0039290	0.479732	0.00229828	0.0405372	0.126601	0.428307	1	-0.353131	0.0213414	0.257507
FBgn0034723	0.252513	0.00231168	0.0407277	0.108384	0.189774	0.875002	-0.144128	0.0781687	0.499571
FBgn0037549	-0.268003	0.00231709	0.0407772	-0.0877168	0.313958	0.93655	0.180286	0.0402552	0.359301
FBgn0033526	-0.193804	0.00241291	0.0423681	-0.00514664	0.934952	1	0.188658	0.00303027	0.0723901
FBgn0003890	0.262204	0.00241591	0.0423732	0.0764665	0.3761	0.995032	-0.185737	0.0294642	0.30629
FBgn0039264	-5.05044	0.00242382	0.0424643	-2.81006	0.0191226	0.381599	2.24038	0.266921	0.742848
FBgn0001258	0.282457	0.00243256	0.0425698	0.0644988	0.489483	1	-0.217959	0.01779	0.233481
FBgn0085354	0.440941	0.00243927	0.0426394	0.164176	0.261635	0.876265	-0.276765	0.052152	0.412288
FBgn0035767	0.313743	0.00245768	0.0428932	0.0508957	0.625166	1	-0.262848	0.0100397	0.163239
FBgn0030362	0.243675	0.00245926	0.0428932	0.0166769	0.835914	1	-0.226998	0.00460473	0.0956721
FBgn0037918	-0.235411	0.00248112	0.0431389	-0.103567	0.177858	0.875002	0.131844	0.0898605	0.516778
FBgn0010808	0.262812	0.00248498	0.0431389	0.18166	0.0358014	0.517737	-0.0811523	0.344792	0.829388
FBgn0003731	0.2726	0.00248636	0.0431389	0.08525	0.343927	0.967932	-0.18735	0.0362776	0.342731
FBgn0038286	-0.196706	0.00248853	0.0431389	-0.106979	0.097395	0.739623	0.089727	0.167426	0.662799
FBgn0036376	-0.19756	0.0024899	0.0431389	-0.117594	0.0688723	0.665308	0.0799667	0.220668	0.722569
FBgn0001227	0.64767	0.002515	0.0435257	0.586154	0.00584016	0.181317	-0.0615158	0.762529	1
FBgn0050020	-0.206988	0.00253502	0.0438237	-0.0974284	0.150337	0.831983	0.10956	0.109599	0.56985
FBgn0030593	-0.2782	0.00253961	0.0438544	-0.0686619	0.452689	1	0.209538	0.0228299	0.267345
FBgn0015396	-0.186713	0.00257084	0.0443094	-0.0990124	0.107015	0.756494	0.0877007	0.156393	0.64268
FBgn0039101	1.30509	0.00257162	0.0443094	0.775241	0.0893904	0.737193	-0.529848	0.160722	0.650581
FBgn0015799	-0.206711	0.00257561	0.0443272	-0.0422642	0.534911	1	0.164447	0.0163217	0.222507
FBgn0029763	-0.202458	0.00257832	0.0443272	-0.00932388	0.888742	1	0.193134	0.00396062	0.086906
FBgn0031563	0.421667	0.00260525	0.0447411	0.109034	0.439941	1	-0.312633	0.023242	0.269549
FBgn0053346	0.618421	0.00261023	0.0447775	0.436866	0.0333783	0.499717	-0.181555	0.354478	0.84048
FBgn0034009	-0.209123	0.00262949	0.0450091	-0.0670651	0.326979	0.950853	0.142058	0.0404983	0.359301
FBgn0033373	0.330999	0.00265712	0.0454325	0.184375	0.0933306	0.737193	-0.146624	0.174956	0.67954
FBgn0026533	-0.214506	0.0026768	0.0457189	-0.106924	0.132871	0.793422	0.107582	0.131919	0.59639
FBgn0035982	0.331338	0.00269919	0.0460055	0.289254	0.00817155	0.228701	-0.0420847	0.694795	1
FBgn0260400	-0.36945	0.00269946	0.0460055	-0.0376267	0.750491	1	0.331823	0.00674439	0.123319
FBgn0035360	0.270478	0.00271576	0.0461827	0.214431	0.0166908	0.351451	-0.0560466	0.526837	0.987937
FBgn0260767	0.645675	0.00272369	0.0462668	0.500513	0.0197394	0.387482	-0.145162	0.475336	0.952437
FBgn0000715	0.746005	0.00272662	0.0462668	0.473336	0.0597245	0.624557	-0.272669	0.240933	0.742848
FBgn0037936	0.311066	0.00274347	0.0464021	0.00966207	0.926189	1	-0.301404	0.00350194	0.0805705
FBgn0029778	-0.295051	0.00274349	0.0464021	-0.165926	0.0859811	0.732665	0.129124	0.190827	0.71134
FBgn0263600	-0.195095	0.00276227	0.046623	-0.00425287	0.947179	1	0.190842	0.00327515	0.0762497
FBgn0032382	0.243498	0.00277296	0.0467295	0.149981	0.0647628	0.643719	-0.0935169	0.247615	0.742848
FBgn0085455	0.464516	0.0027748	0.0467295	0.252684	0.104651	0.756494	-0.211832	0.154607	0.639119
FBgn0039109	0.235535	0.00279834	0.0470753	0.0399806	0.611918	1	-0.195554	0.0122407	0.187567
FBgn0036351	-4.879	0.00281174	0.047242	-2.63863	0.0224615	0.413911	2.24037	0.263885	0.742848
FBgn0004401	-0.235691	0.00281429	0.047242	-0.0571675	0.467316	1	0.178523	0.0235648	0.271281
FBgn0038469	0.313886	0.00281886	0.0472681	0.236515	0.0242949	0.425103	-0.0773709	0.460553	0.938814
FBgn0016047	-1.01224	0.00282442	0.0473105	-0.838775	0.00896897	0.243963	0.173469	0.642406	1
FBgn0035437	-0.194035	0.00284388	0.0475856	-0.0808469	0.207535	0.875002	0.113188	0.0811466	0.505517
FBgn0026598	-0.20974	0.0028636	0.0478644	-0.0661506	0.340241	0.964907	0.143589	0.0407253	0.359629
FBgn0030864	-0.248902	0.00288675	0.048152	-0.142732	0.0845673	0.72742	0.106171	0.203914	0.722569
FBgn0259745	-0.217608	0.00289141	0.048152	-0.151067	0.0381932	0.532086	0.0665411	0.36224	0.850173
FBgn0032284	-4.87562	0.00289312	0.048152	-1.79662	0.0791881	0.705433	3.079	0.115595	0.578555
FBgn0013753	-0.273397	0.00289965	0.0481872	-0.0521033	0.559576	1	0.221294	0.0154855	0.21516
FBgn0020261	-0.202547	0.0029014	0.0481872	-0.00733158	0.913124	1	0.195215	0.00397866	0.0871795
FBgn0038533	0.291448	0.00291305	0.0483294	0.0111784	0.909505	1	-0.280269	0.00391051	0.0863392
FBgn0036225	-1.22741	0.00295248	0.04888	-0.97093	0.0118501	0.287422	0.256484	0.580138	1
FBgn0035872	-0.216306	0.00295248	0.04888	-0.100845	0.164097	0.860932	0.115462	0.112385	0.576101
FBgn0034722	-0.196807	0.00299792	0.0494754	-0.033179	0.612491	1	0.163628	0.0133298	0.19672
FBgn0044324	-0.185739	0.00299793	0.0494754	-0.010756	0.862339	1	0.174983	0.00506214	0.100739
FBgn0015625	-0.200907	0.00302804	0.049867	-0.0302773	0.653391	1	0.170629	0.0116942	0.181323
FBgn0001285	-0.387158	0.0354222	0.261566	-0.936618	5.64157e-07	7.23462e-05	-0.549459	0.00368915	0.0827457
FBgn0040950	-0.701622	0.0469122	0.307861	-1.9149	1.23257e-06	0.000147203	-1.21328	0.00415297	0.0896183
FBgn0259108	0.167138	0.101821	0.464449	0.46576	2.02569e-06	0.000230526	0.298621	0.00211467	0.0566719
FBgn0032797	0.153935	0.14296	0.543394	0.46841	3.97248e-06	0.000434612	0.314475	0.00182198	0.0505407
FBgn0038613	0.194511	0.104348	0.471362	0.525916	4.8831e-06	0.000519702	0.331405	0.00360582	0.0818138
FBgn0033079	0.220798	0.00508594	0.0741561	0.351627	5.53699e-06	0.000577508	0.130829	0.0877284	0.516778
FBgn0011828	0.152181	0.20125	0.647319	0.504082	9.83675e-06	0.000932703	0.3519	0.00187597	0.0514002
FBgn0038294	0.149668	0.0372393	0.270855	0.309673	1.4465e-05	0.00131535	0.160005	0.0247241	0.281316
FBgn0028841	0.470009	0.160202	0.580043	1.29851	1.81803e-05	0.00155318	0.828498	0.0042015	0.090292
FBgn0250836	0.190497	0.0183049	0.175263	0.338248	2.08324e-05	0.0017429	0.147751	0.0612222	0.44499
FBgn0264695	0.241991	0.0058797	0.0825004	0.371924	2.24868e-05	0.00187131	0.129933	0.137736	0.60629
FBgn0038693	0.33425	0.0187133	0.17776	0.577048	2.5722e-05	0.00209594	0.242798	0.0693725	0.473324
FBgn0013308	1.28175	0.00460736	0.0686991	1.71181	4.04703e-05	0.003119	0.430053	0.217807	0.722569
FBgn0033631	-0.111997	0.112195	0.479587	-0.289051	4.16765e-05	0.00319622	-0.177054	0.0122105	0.187406
FBgn0262609	-0.770159	0.0112195	0.127657	-1.26639	5.16187e-05	0.00391715	-0.496235	0.140395	0.611323
FBgn0002938	0.199729	0.00987248	0.117189	0.303563	6.69934e-05	0.00484446	0.103834	0.169065	0.666018
FBgn0261836	0.189288	0.0116081	0.130654	0.298052	6.71938e-05	0.00484446	0.108764	0.144893	0.620528
FBgn0032699	0.146691	0.0537314	0.330046	0.296909	6.9704e-05	0.00497954	0.150218	0.0431629	0.371035
FBgn0036948	0.413449	0.0248681	0.209345	0.71665	9.11408e-05	0.00636562	0.303201	0.0943129	0.530285
FBgn0051343	0.0913418	0.158887	0.577417	0.250012	0.000104889	0.00719732	0.15867	0.0137502	0.200677
FBgn0033423	0.253109	0.00387392	0.0606682	0.334175	0.000108839	0.00743576	0.0810665	0.342281	0.826791
FBgn0032281	-0.229944	0.349302	0.772743	-1.0045	0.000110436	0.00751203	-0.774552	0.00367026	0.0827395
FBgn0030600	0.250644	0.00547823	0.0782711	0.34085	0.00012215	0.0082019	0.0902063	0.30316	0.783826
FBgn0030773	0.24375	0.0280267	0.225323	0.415401	0.000136537	0.00901319	0.171651	0.110968	0.573216
FBgn0035577	1.91588	0.0177047	0.170666	2.75765	0.000158765	0.0101798	0.841761	0.146073	0.621899
FBgn0034612	-0.361712	0.0445632	0.301348	-0.686389	0.000162307	0.0103645	-0.324677	0.0842235	0.513714
FBgn0053301	0.192038	0.0876444	0.438222	0.408628	0.000174965	0.0110376	0.21659	0.0444135	0.378595
FBgn0039151	-0.0796271	0.297203	0.711768	-0.285007	0.000192973	0.0120762	-0.20538	0.007693	0.134628
FBgn0002526	0.0470324	0.488731	0.912725	0.249747	0.000210745	0.013032	0.202715	0.00263975	0.0658675
FBgn0069913	4.17194	0.0176056	0.170235	5.39152	0.000219351	0.0135108	1.21958	0.128126	0.589697
FBgn0030589	-0.202578	0.413369	0.839303	-0.986342	0.000222866	0.0136735	-0.783763	0.00457964	0.0952771
FBgn0010397	0.215839	0.00668139	0.0905809	0.288733	0.000235399	0.0141647	0.0728945	0.349061	0.834642
FBgn0004666	-0.177621	0.0639644	0.365361	-0.352141	0.000237237	0.0142206	-0.174521	0.072173	0.481718
FBgn0050115	0.281051	0.00545877	0.0780645	0.362708	0.00027531	0.0163153	0.0816578	0.406562	0.891147
FBgn0000052	0.14666	0.0198009	0.183305	0.225633	0.000311345	0.0181753	0.0789735	0.20591	0.722569
FBgn0033958	0.316682	0.0623378	0.358425	0.584657	0.0003606	0.0205898	0.267975	0.0945326	0.530289
FBgn0004242	0.141791	0.120484	0.494575	0.318488	0.000368979	0.0209916	0.176697	0.0471025	0.389302
FBgn0001090	0.168322	0.0570563	0.340835	0.308592	0.000375832	0.0213039	0.14027	0.103594	0.55558
FBgn0033296	-0.485288	0.341815	0.765488	-1.87122	0.000385168	0.0216761	-1.38593	0.0077215	0.134975
FBgn0023534	0.648204	0.015045	0.15455	0.911041	0.000392069	0.0219854	0.262837	0.278667	0.753108
FBgn0035611	0.350415	0.137359	0.531504	0.771159	0.000457654	0.0249477	0.420744	0.047752	0.392162
FBgn0004622	0.762742	0.034583	0.258213	1.16344	0.000486384	0.0262396	0.400698	0.183926	0.697333
FBgn0052432	0.362551	0.0785986	0.409346	0.679389	0.000516585	0.027678	0.316839	0.0940842	0.53005
FBgn0030836	0.931867	0.0747444	0.397882	1.59592	0.000566304	0.0299319	0.664058	0.101643	0.549673
FBgn0046258	-0.0803697	0.667166	1	-0.667474	0.000580774	0.0305933	-0.587104	0.00281468	0.0688058
FBgn0033124	0.284663	0.00429735	0.0652738	0.335928	0.000600748	0.0315393	0.0512651	0.593883	1
FBgn0043575	-0.135503	0.300391	0.715532	-0.448778	0.00062716	0.0327064	-0.313274	0.0171465	0.228693
FBgn0035926	0.0749201	0.275388	0.686605	0.231474	0.000656972	0.0339219	0.156553	0.0211392	0.256375
FBgn0262731	-0.12673	0.226211	0.659684	-0.356943	0.000671279	0.0344333	-0.230213	0.0298494	0.309267
FBgn0036996	0.307197	0.0167588	0.165734	0.435035	0.00068887	0.0351054	0.127837	0.316681	0.80002
FBgn0011822	0.211045	0.173121	0.600764	0.503798	0.00070155	0.0355268	0.292753	0.0458878	0.386146
FBgn0004167	0.152691	0.0448796	0.302647	0.257473	0.000702958	0.0355268	0.104782	0.167389	0.662799
FBgn0051077	-0.149718	0.0643737	0.366895	-0.272812	0.000718781	0.0361586	-0.123095	0.131201	0.595311
FBgn0037783	-0.261796	0.478327	0.903164	-1.40659	0.000746936	0.0374545	-1.1448	0.0083345	0.142506
FBgn0032726	-0.0357951	0.596774	0.996013	-0.224676	0.000900062	0.0442814	-0.188881	0.00536966	0.104857
FBgn0028532	0.250545	0.110027	0.479587	0.511576	0.000906518	0.0443202	0.261031	0.0876404	0.516778
FBgn0036377	-0.994078	0.0212714	0.192365	-1.47033	0.000992006	0.0480493	-0.476249	0.348659	0.834335
FBgn0019661	0.78686	0.0597373	0.349249	1.35723	0.00100275	0.0484199	0.570368	0.152516	0.633587
FBgn0262972	-2.67409	0.0222451	0.196958	-5.06905	0.00101203	0.0485682	-2.39496	0.219673	0.722569
FBgn0011746	0.463934	0.0032286	0.052616	0.504952	0.00103823	0.0489437	0.0410178	0.780748	1
FBgn0029966	0.200527	0.0036624	0.0582098	-0.219642	0.00157907	0.0680566	-0.420169	1.3094e-09	1.766e-07
FBgn0054054	0.424338	0.0225815	0.198365	-0.577565	0.00354167	0.127378	-1.0019	2.15392e-07	1.99397e-05
FBgn0032774	0.169437	0.0232095	0.200948	-0.217482	0.00390513	0.136986	-0.386919	2.49563e-07	2.25689e-05
FBgn0034394	0.156563	0.0246972	0.208369	-0.203129	0.00372308	0.132683	-0.359692	2.6538e-07	2.3725e-05
FBgn0031558	0.322995	0.00807093	0.103077	-0.309277	0.0132031	0.306018	-0.632272	2.90687e-07	2.58398e-05
FBgn0004425	1.04618	0.0101986	0.120058	-1.30289	0.00840893	0.23311	-2.34907	3.00825e-07	2.65898e-05
FBgn0028373	0.134121	0.0458888	0.306415	-0.195743	0.00379382	0.134308	-0.329863	9.95683e-07	7.98844e-05
FBgn0002939	-0.67404	0.0334212	0.25284	0.83519	0.00467473	0.155941	1.50923	1.02734e-06	8.20035e-05
FBgn0039311	-0.203814	0.0744793	0.39697	0.32934	0.00222002	0.0881528	0.533154	1.34661e-06	0.000103273
FBgn0260011	-1.59794	0.00481905	0.0711936	0.818538	0.0368428	0.524005	2.41647	1.50637e-06	0.000114404
FBgn0262003	0.42354	0.088405	0.439699	-0.838953	0.00181045	0.0753312	-1.26249	1.63484e-06	0.000123561
FBgn0031816	0.359714	0.0268615	0.22014	-0.434457	0.0112311	0.278023	-0.794171	2.01396e-06	0.000149329
FBgn0033970	0.634955	0.00456339	0.0684904	-0.44304	0.0650639	0.646302	-1.07799	2.78905e-06	0.000202012
FBgn0261615	0.196619	0.00636399	0.0877995	-0.134154	0.0636621	0.639688	-0.330773	4.47794e-06	0.000312756
FBgn0051778	0.278543	0.00535699	0.0769607	-0.181203	0.0767704	0.69346	-0.459745	4.79326e-06	0.000331817
FBgn0038150	-4.40661	0.0109715	0.125593	1.68197	0.0171213	0.356828	6.08858	6.19772e-06	0.000417946
FBgn0032945	0.18637	0.0362385	0.266175	-0.216449	0.0160089	0.342656	-0.402818	6.65168e-06	0.000444725
FBgn0002878	-0.215556	0.00346691	0.05546	0.112277	0.117443	0.758491	0.327833	6.88752e-06	0.000454663
FBgn0039039	-2.66556	0.0231993	0.200948	1.60704	0.0141026	0.318543	4.2726	8.15374e-06	0.000531522
FBgn0262476	0.16401	0.0814506	0.418349	-0.258251	0.00681362	0.203046	-0.422261	8.64692e-06	0.000556712
FBgn0034143	0.21748	0.00931848	0.113377	-0.154402	0.0657191	0.64951	-0.371882	8.94596e-06	0.000571264
FBgn0040260	-0.29312	0.00332767	0.0538938	0.13932	0.148581	0.82952	0.43244	1.14922e-05	0.000716314
FBgn0003274	0.222156	0.0196724	0.182999	-0.187941	0.048491	0.587058	-0.410097	1.70389e-05	0.00100594
FBgn0016694	0.156045	0.0661615	0.372069	-0.208643	0.0144593	0.32466	-0.364687	1.85699e-05	0.00109221
FBgn0015550	-2.83244	0.0126548	0.138357	1.21024	0.0562986	0.612388	4.04268	2.64981e-05	0.00152413
FBgn0262160	0.125444	0.0910495	0.447524	-0.181494	0.0147803	0.328338	-0.306938	3.67528e-05	0.00198961
FBgn0038236	0.140217	0.172293	0.599404	-0.288654	0.00591701	0.182948	-0.428871	3.88012e-05	0.00207183
FBgn0039628	0.364341	0.00679112	0.0911992	-0.187566	0.175814	0.875002	-0.551907	4.49672e-05	0.00236078
FBgn0035673	-0.189688	0.0434486	0.297837	0.18587	0.0410591	0.55329	0.375558	4.84342e-05	0.00252584
FBgn0001112	0.167249	0.348754	0.772115	-0.590119	0.00190364	0.0785816	-0.757368	5.61649e-05	0.00285292
FBgn0032775	-0.1904	0.0160618	0.161185	0.121667	0.113755	0.756494	0.312067	6.45756e-05	0.00318702
FBgn0032733	0.390512	0.0169035	0.166639	-0.271877	0.113506	0.756494	-0.662389	6.62275e-05	0.00323791
FBgn0054026	0.167636	0.0497394	0.318532	-0.173757	0.0435838	0.561495	-0.341392	6.7704e-05	0.00329978
FBgn0039472	0.424843	0.0133869	0.143093	-0.258327	0.133163	0.793944	-0.683171	7.37106e-05	0.00354831
FBgn0063923	0.122138	0.243591	0.659684	-0.299423	0.00509176	0.164621	-0.421561	7.41359e-05	0.00355784
FBgn0039239	0.710165	0.0184695	0.176407	-0.506994	0.111814	0.756494	-1.21716	8.35717e-05	0.00396206
FBgn0035020	0.254087	0.0056883	0.0806831	-0.106295	0.251294	0.875002	-0.360382	8.62404e-05	0.00407623
FBgn0036732	0.158689	0.0899652	0.444429	-0.211169	0.0261863	0.44531	-0.369858	8.73614e-05	0.00411678
FBgn0052091	0.132039	0.188023	0.62721	-0.263063	0.00953378	0.254099	-0.395101	9.35709e-05	0.00437015
FBgn0264442	-0.455729	0.0293948	0.231795	0.322628	0.0889253	0.737193	0.778356	0.000106101	0.00489677
FBgn0036125	0.877847	0.00365459	0.0581649	-0.31294	0.3448	0.968189	-1.19079	0.000107676	0.00495467
FBgn0085405	0.166666	0.045099	0.303603	-0.155461	0.063288	0.639052	-0.322127	0.000110401	0.00506518
FBgn0036030	0.0817113	0.206382	0.654404	-0.168387	0.00929009	0.249303	-0.250099	0.000111879	0.00511796
FBgn0038074	0.0953636	0.395964	0.822155	-0.339666	0.00258339	0.099305	-0.435029	0.000114186	0.00520828
FBgn0032639	1.80702	0.00687459	0.092083	-1.06252	0.241848	0.875002	-2.86955	0.000133912	0.00603763
FBgn0020906	0.24104	0.0113563	0.128932	-0.121665	0.201323	0.875002	-0.362706	0.000140784	0.00629305
FBgn0031654	0.215043	0.0236841	0.203235	-0.145465	0.126128	0.783353	-0.360508	0.000151102	0.00667795
FBgn0033366	0.229294	0.0821398	0.420097	-0.271968	0.0423983	0.561495	-0.501262	0.000163722	0.00715485
FBgn0016126	0.174778	0.0161031	0.161392	-0.0973801	0.180513	0.875002	-0.272158	0.000178177	0.0076793
FBgn0039058	-1.41238	0.173829	0.601063	1.57584	0.0124531	0.296093	2.98823	0.000198798	0.00852109
FBgn0027929	0.49707	0.0345917	0.258213	-0.403035	0.1173	0.758491	-0.900105	0.000220484	0.00927276
FBgn0029766	0.178222	0.00661646	0.0900909	-0.0638881	0.33061	0.95491	-0.24211	0.000222212	0.00931965
FBgn0034724	0.219086	0.0194949	0.182337	-0.127237	0.176959	0.875002	-0.346323	0.00022279	0.00931965
FBgn0031417	0.1254	0.15125	0.561266	-0.197234	0.0247887	0.430432	-0.322634	0.000232926	0.00969185
FBgn0039696	-0.154269	0.0709424	0.386722	0.154749	0.0619396	0.632949	0.309017	0.000238403	0.00989342
FBgn0035572	2.9604	0.00627297	0.0866202	-2.33661	0.225787	0.875002	-5.297	0.000262582	0.0106981
FBgn0023507	0.189816	0.00344475	0.055319	-0.0462089	0.476736	1	-0.236025	0.000269383	0.0109184
FBgn0034276	0.503188	0.00326858	0.0529916	-0.118346	0.501469	1	-0.621534	0.000279193	0.0112287
FBgn0051145	0.23447	0.00347593	0.0555474	-0.055602	0.490113	1	-0.290072	0.000287075	0.0115161
FBgn0034443	0.270467	0.00772756	0.0998329	-0.0968504	0.345826	0.969789	-0.367317	0.000289644	0.0115895
FBgn0040091	0.32088	0.00939621	0.11378	-0.126592	0.312946	0.935372	-0.447471	0.000292457	0.0116448
FBgn0053300	-0.133499	0.696498	1	0.986454	0.0011069	0.0515403	1.11995	0.000297393	0.0118089
FBgn0035023	0.314858	0.019626	0.182876	-0.173458	0.206547	0.875002	-0.488316	0.000308332	0.0121814
FBgn0262717	0.262689	0.188582	0.62721	-0.480737	0.0222721	0.412219	-0.743425	0.000321697	0.0126139
FBgn0039844	0.284891	0.00962264	0.11559	-0.110265	0.323987	0.94867	-0.395156	0.000322713	0.0126221
FBgn0027930	0.288757	0.00506517	0.0739913	-0.0803649	0.440947	1	-0.369122	0.000325723	0.0127081
FBgn0004878	-0.584347	0.0760672	0.402187	0.520405	0.0693996	0.666517	1.10475	0.000355574	0.0136014
FBgn0260474	0.309106	0.0325447	0.249344	-0.210221	0.159716	0.850155	-0.519327	0.00037123	0.0141311
FBgn0050281	0.51885	0.0149577	0.153855	-0.249857	0.270492	0.891041	-0.768707	0.00037454	0.0142225
FBgn0082831	-0.102811	0.110561	0.479587	0.124831	0.0503712	0.59159	0.227642	0.000381863	0.0143958
FBgn0020513	0.0795659	0.256722	0.660376	-0.169046	0.0160566	0.342709	-0.248612	0.000399595	0.0148849
FBgn0050197	0.223861	0.0350022	0.259777	-0.150499	0.159332	0.849609	-0.37436	0.000429165	0.0157983
FBgn0025700	0.181349	0.00531595	0.0765115	-0.0466225	0.473907	1	-0.227972	0.000448053	0.0163197
FBgn0028583	0.0582969	0.590968	0.99256	-0.323431	0.00292917	0.110426	-0.381728	0.000448097	0.0163197
FBgn0051780	0.504808	0.27863	0.690872	-1.30302	0.0140341	0.318459	-1.80783	0.000452578	0.0164283
FBgn0053109	0.198516	0.0278912	0.224927	-0.118	0.192634	0.875002	-0.316516	0.00045701	0.0165508
FBgn0035569	2.95491	0.00978459	0.116944	-2.34083	0.227662	0.875002	-5.29574	0.000465505	0.0168195
FBgn0037762	0.130328	0.0766332	0.404057	-0.126605	0.0862507	0.733211	-0.256933	0.000483555	0.0173514
FBgn0034785	-0.760587	0.0601342	0.35	0.537268	0.10515	0.756494	1.29785	0.000498051	0.01779
FBgn0002578	0.296522	0.0157662	0.159343	-0.130958	0.293729	0.91735	-0.42748	0.000502227	0.0178983
FBgn0250871	0.27776	0.01221	0.135454	-0.10681	0.343778	0.96789	-0.38457	0.000509613	0.0180661
FBgn0262619	-0.162255	0.0281613	0.225709	0.0925194	0.202245	0.875002	0.254775	0.000510401	0.0180661
FBgn0261552	0.206752	0.00785752	0.101094	-0.0626167	0.421455	1	-0.269369	0.000525612	0.0184791
FBgn0034497	-0.076804	0.507814	0.929645	0.315729	0.00494445	0.16241	0.392533	0.000533957	0.0186885
FBgn0040503	0.483406	0.103091	0.468363	-0.601251	0.0689331	0.665308	-1.08466	0.000559184	0.0195278
FBgn0052369	0.297748	0.00520175	0.0753481	-0.0681932	0.525993	1	-0.365941	0.000571943	0.0199163
FBgn0050377	-0.126788	0.0651294	0.369137	0.107553	0.111873	0.756494	0.234341	0.000588374	0.0203203
FBgn0038611	0.215158	0.0269049	0.220266	-0.11904	0.220843	0.875002	-0.334198	0.000592207	0.0204076
FBgn0038947	0.153727	0.0274461	0.222599	-0.0849862	0.223081	0.875002	-0.238713	0.000612914	0.0210286
FBgn0053846	-0.306089	0.12255	0.498645	0.341404	0.0600125	0.624793	0.647493	0.000628502	0.0214692
FBgn0005614	0.139186	0.12018	0.494014	-0.167104	0.0634963	0.639254	-0.30629	0.000643649	0.0218436
FBgn0000454	-0.125735	0.0785587	0.409274	0.11643	0.102045	0.753777	0.242165	0.000690001	0.0233155
FBgn0033519	-0.105932	0.365788	0.789233	0.277483	0.013411	0.308551	0.383414	0.000758203	0.0253947
FBgn0033438	0.28816	0.0139778	0.147257	-0.105912	0.374349	0.993421	-0.394072	0.000761273	0.0253947
FBgn0001983	-4.87523	0.00324939	0.0528249	0.382191	0.622094	1	5.25742	0.000765373	0.0254772
FBgn0036821	0.148104	0.0814771	0.418349	-0.137824	0.106437	0.756494	-0.285928	0.000777583	0.0258286
FBgn0032835	0.414891	0.0275993	0.22361	-0.21919	0.245842	0.875002	-0.634081	0.000786119	0.0259469
FBgn0023023	0.208637	0.0266834	0.218945	-0.107081	0.25926	0.875002	-0.315718	0.000788082	0.0259569
FBgn0014031	0.11047	0.224608	0.659684	-0.195401	0.0322891	0.493643	-0.305872	0.000797079	0.0261432
FBgn0020385	0.186752	0.0271052	0.221558	-0.0955474	0.258448	0.875002	-0.2823	0.000836688	0.0272708
FBgn0030985	0.335917	0.0445992	0.301406	-0.226352	0.186297	0.875002	-0.56227	0.000846894	0.0275461
FBgn0000179	-0.568198	0.113706	0.480994	0.53696	0.0767173	0.69346	1.10516	0.000857396	0.0278298
FBgn0034618	-0.0921812	0.171228	0.597025	0.130659	0.049889	0.589615	0.22284	0.000872857	0.028273
FBgn0030469	-0.0667815	0.518016	0.939953	0.271132	0.0072094	0.210058	0.337913	0.000880894	0.0284157
FBgn0026061	-0.16213	0.0869732	0.436564	0.149004	0.107847	0.756494	0.311134	0.000897415	0.0288297
FBgn0051974	0.110462	0.244117	0.659684	-0.204168	0.0322052	0.493488	-0.314629	0.00094607	0.0300228
FBgn0031114	-0.183535	0.0453695	0.304116	0.115226	0.195265	0.875002	0.298761	0.000959113	0.0303138
FBgn0039928	0.112832	0.111809	0.479587	-0.121416	0.0874438	0.737193	-0.234248	0.000965151	0.0304431
FBgn0264449	-0.116392	0.099895	0.46111	0.113541	0.100898	0.749548	0.229932	0.00100795	0.0316018
FBgn0041337	0.344263	0.00439213	0.0665197	-0.0496576	0.68621	1	-0.39392	0.00103265	0.0322472
FBgn0029896	0.0968887	0.162536	0.583364	-0.130562	0.0599452	0.624793	-0.227451	0.00104824	0.0326688
FBgn0086266	0.0848225	0.397779	0.824129	-0.243984	0.0153821	0.336108	-0.328806	0.00109122	0.0339405
FBgn0036538	0.022759	0.738594	1	-0.19997	0.00341294	0.123601	-0.222729	0.00113477	0.0352215
FBgn0086674	0.14484	0.0333066	0.252707	-0.0761781	0.263422	0.878721	-0.221018	0.00114157	0.0352963
FBgn0032481	-0.129002	0.127597	0.509396	0.143403	0.08414	0.727125	0.272405	0.00114874	0.0353919
FBgn0005612	0.167014	0.0626866	0.359901	-0.124425	0.167284	0.868621	-0.291439	0.00116063	0.0356436
FBgn0039651	0.395807	0.430655	0.856532	-1.59206	0.012652	0.298552	-1.98787	0.00116192	0.0356436
FBgn0011217	0.0670537	0.374379	0.798196	-0.178205	0.0182899	0.369696	-0.245258	0.00116721	0.0356661
FBgn0033185	-0.276136	0.00443602	0.0671195	0.0349623	0.707834	1	0.311098	0.00118802	0.0361606
FBgn0259226	-0.400679	0.336601	0.759901	0.827738	0.021044	0.399555	1.22842	0.00119207	0.0362105
FBgn0041234	0.60727	0.168002	0.592116	-0.993149	0.0610514	0.62894	-1.60042	0.00119934	0.0362234
FBgn0051445	0.158724	0.157311	0.575031	-0.20511	0.0713708	0.671077	-0.363834	0.00127722	0.0382067
FBgn0260722	0.075425	0.397635	0.824129	-0.211378	0.0185183	0.371434	-0.286803	0.00138784	0.0408903
FBgn0051682	-4.65257	0.00640839	0.0880239	0.457066	0.577391	1	5.10964	0.00139305	0.0409057
FBgn0038450	0.179143	0.0272238	0.221888	-0.0795318	0.327629	0.951565	-0.258675	0.00141063	0.0413282
FBgn0002734	0	1	1	5.10965	0.00121019	0.0556638	5.10965	0.00146508	0.0426838
FBgn0003079	-0.144961	0.0416413	0.291489	0.0787614	0.260019	0.875002	0.223723	0.00152847	0.0443609
FBgn0000477	0.271662	0.0117666	0.132058	-0.0683875	0.530133	1	-0.34005	0.00154084	0.0445591
FBgn0030816	0.148327	0.104906	0.472985	-0.14098	0.125169	0.780872	-0.289308	0.00157534	0.0453055
FBgn0085241	0.0733534	0.452281	0.876537	-0.236464	0.0158945	0.341579	-0.309817	0.00157838	0.0453096
FBgn0051636	-0.521907	0.170073	0.595472	0.593638	0.0712245	0.671077	1.11555	0.00161022	0.0461389
FBgn0039656	0.175292	0.349009	0.772422	-0.430824	0.0264155	0.447638	-0.606116	0.00161329	0.0461425
FBgn0032507	0.466679	0.0104325	0.121803	-0.104555	0.583204	1	-0.571234	0.00166712	0.047422
FBgn0000964	0.15768	0.0333885	0.25284	-0.0748151	0.313259	0.935946	-0.232495	0.00168434	0.0478248
FBgn0264490	0.276701	0.00675961	0.0910105	-0.0431902	0.673606	1	-0.319891	0.00169396	0.0480108
FBgn0013755	3.12926	0.0232228	0.200952	-2.32511	0.240532	0.875002	-5.45437	0.00173367	0.0487829
FBgn0037414	-7.75015	2.08999e-88	1.63489e-84	-5.74309	1.4738e-84	2.30576e-81	2.00706	0.0301337	0.309945
FBgn0027527	-7.51932	1.31301e-66	4.10842e-63	-7.16389	3.7041e-70	4.13933e-67	0.355431	0.766122	1
FBgn0003067	1.0996	2.05708e-40	2.62983e-37	0.857933	1.91691e-25	1.24959e-22	-0.241662	0.00295834	0.0710764
FBgn0037724	1.89141	3.02435e-31	2.45248e-28	1.67432	6.53475e-25	4.08945e-22	-0.217089	0.14266	0.616559
FBgn0001253	-3.825	5.84427e-28	3.97537e-25	-2.45165	6.88373e-19	3.07703e-16	1.37335	0.004563	0.0951841
FBgn0039851	-6.08944	2.23806e-26	1.34671e-23	-3.94819	1.01201e-20	5.27762e-18	2.14125	0.0214721	0.258227
FBgn0014465	0.772405	8.31551e-25	4.22812e-22	0.548244	2.52858e-13	6.82063e-11	-0.22416	0.00259617	0.065196
FBgn0039114	0.758443	1.76745e-23	8.64118e-21	0.548187	5.36632e-13	1.37633e-10	-0.210255	0.00410539	0.0889595
FBgn0035430	-5.18642	4.54225e-22	1.92064e-19	-4.21145	2.06586e-20	1.04259e-17	0.974974	0.295604	0.774384
FBgn0031111	0.600107	6.6154e-22	2.72363e-19	0.479043	1.39031e-14	4.35027e-12	-0.121065	0.0479146	0.392884
FBgn0035666	0.763322	2.41131e-21	8.77325e-19	0.735508	4.31536e-20	2.10981e-17	-0.027814	0.721578	1
FBgn0014466	0.976047	8.4483e-21	2.87334e-18	0.665387	1.50423e-10	3.01714e-08	-0.310659	0.0026233	0.0657474
FBgn0037992	-5.21605	1.54988e-19	4.75449e-17	-6.22617	7.38913e-23	4.12868e-20	-1.01012	0.487508	0.966821
FBgn0052645	1.0015	2.41517e-19	7.26641e-17	0.72715	7.45862e-11	1.51546e-08	-0.274353	0.00961369	0.15799
FBgn0039704	-2.49182	3.86728e-18	1.04317e-15	-2.05693	4.94263e-15	1.68103e-12	0.434895	0.227458	0.725648
FBgn0051272	0.967836	1.39176e-16	3.51196e-14	0.797281	9.36312e-12	2.09266e-09	-0.170555	0.119429	0.578555
FBgn0037099	-7.80845	1.60255e-15	3.85721e-13	-4.72945	8.84688e-14	2.56314e-11	3.07901	0.11389	0.578555
FBgn0038676	-3.61566	1.27322e-14	2.88689e-12	-3.80067	2.3221e-16	8.86079e-14	-0.185004	0.820303	1
FBgn0036419	0.869524	1.77544e-14	3.96811e-12	0.60248	1.17365e-07	1.68457e-05	-0.267044	0.0140301	0.203054
FBgn0035429	-7.54994	1.95236e-13	3.86641e-11	-5.30958	8.37581e-13	2.07999e-10	2.24036	0.262923	0.742848
FBgn0038339	-2.68581	3.22212e-13	6.30126e-11	-2.77223	2.54973e-14	7.67127e-12	-0.0864182	0.850053	1
FBgn0261675	1.03402	2.66671e-12	4.79549e-10	0.725544	9.97508e-07	0.000120977	-0.308472	0.0288028	0.302119
FBgn0031914	0.466927	5.20302e-12	9.04458e-10	0.280371	3.38529e-05	0.00264815	-0.186556	0.00500068	0.100174
FBgn0000451	-1.53115	1.3428e-11	2.20372e-09	-1.57225	1.64847e-12	3.96774e-10	-0.0410971	0.871697	1
FBgn0001168	0.607685	1.63754e-11	2.61422e-09	0.718869	6.92617e-16	2.58e-13	0.111184	0.197407	0.722569
FBgn0016926	0.426742	1.97462e-11	3.08929e-09	0.233976	0.000232517	0.0140997	-0.192766	0.00223673	0.0588128
FBgn0037684	0.908558	2.52597e-11	3.87439e-09	0.544489	7.64506e-05	0.0053877	-0.36407	0.00491967	0.09969
FBgn0038484	1.06869	3.07129e-11	4.66508e-09	1.3801	1.17326e-18	5.09877e-16	0.311415	0.0309392	0.314723
FBgn0033787	0.528203	3.38202e-11	5.03922e-09	0.585587	1.32404e-13	3.76629e-11	0.057384	0.459529	0.938187
FBgn0034759	1.05273	6.41364e-11	9.29088e-09	0.780157	1.51281e-06	0.000177954	-0.272569	0.0668495	0.464002
FBgn0033153	0.691624	7.54551e-11	1.06351e-08	0.729065	3.60205e-12	8.41105e-10	0.0374411	0.708571	1
FBgn0037424	-3.99986	8.18462e-11	1.14329e-08	-3.79202	4.10478e-11	8.67828e-09	0.207843	0.842323	1
FBgn0039795	-3.32964	9.35106e-11	1.28331e-08	-1.83883	7.55511e-06	0.000748099	1.49081	0.0167786	0.226294
FBgn0035661	0.565395	1.34377e-10	1.76666e-08	0.431416	9.07617e-07	0.000111808	-0.133979	0.121384	0.578555
FBgn0085379	-7.27906	1.58475e-10	2.06611e-08	-2.52013	1.45449e-05	0.00131535	4.75893	0.00373664	0.0835139
FBgn0029681	-3.58075	1.6808e-10	2.15542e-08	-2.64349	1.6005e-08	2.50399e-06	0.93726	0.253443	0.742848
FBgn0029531	-2.8263	1.96806e-10	2.44367e-08	-1.71116	7.10348e-06	0.000716993	1.11514	0.0290298	0.303495
FBgn0066365	-4.32831	2.8076e-10	3.37884e-08	-3.28388	6.91444e-09	1.15081e-06	1.04443	0.337279	0.821826
FBgn0086906	0.571505	3.29249e-10	3.90235e-08	0.339777	0.000182127	0.0114433	-0.231729	0.010435	0.166758
FBgn0050160	0.66493	4.79992e-10	5.56257e-08	0.543187	3.32158e-07	4.40391e-05	-0.121743	0.235325	0.736923
FBgn0038595	1.32662	1.06795e-09	1.20202e-07	1.18641	4.50982e-08	6.78424e-06	-0.140208	0.449616	0.930728
FBgn0033446	0.392656	1.08286e-09	1.21009e-07	0.481737	5.11396e-14	1.50958e-11	0.0890816	0.159216	0.646997
FBgn0042086	0.71213	1.39925e-09	1.54163e-07	0.663912	1.43625e-08	2.26972e-06	-0.0482178	0.673086	1
FBgn0000568	0.423419	2.19267e-09	2.31786e-07	0.305122	1.53846e-05	0.00138328	-0.118297	0.0893418	0.516778
FBgn0039759	2.48363	2.28838e-09	2.4028e-07	2.20041	2.06845e-07	2.8638e-05	-0.283217	0.342315	0.826791
FBgn0035328	0.748804	3.10885e-09	3.15831e-07	0.618108	9.56702e-07	0.000116934	-0.130696	0.297391	0.776352
FBgn0263038	0.771757	3.68717e-09	3.69781e-07	0.55187	2.39031e-05	0.00196824	-0.219888	0.0880738	0.516778
FBgn0039470	0.483775	8.89233e-09	8.62031e-07	0.361976	1.57208e-05	0.00140544	-0.121799	0.136577	0.604096
FBgn0038353	0.444085	9.4045e-09	8.97155e-07	0.279946	0.000290214	0.0171336	-0.164139	0.0322073	0.320333
FBgn0032669	0.763715	3.02666e-08	2.67526e-06	0.482895	0.000483162	0.026156	-0.28082	0.0347243	0.333904
FBgn0016076	0.491852	3.34443e-08	2.93953e-06	0.469627	1.00894e-07	1.48913e-05	-0.0222247	0.795222	1
FBgn0039777	0.438051	5.22374e-08	4.3471e-06	0.404055	4.98939e-07	6.45116e-05	-0.0339958	0.671135	1
FBgn0041184	0.869008	5.50128e-08	4.55384e-06	0.713578	7.78013e-06	0.000765536	-0.155429	0.312846	0.795075
FBgn0030617	-1.44804	5.78975e-08	4.74244e-06	-1.13712	5.73868e-06	0.000591061	0.310915	0.295348	0.774249
FBgn0003382	-3.55096	5.87785e-08	4.78953e-06	-1.99969	0.000297032	0.0174702	1.55126	0.031991	0.318987
FBgn0023129	0.40234	6.28369e-08	5.06744e-06	0.256096	0.000562812	0.0298481	-0.146244	0.0473481	0.390285
FBgn0033359	-3.21202	7.40765e-08	5.92952e-06	-2.43918	1.77941e-06	0.000207753	0.772838	0.360124	0.8478
FBgn0035101	0.481879	8.38632e-08	6.6601e-06	0.403478	6.51363e-06	0.000661726	-0.0784013	0.370834	0.858758
FBgn0034909	0.56375	9.21527e-08	7.28146e-06	0.452894	1.6215e-05	0.00143167	-0.110856	0.275063	0.749627
FBgn0034647	1.28696	1.15529e-07	8.94782e-06	0.970038	8.44394e-05	0.00592401	-0.316923	0.137124	0.605675
FBgn0050413	-6.55689	1.18264e-07	9.11448e-06	-6.55689	2.9106e-08	4.46435e-06	0	1	1
FBgn0031879	-0.833896	1.28202e-07	9.73649e-06	-0.634046	3.10081e-05	0.00245011	0.199849	0.223992	0.722569
FBgn0005659	0.821516	1.30366e-07	9.75874e-06	0.514563	0.00105502	0.0494188	-0.306953	0.0370817	0.345922
FBgn0035056	-3.45108	1.36445e-07	1.0117e-05	-2.19784	6.48434e-05	0.00474054	1.25324	0.11202	0.574982
FBgn0021742	-6.55416	2.03465e-07	1.46019e-05	-2.94825	6.59023e-05	0.00479554	3.6059	0.0542818	0.418474
FBgn0035697	0.593799	2.62123e-07	1.85562e-05	0.545	2.0334e-06	0.000230526	-0.0487994	0.663237	1
FBgn0028533	0.434961	2.76596e-07	1.93185e-05	0.435788	2.30954e-07	3.14198e-05	0.000826864	0.992076	1
FBgn0030928	0.740907	3.97292e-07	2.69075e-05	0.833454	7.04349e-09	1.15995e-06	0.0925472	0.500275	0.974765
FBgn0024361	0.486979	4.63681e-07	3.06677e-05	0.328743	0.000648474	0.0335939	-0.158235	0.0891944	0.516778
FBgn0038073	-3.23434	6.94825e-07	4.47347e-05	-3.71917	3.20725e-08	4.8716e-06	-0.48483	0.619278	1
FBgn0261526	-3.24809	1.22476e-06	7.51429e-05	-1.77425	0.000561059	0.0298481	1.47384	0.0865363	0.516778
FBgn0033786	0.362401	1.5716e-06	9.20885e-05	0.397688	1.11168e-07	1.62544e-05	0.0352873	0.633719	1
FBgn0030576	0.708446	2.03229e-06	0.000115619	0.571049	0.000121797	0.0082019	-0.137397	0.329347	0.815547
FBgn0051004	0.304027	2.76502e-06	0.00015232	0.22952	0.000378501	0.0213778	-0.0745068	0.243839	0.742848
FBgn0036690	-0.525336	3.25696e-06	0.000177544	-0.53179	1.9458e-06	0.000225153	-0.00645425	0.955213	1
FBgn0001297	0.315126	3.70411e-06	0.000197784	0.222897	0.00101661	0.0486389	-0.0922293	0.169441	0.666558
FBgn0030098	0.696095	3.71699e-06	0.000197797	0.875935	5.87899e-09	9.91113e-07	0.17984	0.226728	0.724711
FBgn0032139	0.836415	3.92138e-06	0.000207264	0.861947	1.18699e-06	0.00014285	0.0255314	0.874959	1
FBgn0034480	0.680223	4.72394e-06	0.000245661	0.898685	4.54245e-10	8.46031e-08	0.218462	0.108768	0.568097
FBgn0034417	0.521319	4.72636e-06	0.000245661	0.44004	9.89967e-05	0.00682292	-0.0812785	0.455532	0.935457
FBgn0051374	0.475005	5.1077e-06	0.000264602	0.402791	9.58412e-05	0.00664419	-0.0722146	0.46911	0.948033
FBgn0037645	-2.42644	5.32115e-06	0.000271171	-2.04362	2.90712e-05	0.0023205	0.382827	0.574477	1
FBgn0039266	0.378463	5.54528e-06	0.000281675	0.346392	2.73856e-05	0.00219717	-0.0320703	0.692237	1
FBgn0004511	-3.25805	8.33072e-06	0.000403303	-1.93097	0.00104175	0.0489437	1.32708	0.147049	0.624319
FBgn0028920	0.312542	9.38175e-06	0.000447492	0.287905	4.25518e-05	0.00324743	-0.024637	0.724795	1
FBgn0010246	0.273775	9.67541e-06	0.000458702	0.269657	1.20212e-05	0.00111673	-0.00411809	0.946382	1
FBgn0028534	0.305184	9.97475e-06	0.000470967	0.283072	3.83356e-05	0.00296911	-0.0221128	0.745779	1
FBgn0051198	0.306626	9.99432e-06	0.000470967	0.257393	0.000205353	0.0127998	-0.0492333	0.476631	0.953704
FBgn0043364	0.294302	1.05084e-05	0.00049038	0.444682	1.49441e-11	3.29297e-09	0.150379	0.0209718	0.255173
FBgn0031971	-0.481135	1.24893e-05	0.000566361	-0.398991	0.000256865	0.0153383	0.0821441	0.458428	0.937741
FBgn0034602	0.588108	1.47208e-05	0.000654279	0.610217	5.05665e-06	0.000531515	0.0221091	0.862954	1
FBgn0259147	1.30981	1.70983e-05	0.000745133	1.41927	1.50531e-06	0.000177954	0.109469	0.662594	1
FBgn0040942	0.561948	1.92851e-05	0.000831173	0.665285	2.14088e-07	2.93808e-05	0.103338	0.397516	0.88428
FBgn0036862	0.438025	2.00564e-05	0.00085644	0.437776	1.83661e-05	0.00155318	-0.000248832	0.998032	1
FBgn0036678	-1.52581	2.27707e-05	0.000960236	-1.48737	1.79956e-05	0.00154693	0.0384457	0.929463	1
FBgn0033188	0.33366	2.6049e-05	0.00106965	0.362195	4.0968e-06	0.0004451	0.0285351	0.713089	1
FBgn0036381	0.400474	2.94701e-05	0.00119446	0.488632	2.65816e-07	3.58508e-05	0.0881576	0.3459	0.830639
FBgn0040609	0.534948	2.99939e-05	0.00120931	0.772243	5.34367e-10	9.83551e-08	0.237295	0.047132	0.389324
FBgn0005660	1.54411	3.08052e-05	0.00123576	1.31577	0.000413972	0.0228206	-0.228337	0.472368	0.949868
FBgn0032435	0.486933	3.17018e-05	0.00126524	0.548111	1.95723e-06	0.000225153	0.0611785	0.583777	1
FBgn0034718	0.36182	3.19899e-05	0.00127349	0.307125	0.000400049	0.0221942	-0.0546954	0.525503	0.986644
FBgn0086758	-0.833595	3.44878e-05	0.00136057	-0.654196	0.00066016	0.0339744	0.179399	0.401393	0.887703
FBgn0038542	0.659596	3.53024e-05	0.0013877	0.791112	3.11797e-07	4.16928e-05	0.131516	0.363847	0.851491
FBgn0037405	0.413924	4.05732e-05	0.00154821	0.530802	1.25771e-07	1.7888e-05	0.116878	0.240387	0.742848
FBgn0013772	0.482034	4.99225e-05	0.00186405	0.386682	0.00104107	0.0489437	-0.0953522	0.400582	0.887566
FBgn0037167	0.63562	5.73397e-05	0.00210089	0.617536	7.07351e-05	0.00503023	-0.0180843	0.901407	1
FBgn0039856	0.362504	6.933e-05	0.00246515	0.551767	6.37946e-10	1.16054e-07	0.189263	0.0305901	0.312553
FBgn0261259	0.290616	8.25487e-05	0.00286358	0.24206	0.00101003	0.0485682	-0.0485557	0.507548	0.976308
FBgn0037430	-5.63271	8.33501e-05	0.00287227	-5.63271	3.70369e-05	0.0028828	0	1	1
FBgn0037646	0.457745	8.37549e-05	0.00287988	0.44782	9.59787e-05	0.00664419	-0.00992419	0.928801	1
FBgn0259209	0.322933	8.69977e-05	0.00297179	0.325731	6.33225e-05	0.00465108	0.0027975	0.972155	1
FBgn0035968	0.423348	0.000105646	0.00353168	0.528847	7.53597e-07	9.50808e-05	0.105499	0.309552	0.791673
FBgn0040502	0.436117	0.000130737	0.00421727	0.432166	0.000132708	0.00883497	-0.00395018	0.971581	1
FBgn0039217	-3.73617	0.000137633	0.00441245	-3.88989	5.1828e-05	0.00391715	-0.153721	0.925582	1
FBgn0039685	-1.04815	0.00014758	0.00467967	-1.67284	5.89157e-09	9.91113e-07	-0.624692	0.0449405	0.380877
FBgn0024315	0.336557	0.000148607	0.00468741	0.32553	0.000234678	0.0141647	-0.0110269	0.900328	1
FBgn0024944	-0.441821	0.000149587	0.00470882	-0.48622	2.33606e-05	0.00193374	-0.0443982	0.711488	1
FBgn0003748	0.279865	0.000159064	0.00495728	0.251322	0.000681834	0.0348604	-0.0285428	0.698875	1
FBgn0015766	0.262461	0.000207787	0.00618029	0.237288	0.000779481	0.0385917	-0.025173	0.720729	1
FBgn0036612	0.525065	0.000222081	0.00654322	0.511418	0.000268534	0.0159742	-0.0136466	0.919434	1
FBgn0043470	0.34745	0.000226977	0.0066624	0.417102	7.48215e-06	0.000745594	0.0696526	0.447515	0.928726
FBgn0028371	0.275849	0.000237114	0.00688247	0.247292	0.000905176	0.0443202	-0.0285565	0.698673	1
FBgn0036750	-2.08255	0.000307051	0.00844254	-1.76948	0.000892207	0.0440334	0.31307	0.665482	1
FBgn0031097	-1.20196	0.000319275	0.00871739	-1.24133	0.000145363	0.00943656	-0.03937	0.91734	1
FBgn0041709	0.448244	0.000331784	0.00899772	0.474348	0.000144867	0.00943656	0.0261044	0.833796	1
FBgn0263109	-0.784613	0.000371781	0.00979211	-0.875148	5.62783e-05	0.00419041	-0.0905353	0.706463	1
FBgn0029696	-0.503608	0.000447928	0.011432	-0.671689	2.87333e-06	0.000321094	-0.168081	0.247101	0.742848
FBgn0033437	0.54423	0.000463846	0.0117046	0.574626	0.000158709	0.0101798	0.0303954	0.833171	1
FBgn0034639	0.517218	0.000469996	0.0118027	0.491206	0.000773277	0.0384061	-0.026012	0.853099	1
FBgn0043791	1.39788	0.000741516	0.0170854	1.60539	6.8032e-05	0.00488239	0.207518	0.557993	1
FBgn0035043	0.367457	0.000812916	0.0182994	0.447926	3.06628e-05	0.00243512	0.0804691	0.442017	0.923052
FBgn0051233	0.210558	0.000828218	0.0185903	0.22568	0.000319511	0.0185827	0.0151224	0.808723	1
FBgn0028978	0.250848	0.000871611	0.0192604	0.344251	3.83334e-06	0.000422342	0.0934038	0.205944	0.722569
FBgn0029932	0.340947	0.000990507	0.021055	0.35215	0.000613078	0.0320789	0.0112028	0.912215	1
FBgn0003861	0.249598	0.00113456	0.0232029	0.32372	1.83659e-05	0.00155318	0.074122	0.321046	0.805189
FBgn0039778	0.295789	0.00132454	0.0263308	0.328893	0.000348322	0.0199615	0.0331041	0.717999	1
FBgn0034391	-0.729307	0.00141538	0.0277885	-1.01215	1.15513e-05	0.00108216	-0.282838	0.269375	0.742848
FBgn0262111	-0.868179	0.00142946	0.0279573	-1.15894	2.51424e-05	0.00205944	-0.29076	0.344488	0.829157
FBgn0000659	0.398265	0.00180095	0.0336629	0.52653	2.65772e-05	0.0021433	0.128265	0.295196	0.77398
FBgn0036015	0.322974	0.0018923	0.0350505	0.469025	3.76247e-06	0.000417474	0.146051	0.141329	0.612998
FBgn0052311	0.248783	0.00201172	0.036811	0.281245	0.000432059	0.0236349	0.0324629	0.682182	1
FBgn0039818	0.627084	0.00262851	0.0450091	0.782823	0.000135184	0.00896168	0.155738	0.431385	0.913822
FBgn0026160	0.276394	0.00273179	0.0463043	0.305655	0.000756628	0.0378193	0.0292608	0.742912	1
FBgn0052107	0.703247	0.00298491	0.0493646	0.764384	0.00103038	0.0489437	0.0611368	0.781973	1
FBgn0035257	-6.54845	1.95872e-47	3.40491e-44	0.0898179	0.687662	1	6.63827	1.2673e-49	2.20299e-46
FBgn0032836	0.939976	1.49881e-40	2.13171e-37	0.204242	0.00451217	0.152469	-0.735734	2.25818e-26	1.47205e-23
FBgn0051410	1.42123	3.57186e-32	3.28716e-29	-0.03031	0.820246	1	-1.45154	3.86618e-34	3.5707e-31
FBgn0262720	-9.14576	1.96398e-31	1.70702e-28	0.229427	0.355367	0.981588	9.37518	1.71281e-35	1.78646e-32
FBgn0012042	1.67107	8.03065e-31	5.98284e-28	0.357209	0.0169609	0.355701	-1.31386	8.89256e-21	4.09188e-18
FBgn0030041	0.690238	4.57821e-27	2.86505e-24	0.167509	0.00957807	0.254845	-0.522729	1.42665e-16	4.64997e-14
FBgn0028396	2.24361	8.37787e-25	4.22812e-22	-0.323981	0.130616	0.789568	-2.56759	3.59585e-31	2.81285e-28
FBgn0033788	0.695453	1.10362e-22	5.07825e-20	0.0835737	0.241746	0.875002	-0.611879	4.0268e-18	1.4318e-15
FBgn0033792	0.880847	3.12734e-22	1.39792e-19	0.0509339	0.587608	1	-0.829913	2.34838e-20	1.02057e-17
FBgn0041581	1.8483	3.53306e-22	1.53541e-19	0.440179	0.0267424	0.45036	-1.40812	1.75749e-14	4.58265e-12
FBgn0002562	-1.26701	7.55523e-22	3.03081e-19	-0.243502	0.0454767	0.566919	1.02351	1.14601e-14	3.14549e-12
FBgn0038346	0.947218	1.18291e-21	4.40634e-19	0.326755	0.00116353	0.0538565	-0.620463	1.35787e-10	2.12439e-08
FBgn0028543	0.785352	3.23557e-21	1.15046e-18	0.0645041	0.44886	1	-0.720847	1.62773e-18	6.0633e-16
FBgn0039593	2.18749	5.38195e-20	1.75418e-17	0.553104	0.0504399	0.59159	-1.63438	7.61945e-14	1.75303e-11
FBgn0041182	0.613473	5.92814e-20	1.89277e-17	-0.196025	0.00413506	0.142897	-0.809498	2.76425e-33	2.40259e-30
FBgn0032136	0.693966	9.81224e-20	3.07025e-17	-0.0251371	0.743142	1	-0.719103	3.86125e-21	1.83058e-18
FBgn0033789	0.907385	3.18111e-19	9.39026e-17	0.124564	0.225254	0.875002	-0.782822	5.55122e-15	1.55087e-12
FBgn0002563	-0.968341	5.18024e-19	1.50083e-16	0.0751331	0.484125	1	1.04347	8.81483e-22	4.44864e-19
FBgn0031701	2.22699	3.46571e-17	9.03685e-15	-0.0724813	0.783161	1	-2.29947	3.43962e-18	1.25146e-15
FBgn0001114	0.49264	1.77662e-15	4.21139e-13	-0.169838	0.00648352	0.19582	-0.662478	1.33272e-26	9.0654e-24
FBgn0033826	0.514075	2.19521e-15	5.12598e-13	-0.00835444	0.897887	1	-0.522429	6.57567e-16	1.94106e-13
FBgn0033733	0.607742	2.28259e-15	5.25164e-13	0.13996	0.0689335	0.665308	-0.467782	7.99146e-10	1.11631e-07
FBgn0035208	-5.95004	2.98e-14	6.47529e-12	-1.65524	0.00680721	0.203046	4.29479	9.48098e-09	1.15883e-06
FBgn0022700	0.893157	3.31701e-14	7.10886e-12	0.165814	0.176091	0.875002	-0.727342	2.33548e-10	3.54744e-08
FBgn0038566	8.96076	7.10449e-14	1.50202e-11	0	1	1	-8.96076	2.47742e-14	6.25149e-12
FBgn0032002	1.47843	1.38815e-13	2.85759e-11	0.390145	0.0540618	0.608925	-1.08828	2.41943e-08	2.76292e-06
FBgn0033275	-9.53344	1.53362e-13	3.07608e-11	-1.10855	0.0853479	0.730007	8.42489	2.9954e-10	4.46314e-08
FBgn0028526	0.597439	5.07181e-13	9.79611e-11	-0.189037	0.0231344	0.418992	-0.786476	2.51349e-21	1.22886e-18
FBgn0262838	1.2841	6.13778e-13	1.17104e-10	-0.388479	0.0546128	0.609694	-1.67258	6.54561e-20	2.6258e-17
FBgn0033721	-9.42396	7.43014e-13	1.40054e-10	-1.43367	0.0320478	0.492522	7.99028	7.18456e-09	9.06471e-07
FBgn0034140	0.661651	1.34475e-12	2.5046e-10	-0.042295	0.655197	1	-0.703946	3.83241e-14	9.22432e-12
FBgn0033518	0.737248	2.778e-12	4.93884e-10	0.290242	0.00622576	0.189779	-0.447006	1.62546e-05	0.000966931
FBgn0003683	5.60912	4.60017e-12	8.08648e-10	-0.0998038	0.940361	1	-5.70892	1.52297e-12	3.13512e-10
FBgn0011653	-4.19425	6.80093e-12	1.16924e-09	-1.33061	0.00177255	0.0743473	2.86363	2.78124e-05	0.00159387
FBgn0026562	0.63259	7.21029e-12	1.22614e-09	0.142583	0.124794	0.780757	-0.490007	8.29075e-08	8.64725e-06
FBgn0004389	7.98402	8.40962e-12	1.41472e-09	3.07901	0.112055	0.756494	-4.90501	1.07782e-09	1.4663e-07
FBgn0027578	0.550624	1.35918e-11	2.20372e-09	-0.206313	0.0136274	0.312468	-0.756937	2.27392e-20	1.01644e-17
FBgn0026563	0.993086	1.36052e-11	2.20372e-09	0.232334	0.133212	0.793944	-0.760752	7.66202e-08	8.09948e-06
FBgn0032297	0.670431	1.36632e-11	2.20372e-09	0.227812	0.0227384	0.416945	-0.442618	5.56917e-06	0.000380479
FBgn0014018	0.506023	1.65657e-11	2.61789e-09	0.208145	0.00568018	0.178272	-0.297878	6.20742e-05	0.00309427
FBgn0031621	7.52684	4.75626e-11	7.01997e-09	0	1	1	-7.52684	1.47439e-11	2.71374e-09
FBgn0035743	0.909604	5.3689e-11	7.85014e-09	-0.118554	0.431105	1	-1.02816	1.11321e-13	2.48803e-11
FBgn0051769	0.561161	7.31954e-11	1.05059e-08	0.00364041	0.96689	1	-0.557521	6.9571e-11	1.11065e-08
FBgn0043841	0.411226	7.5427e-11	1.06351e-08	0.00361935	0.954432	1	-0.407607	9.86638e-11	1.55919e-08
FBgn0038095	2.04636	8.68134e-11	1.20194e-08	-0.0553876	0.88296	1	-2.10175	1.73118e-11	3.14933e-09
FBgn0000227	7.65622	1.22652e-10	1.66732e-08	0	1	1	-7.65622	4.28705e-11	7.45232e-09
FBgn0040398	0.490722	1.23624e-10	1.66732e-08	0.096035	0.209857	0.875002	-0.394687	1.84637e-07	1.77151e-05
FBgn0050009	-4.95485	1.31745e-10	1.76166e-08	0.0161263	0.963706	1	4.97098	6.7309e-11	1.08562e-08
FBgn0031718	7.34884	1.69505e-10	2.15602e-08	0	1	1	-7.34884	5.42255e-11	9.12213e-09
FBgn0051901	0.606613	1.79108e-10	2.25979e-08	0.25123	0.00870731	0.238574	-0.355383	0.000135554	0.00609407
FBgn0035621	-5.80388	1.82003e-10	2.27795e-08	-1.5553	0.0266667	0.44957	4.24858	1.42219e-06	0.000108537
FBgn0003328	0.447181	2.0952e-10	2.58106e-08	0.108201	0.126397	0.783668	-0.33898	1.09981e-06	8.69018e-05
FBgn0035348	0.684706	2.51043e-10	3.06841e-08	0.115732	0.284445	0.905396	-0.568975	1.32395e-07	1.31097e-05
FBgn0050026	0.712975	2.60879e-10	3.16392e-08	-0.248526	0.0402279	0.550626	-0.961501	3.67155e-17	1.22216e-14
FBgn0064237	0.817811	3.12188e-10	3.72838e-08	0.359104	0.00702605	0.207011	-0.458708	0.000212377	0.00902892
FBgn0034290	1.1246	3.96369e-10	4.66255e-08	0.575232	0.00154272	0.0670439	-0.549367	0.00150369	0.0437271
FBgn0031645	0.524815	4.20677e-10	4.91156e-08	0.220207	0.00882475	0.240948	-0.304608	0.000253725	0.0104187
FBgn0262895	-1.40422	6.18555e-10	7.11566e-08	-0.120103	0.533102	1	1.28411	1.63076e-08	1.91829e-06
FBgn0033521	0.685672	6.87276e-10	7.84849e-08	0.15196	0.174782	0.875002	-0.533713	1.21827e-06	9.49854e-05
FBgn0051148	1.11356	7.71039e-10	8.74123e-08	0.567011	0.00202004	0.0814526	-0.546551	0.00161953	0.0462364
FBgn0020416	0.581594	1.37702e-09	1.5279e-07	0.0910734	0.347658	0.971654	-0.490521	2.45397e-07	2.23212e-05
FBgn0036791	8.03587	1.52979e-09	1.66789e-07	2.24034	0.260519	0.875002	-5.79553	1.9315e-08	2.2551e-06
FBgn0024294	-4.39701	1.53516e-09	1.66789e-07	0.278317	0.493963	1	4.67532	3.00716e-11	5.34625e-09
FBgn0037230	0.541095	1.56801e-09	1.69183e-07	0.242327	0.00719911	0.210058	-0.298767	0.000638333	0.0217103
FBgn0030157	0.755811	1.97796e-09	2.11953e-07	0.10736	0.401152	1	-0.648451	1.92076e-07	1.82123e-05
FBgn0263321	1.12001	2.05506e-09	2.18717e-07	0.156067	0.41924	1	-0.963947	1.51366e-07	1.46686e-05
FBgn0039031	0.610302	2.55514e-09	2.62995e-07	0.0476262	0.650706	1	-0.562676	2.54142e-08	2.8812e-06
FBgn0028999	-4.97638	2.98065e-09	3.04786e-07	0.288897	0.490918	1	5.26528	6.59462e-11	1.07472e-08
FBgn0031220	0.556475	3.50178e-09	3.53454e-07	-0.0633265	0.511064	1	-0.619801	4.0591e-11	7.13535e-09
FBgn0044812	2.03874	4.08944e-09	4.04932e-07	0.15635	0.643379	1	-1.88239	4.57089e-08	4.93184e-06
FBgn0086711	-0.494246	5.32489e-09	5.23949e-07	-0.18416	0.0253744	0.436155	0.310085	0.000259337	0.0105935
FBgn0033820	0.480363	8.46814e-09	8.28025e-07	0.0155443	0.852179	1	-0.464818	2.40267e-08	2.76292e-06
FBgn0085232	1.26376	9.23593e-09	8.86479e-07	0.572291	0.0144326	0.32466	-0.691473	0.000588372	0.0203203
FBgn0003867	0.605985	9.8662e-09	9.29859e-07	0.0479679	0.659517	1	-0.558017	8.23232e-08	8.64393e-06
FBgn0023479	0.437673	1.35276e-08	1.2523e-06	0.0411077	0.594675	1	-0.396565	2.40139e-07	2.19706e-05
FBgn0034538	0.583952	1.67845e-08	1.54467e-06	0.0446848	0.672975	1	-0.539267	1.31309e-07	1.31097e-05
FBgn0032773	0.357959	2.03204e-08	1.84833e-06	-0.205237	0.00149037	0.0654967	-0.563196	1.47294e-18	5.62053e-16
FBgn0003965	0.837883	2.13657e-08	1.93218e-06	0.100021	0.512249	1	-0.737862	6.02729e-07	5.04262e-05
FBgn0051326	0.471962	2.3507e-08	2.1136e-06	-0.111099	0.199671	0.875002	-0.58306	5.03965e-12	1.01084e-09
FBgn0030925	0.690839	3.9346e-08	3.41982e-06	0.112124	0.389631	0.999665	-0.578715	2.44168e-06	0.000178505
FBgn0031913	0.366331	4.29586e-08	3.71319e-06	0.146065	0.0289541	0.469073	-0.220266	0.000896317	0.0288297
FBgn0014000	0.524065	4.40603e-08	3.7875e-06	0.096453	0.320297	0.944708	-0.427612	5.803e-06	0.00039473
FBgn0039678	0.562119	4.79197e-08	4.09674e-06	0.0934862	0.367295	0.989129	-0.468633	4.46242e-06	0.000312756
FBgn0037727	0.910517	5.07012e-08	4.26463e-06	0.146403	0.409479	1	-0.764114	2.39656e-06	0.000176029
FBgn0034317	1.15444	5.13827e-08	4.29884e-06	-0.143339	0.510662	1	-1.29778	1.00392e-09	1.37774e-07
FBgn0032322	0.605958	5.56706e-08	4.58403e-06	-0.257477	0.024491	0.426209	-0.863435	1.54376e-14	4.09358e-12
FBgn0040732	0.352971	6.14111e-08	4.97811e-06	0.0442017	0.498308	1	-0.308769	1.99261e-06	0.00014845
FBgn0053307	0.649624	7.42848e-08	5.92952e-06	0.13498	0.275461	0.894157	-0.514644	1.30197e-05	0.000792579
FBgn0259716	0.744676	9.35556e-08	7.35516e-06	0.251441	0.0758009	0.69149	-0.493236	0.000292515	0.0116448
FBgn0003149	0.365383	1.01772e-07	7.92289e-06	0.0968323	0.158623	0.848458	-0.26855	8.34508e-05	0.00396206
FBgn0038465	0.402305	1.0179e-07	7.92289e-06	0.0709987	0.350151	0.974754	-0.331306	9.60135e-06	0.00060815
FBgn0033065	0.525642	1.18982e-07	9.12483e-06	-0.200642	0.0443431	0.561739	-0.726284	3.00342e-13	6.52617e-11
FBgn0020508	0.773214	1.21284e-07	9.25604e-06	0.174856	0.231169	0.875002	-0.598358	3.81707e-05	0.00204514
FBgn0020439	0.348669	1.29797e-07	9.75874e-06	0.137991	0.0366727	0.522535	-0.210678	0.00129759	0.0385214
FBgn0034162	0.505907	1.51622e-07	1.1173e-05	0.194508	0.0453063	0.566601	-0.3114	0.000926697	0.0295278
FBgn0037007	0.346469	1.70153e-07	1.24395e-05	-0.0612871	0.358307	0.984895	-0.407757	6.93345e-10	9.77241e-08
FBgn0036725	-1.82938	1.96011e-07	1.41318e-05	-0.446858	0.110545	0.756494	1.38252	0.000173815	0.00751196
FBgn0052774	0.629868	2.10154e-07	1.5013e-05	0.238827	0.0487779	0.587239	-0.391041	0.00119429	0.0362105
FBgn0032387	0.558989	2.12419e-07	1.51059e-05	-0.182143	0.104931	0.756494	-0.741132	7.65802e-12	1.49762e-09
FBgn0029864	-1.33504	2.69398e-07	1.89853e-05	-0.320845	0.168117	0.870377	1.01419	0.000117687	0.00535238
FBgn0028519	-0.603743	2.83858e-07	1.97376e-05	-0.154604	0.178534	0.875002	0.449138	0.000133783	0.00603763
FBgn0035806	0.888722	2.95507e-07	2.04567e-05	-0.212667	0.258882	0.875002	-1.10139	3.02532e-10	4.4652e-08
FBgn0002930	0.493759	3.13448e-07	2.15083e-05	-0.0832289	0.393066	1	-0.576988	2.18607e-09	2.87404e-07
FBgn0262531	0.489909	3.20791e-07	2.1916e-05	-0.245633	0.0130652	0.303272	-0.735542	2.77994e-14	6.90353e-12
FBgn0032497	0.472241	3.88497e-07	2.64262e-05	0.145106	0.120017	0.766184	-0.327135	0.000386554	0.0145376
FBgn0011722	0.491077	4.26613e-07	2.87688e-05	0.172344	0.0779347	0.700531	-0.318733	0.000826123	0.0270391
FBgn0039938	0.542889	4.32093e-07	2.90133e-05	0.115763	0.289158	0.911877	-0.427126	5.0527e-05	0.00262623
FBgn0033520	0.741118	4.4813e-07	2.99615e-05	0.189831	0.197457	0.875002	-0.551287	0.000152415	0.006717
FBgn0038299	0.770123	4.62214e-07	3.06677e-05	-0.237408	0.140158	0.809438	-1.00753	6.2425e-11	1.02804e-08
FBgn0033204	1.2631	4.64572e-07	3.06677e-05	-0.0612932	0.822459	1	-1.32439	1.01679e-07	1.03297e-05
FBgn0053704	2.42488	5.05958e-07	3.32593e-05	0.333221	0.570321	1	-2.09166	4.28734e-06	0.000303509
FBgn0260954	-4.6731	5.48956e-07	3.57851e-05	-0.34852	0.516047	1	4.32458	6.82306e-06	0.000452317
FBgn0053120	0.417607	6.55482e-07	4.23761e-05	-0.0883225	0.302587	0.924822	-0.505929	1.52522e-09	2.0395e-07
FBgn0264494	0.35393	7.02188e-07	4.50235e-05	0.0978075	0.170881	0.875002	-0.256123	0.00030014	0.0118878
FBgn0037975	0.550613	7.68999e-07	4.91061e-05	-0.0303034	0.790512	1	-0.580917	1.5189e-07	1.46686e-05
FBgn0034200	0.365259	7.78184e-07	4.94906e-05	0.00963636	0.896764	1	-0.355623	1.34365e-06	0.000103273
FBgn0033250	0.522473	9.85714e-07	6.19337e-05	-0.228988	0.0335526	0.501366	-0.751461	2.36426e-12	4.80375e-10
FBgn0052280	0.482854	1.03853e-06	6.49911e-05	0.0903492	0.368338	0.989983	-0.392505	5.26601e-05	0.00271009
FBgn0083973	3.57403	1.15435e-06	7.16662e-05	1.14376	0.200813	0.875002	-2.43027	0.000122224	0.0055426
FBgn0034476	-1.39376	1.23932e-06	7.57392e-05	0.00474335	0.984059	1	1.3985	8.61097e-07	6.94426e-05
FBgn0015575	0.332882	1.26665e-06	7.69459e-05	0.0983684	0.152699	0.836206	-0.234513	0.000572855	0.0199163
FBgn0023515	-0.316622	1.26891e-06	7.69459e-05	-0.0551849	0.395512	1	0.261437	6.22246e-05	0.00309427
FBgn0001206	-0.380201	1.30732e-06	7.89691e-05	0.0308978	0.68314	1	0.411099	1.32166e-07	1.31097e-05
FBgn0001075	-1.43679	1.31868e-06	7.93491e-05	0.445776	0.0468326	0.576926	1.88257	1.16363e-11	2.19337e-09
FBgn0039091	0.656074	1.36993e-06	8.18367e-05	0.125574	0.364894	0.988406	-0.5305	7.1088e-05	0.00344325
FBgn0002948	-0.327107	1.37048e-06	8.18367e-05	0.0123095	0.852839	1	0.339416	4.81687e-07	4.09565e-05
FBgn0085243	3.51991	1.38221e-06	8.22229e-05	-0.809938	0.449054	1	-4.32985	3.72744e-08	4.07803e-06
FBgn0032335	7.06342	1.4515e-06	8.60179e-05	0	1	1	-7.06342	8.36421e-07	6.78021e-05
FBgn0020415	0.329978	1.55504e-06	9.1461e-05	-0.033351	0.629331	1	-0.363329	1.10098e-07	1.11128e-05
FBgn0037534	0.426422	1.61805e-06	9.44564e-05	0.148402	0.0959633	0.737193	-0.27802	0.00155844	0.0449019
FBgn0028490	0.373863	1.76007e-06	0.00010161	0.0945128	0.227066	0.875002	-0.27935	0.0003371	0.0130867
FBgn0004052	7.6655	1.88726e-06	0.000108552	0	1	1	-7.6655	1.22023e-06	9.49854e-05
FBgn0026415	0.329621	1.97819e-06	0.000112952	0.055129	0.426352	1	-0.274492	7.21472e-05	0.00348377
FBgn0001174	4.26252	2.1958e-06	0.000123637	-0.646712	0.618968	1	-4.90924	2.37217e-07	2.18309e-05
FBgn0034447	-0.314219	2.19694e-06	0.000123637	-0.0799513	0.221632	0.875002	0.234268	0.000407749	0.0150809
FBgn0263380	-2.25474	2.32652e-06	0.000129994	-0.154051	0.64849	1	2.10069	1.29833e-05	0.000792579
FBgn0000071	-2.25099	3.62596e-06	0.000194274	0.656984	0.0378223	0.529276	2.90797	4.71647e-11	8.10871e-09
FBgn0052667	0.554473	3.8865e-06	0.000206116	0.0589602	0.627111	1	-0.495513	3.15802e-05	0.00177087
FBgn0031248	0.491624	4.45688e-06	0.000233986	0.123454	0.253712	0.875002	-0.36817	0.000480295	0.0173139
FBgn0033170	0.897191	5.12705e-06	0.000264728	0.277195	0.179391	0.875002	-0.619996	0.000956445	0.0302907
FBgn0038818	0.601082	5.19169e-06	0.000267184	-0.0175628	0.897664	1	-0.618645	2.18943e-06	0.000161573
FBgn0052687	0.305242	5.28711e-06	0.000270317	0.0122141	0.855816	1	-0.293028	1.12444e-05	0.000706497
FBgn0010225	0.293267	5.78734e-06	0.000293019	-0.0775409	0.231896	0.875002	-0.370808	9.67664e-09	1.17357e-06
FBgn0031393	1.93756	5.89049e-06	0.000296056	0.265715	0.606449	1	-1.67184	3.60164e-05	0.00196333
FBgn0004629	0.398881	6.48077e-06	0.000322903	-0.127133	0.153961	0.838666	-0.526014	2.78765e-09	3.60437e-07
FBgn0036349	3.6707	7.21539e-06	0.000354984	0.652071	0.513267	1	-3.01863	5.99222e-05	0.00302414
FBgn0014340	-0.444069	8.01514e-06	0.000389431	-0.0146908	0.877783	1	0.429379	1.40576e-05	0.000849153
FBgn0039564	0.910375	8.35221e-06	0.000403303	-0.109782	0.624719	1	-1.02016	5.52266e-07	4.67038e-05
FBgn0030310	0.605207	8.44538e-06	0.000406548	0.0170669	0.903274	1	-0.58814	1.16085e-05	0.000720695
FBgn0039102	0.413805	8.49354e-06	0.000407612	-0.0533207	0.570649	1	-0.467126	4.57235e-07	3.93046e-05
FBgn0030688	0.339823	1.05317e-05	0.00049038	-0.0472171	0.544504	1	-0.38704	4.65879e-07	3.98288e-05
FBgn0034295	0.325635	1.10985e-05	0.000513715	0.0804608	0.277205	0.896322	-0.245174	0.000922232	0.0294456
FBgn0030251	0.36572	1.1479e-05	0.000528204	0.00760319	0.927907	1	-0.358117	1.50747e-05	0.000903616
FBgn0036810	6.11275	1.19039e-05	0.000544018	0	1	1	-6.11275	6.69075e-06	0.000445433
FBgn0036627	1.01933	1.22525e-05	0.00055724	-0.00961483	0.969764	1	-1.02894	7.6035e-06	0.000497727
FBgn0039313	-0.3084	1.27299e-05	0.000575603	-0.0586374	0.399029	1	0.249763	0.000395996	0.0147861
FBgn0035665	0.433771	1.31786e-05	0.000594174	0.0722915	0.467113	1	-0.361479	0.000278369	0.0112245
FBgn0027611	0.278826	1.34104e-05	0.000601163	0.0640364	0.317352	0.941049	-0.214789	0.000761061	0.0253947
FBgn0031560	0.510002	1.50037e-05	0.000663086	-0.123964	0.301117	0.923359	-0.633966	7.5255e-08	8.00928e-06
FBgn0030262	0.763996	1.59451e-05	0.000700731	0.12687	0.484813	1	-0.637126	0.000249162	0.0102853
FBgn0016123	0.296155	1.80015e-05	0.000782317	0.0767353	0.266626	0.884771	-0.21942	0.00139359	0.0409057
FBgn0033927	0.299785	1.88586e-05	0.000817294	-0.143787	0.040922	0.552394	-0.443572	2.56345e-10	3.85626e-08
FBgn0052549	0.279341	1.9988e-05	0.00085644	0.0188784	0.77339	1	-0.260463	6.57593e-05	0.00322509
FBgn0038741	-0.461493	1.99925e-05	0.00085644	-0.0781743	0.446287	1	0.383318	0.000379323	0.0143346
FBgn0038028	4.18803	2.00903e-05	0.00085644	0.263583	0.827076	1	-3.92445	3.22511e-05	0.00178925
FBgn0000099	0.471685	2.15249e-05	0.000912622	-0.242613	0.0358406	0.517737	-0.714298	1.85956e-10	2.85223e-08
FBgn0036574	-0.262447	2.2237e-05	0.000940263	-0.0568826	0.352911	0.978432	0.205564	0.000875409	0.0282971
FBgn0026403	0.502845	2.41689e-05	0.00101102	-0.0389308	0.748781	1	-0.541775	4.76031e-06	0.000331
FBgn0000406	0.357925	2.45686e-05	0.00101957	0.0385774	0.649348	1	-0.319347	0.000162547	0.00712337
FBgn0051313	0.351004	2.47896e-05	0.00102602	-0.00232137	0.977901	1	-0.353325	1.95196e-05	0.00114376
FBgn0038795	0.617057	2.49205e-05	0.00102871	-0.0939662	0.543579	1	-0.711023	1.08283e-06	8.59945e-05
FBgn0035176	0.574125	2.5713e-05	0.00105863	0.0871035	0.523951	1	-0.487021	0.000336368	0.0130867
FBgn0262167	-0.336557	2.78392e-05	0.00113423	-0.0779024	0.321307	0.94632	0.258655	0.00124842	0.0375734
FBgn0029931	6.02195	3.43423e-05	0.00136022	2.24037	0.257748	0.875002	-3.78158	0.000401825	0.0149324
FBgn0033760	0.689293	3.56044e-05	0.00139607	0.10299	0.542142	1	-0.586303	0.000377757	0.01431
FBgn0034582	0.741763	3.61679e-05	0.00141462	0.108331	0.547575	1	-0.633432	0.000389456	0.0146116
FBgn0039099	0.422868	3.65851e-05	0.00142382	0.0372161	0.718168	1	-0.385652	0.000149374	0.00662026
FBgn0262813	5.9232	3.69733e-05	0.00143535	0	1	1	-5.9232	2.20463e-05	0.00128699
FBgn0035091	0.350603	3.76076e-05	0.00145636	-0.124108	0.149629	0.830939	-0.474712	2.40659e-08	2.76292e-06
FBgn0037396	1.06116	3.77825e-05	0.00145952	-0.273527	0.318519	0.942722	-1.33468	3.0335e-07	2.66624e-05
FBgn0040832	0.592411	4.13537e-05	0.00157416	0.0826849	0.575051	1	-0.509726	0.000342614	0.01317
FBgn0044046	-1.21224	4.52255e-05	0.00170495	0.0257635	0.918416	1	1.238	2.40049e-05	0.00138582
FBgn0050431	0.619092	4.60411e-05	0.00173152	-0.010422	0.946994	1	-0.629514	2.86335e-05	0.00162659
FBgn0039682	0.332309	4.83398e-05	0.00181361	0.0316268	0.699272	1	-0.300682	0.000225821	0.00942127
FBgn0039800	0.429703	5.22686e-05	0.00193778	-0.057012	0.593389	1	-0.486715	4.44683e-06	0.000312756
FBgn0038914	0.523949	5.25565e-05	0.00194385	-0.420006	0.00121325	0.0556638	-0.943955	4.62508e-13	9.7783e-11
FBgn0052694	0.465782	5.46264e-05	0.00201564	-0.010801	0.926666	1	-0.476583	3.17773e-05	0.00177555
FBgn0040388	-0.290681	5.65783e-05	0.00207786	-0.0627742	0.375177	0.994854	0.227907	0.00154875	0.0447053
FBgn0051606	3.31552	6.00502e-05	0.00218485	0.422206	0.727469	1	-2.89331	0.00013713	0.00614726
FBgn0013307	0.509033	6.18135e-05	0.00224252	0.103391	0.422079	1	-0.405641	0.00117881	0.0359504
FBgn0052282	0.611413	6.19218e-05	0.00224252	-0.46847	0.00492795	0.162311	-1.07988	8.68606e-12	1.6777e-09
FBgn0028988	0.436837	6.79592e-05	0.00242192	-0.106672	0.346452	0.970499	-0.543508	6.84868e-07	5.66919e-05
FBgn0010425	0.377117	7.18454e-05	0.0025488	0.0429696	0.65083	1	-0.334148	0.000427981	0.0157919
FBgn0033926	0.292164	7.30336e-05	0.00258509	-0.115908	0.115858	0.756494	-0.408072	3.09224e-08	3.45558e-06
FBgn0032001	0.395567	7.49128e-05	0.00263966	-0.0152235	0.880648	1	-0.41079	3.38058e-05	0.00185576
FBgn0051150	0.362676	8.09018e-05	0.00283156	-0.012311	0.894841	1	-0.374987	3.97411e-05	0.0021148
FBgn0014179	-5.63413	8.17709e-05	0.00284769	0.37324	0.50641	1	6.00737	6.29161e-06	0.000422456
FBgn0031538	0.408247	8.19087e-05	0.00284769	0.0222336	0.831758	1	-0.386014	0.000173685	0.00751196
FBgn0027563	0.556652	8.31741e-05	0.00287227	0.123659	0.392235	1	-0.432993	0.00172675	0.0486843
FBgn0032264	0.4687	8.67841e-05	0.00297098	0.097045	0.422706	1	-0.371655	0.00153115	0.0443609
FBgn0263200	0.380196	9.10019e-05	0.00308971	0.022002	0.821865	1	-0.358194	0.000206311	0.00881894
FBgn0001208	0.272827	9.1311e-05	0.00309212	-0.0708194	0.311086	0.932363	-0.343646	8.09145e-07	6.62778e-05
FBgn0036766	0.281746	0.000107311	0.00357208	0.0385358	0.596532	1	-0.24321	0.000784882	0.0259469
FBgn0032698	-0.320485	0.000113728	0.00375375	0.0109014	0.892174	1	0.331386	5.81488e-05	0.00294414
FBgn0003651	0.384909	0.00011407	0.00375712	0.0446088	0.658938	1	-0.340301	0.000531411	0.0186411
FBgn0086450	0.308992	0.000114859	0.00377514	-0.0101504	0.899695	1	-0.319142	6.21586e-05	0.00309427
FBgn0261570	-0.25361	0.000119159	0.00386771	-0.0228639	0.725663	1	0.230746	0.000448545	0.0163197
FBgn0033875	0.31943	0.000132213	0.00425613	-0.111225	0.1864	0.875002	-0.430655	2.55979e-07	2.3016e-05
FBgn0031313	0.314353	0.000134943	0.00433508	0.0513567	0.533832	1	-0.262997	0.00129253	0.0384443
FBgn0034511	0.742558	0.000140776	0.00450398	-0.285914	0.165453	0.863389	-1.02847	1.94341e-07	1.83161e-05
FBgn0034638	0.361001	0.000143516	0.00458226	-0.113295	0.234605	0.875002	-0.474295	5.91197e-07	4.97273e-05
FBgn0031033	1.39682	0.000145684	0.00463259	0.22373	0.568475	1	-1.17309	0.00100181	0.0315358
FBgn0039024	0.375801	0.000147835	0.00467967	0.0578279	0.562682	1	-0.317973	0.0011369	0.0352215
FBgn0040606	0.371771	0.000148063	0.00467967	-0.129232	0.187899	0.875002	-0.501004	3.24456e-07	2.83582e-05
FBgn0032638	2.59327	0.000153926	0.004826	-1.45893	0.139956	0.808872	-4.05219	3.64638e-07	3.1518e-05
FBgn0005642	-0.252654	0.000162096	0.00503173	0.024488	0.709983	1	0.277142	3.2157e-05	0.00178925
FBgn0050085	-0.255622	0.000170696	0.00527396	-0.00475178	0.943552	1	0.25087	0.000215166	0.00912269
FBgn0029990	0.380105	0.000181782	0.0055655	-0.250957	0.0134101	0.308551	-0.631062	5.70141e-10	8.10897e-08
FBgn0034501	0.259536	0.000183619	0.0055875	-0.0265802	0.701763	1	-0.286116	3.66637e-05	0.00198961
FBgn0031936	0.47274	0.000183929	0.0055875	-0.190055	0.147795	0.829212	-0.662795	1.857e-07	1.77151e-05
FBgn0037547	0.266055	0.000186176	0.00563389	-0.127514	0.0762105	0.693456	-0.393569	3.26027e-08	3.61751e-06
FBgn0037265	0.444642	0.000212022	0.00627049	0.02461	0.840019	1	-0.420032	0.000403998	0.0149776
FBgn0029899	-0.257197	0.000230341	0.00672329	0.0285499	0.679193	1	0.285746	4.04858e-05	0.00214712
FBgn0038172	0.435663	0.000239605	0.00694189	0.0338575	0.779613	1	-0.401805	0.000578754	0.0200767
FBgn0037819	0.312677	0.000260478	0.00742515	0.00552318	0.948775	1	-0.307153	0.000310687	0.0122436
FBgn0030829	-1.86577	0.000276285	0.00784478	-0.113968	0.777809	1	1.7518	0.000659048	0.0223178
FBgn0039754	0.257384	0.000297933	0.00830866	-0.0336002	0.637406	1	-0.290984	4.16743e-05	0.00220124
FBgn0039023	0.719197	0.000302293	0.00840387	-0.0213646	0.918098	1	-0.740562	0.00017331	0.00751196
FBgn0042199	5.69881	0.000304765	0.00840579	0	1	1	-5.69881	0.000207829	0.00885961
FBgn0001145	0.280033	0.000305176	0.00840579	-0.0962917	0.215243	0.875002	-0.376325	1.22033e-06	9.49854e-05
FBgn0035434	0.64313	0.00035832	0.00953388	-0.449202	0.0151188	0.33221	-1.09233	2.37596e-09	3.09766e-07
FBgn0032732	0.352781	0.000361648	0.00960607	-0.0437314	0.663283	1	-0.396512	5.45112e-05	0.00277794
FBgn0051014	-5.52653	0.000364141	0.0096386	-0.012357	0.986679	1	5.51417	0.000340805	0.0131393
FBgn0086695	-0.309497	0.000376099	0.00983957	0.00575401	0.946068	1	0.315251	0.000271576	0.0109788
FBgn0051041	1.4971	0.000378512	0.00988618	-0.289367	0.518417	1	-1.78646	2.81178e-05	0.00160548
FBgn0261113	0.254215	0.000397166	0.0103049	0.0297406	0.678545	1	-0.224475	0.00172706	0.0486843
FBgn0260789	-0.265369	0.000397177	0.0103049	0.0271698	0.7139	1	0.292539	9.01648e-05	0.00423612
FBgn0000212	-0.248505	0.000419426	0.0108283	-0.0221919	0.75072	1	0.226313	0.0012893	0.0384211
FBgn0023395	-0.293983	0.000433877	0.0111462	0.0311495	0.704935	1	0.325133	9.35762e-05	0.00437015
FBgn0031702	0.398691	0.000518003	0.0128095	-0.121079	0.30442	0.926006	-0.51977	5.98289e-06	0.000405205
FBgn0037801	0.567563	0.00053259	0.0130601	0.0564881	0.733083	1	-0.511075	0.0016593	0.0472855
FBgn0036994	-0.262253	0.000556179	0.0135115	0.0420204	0.569366	1	0.304274	5.35206e-05	0.00274534
FBgn0038827	-0.290228	0.000561411	0.0136037	-0.0202345	0.805283	1	0.269993	0.00126104	0.037795
FBgn0039801	0.506358	0.000572124	0.0137706	-0.00721444	0.961482	1	-0.513572	0.000432574	0.0158864
FBgn0050151	0.509196	0.000573384	0.0137797	-0.0159747	0.916004	1	-0.52517	0.000340975	0.0131393
FBgn0036850	-0.321247	0.000615177	0.0147163	-0.029086	0.746767	1	0.292161	0.00170747	0.0483064
FBgn0035607	0.551726	0.000627828	0.014996	-0.0929323	0.575748	1	-0.644658	6.23006e-05	0.00309427
FBgn0027657	0.221248	0.000638305	0.0151537	-0.0379311	0.558987	1	-0.259179	6.02717e-05	0.003032
FBgn0261341	-0.930954	0.000649312	0.0153452	-0.0183428	0.942645	1	0.912611	0.000781767	0.0259126
FBgn0052284	1.41591	0.000669684	0.0157315	0.0381912	0.933298	1	-1.37772	0.000757264	0.0253947
FBgn0038211	0.35394	0.000681965	0.0159482	-0.102773	0.331335	0.955276	-0.456713	1.13802e-05	0.000712172
FBgn0029769	0.363561	0.00072814	0.0168318	-0.186015	0.0888968	0.737193	-0.549576	3.5884e-07	3.11892e-05
FBgn0031559	0.692247	0.000839753	0.0187766	-0.169693	0.448458	1	-0.86194	3.5026e-05	0.00191602
FBgn0025456	0.313646	0.000840118	0.0187766	-0.0323135	0.73237	1	-0.345959	0.000217421	0.00919339
FBgn0035087	0.219835	0.000849232	0.0188927	0.00904614	0.890791	1	-0.210789	0.00135042	0.0398628
FBgn0037163	0.410216	0.000865314	0.0191483	0.0176708	0.886742	1	-0.392545	0.00133237	0.0394043
FBgn0003888	0.209625	0.000899143	0.0196468	-0.0112212	0.859034	1	-0.220846	0.00044443	0.0162836
FBgn0044810	1.26949	0.000955779	0.0205966	-0.039726	0.921157	1	-1.30922	0.000622376	0.0213065
FBgn0030160	0.270423	0.000961207	0.0206452	-0.0334282	0.68452	1	-0.303851	0.000195405	0.00839864
FBgn0263971	4.37625	0.000963058	0.0206452	-2.32474	0.241081	0.875002	-6.70099	5.17145e-05	0.00267581
FBgn0039164	-0.239589	0.000966184	0.0206785	-0.0022485	0.974716	1	0.237341	0.00100633	0.0316018
FBgn0051324	0.37121	0.000994638	0.0211141	-0.0552332	0.627877	1	-0.426443	0.000147554	0.00656345
FBgn0013949	0.338914	0.00101153	0.0213448	-0.250903	0.0164989	0.350238	-0.589817	1.30259e-08	1.55565e-06
FBgn0087002	0.40393	0.00101233	0.0213448	-0.279883	0.0226602	0.416775	-0.683813	2.89392e-08	3.25722e-06
FBgn0002899	-0.254695	0.00103877	0.0217559	0.014191	0.851645	1	0.268886	0.00049406	0.0176878
FBgn0011695	0.220063	0.00106095	0.0220432	-0.0712464	0.289687	0.912404	-0.29131	1.45097e-05	0.000873091
FBgn0005664	0.571563	0.00108867	0.0225592	-0.162052	0.382086	0.996077	-0.733615	2.94114e-05	0.00165518
FBgn0054003	0.778613	0.00109293	0.0225688	-0.281919	0.28021	0.899917	-1.06053	1.20835e-05	0.00074722
FBgn0034330	0.347262	0.00110648	0.0227475	-0.0396469	0.713854	1	-0.386909	0.000252362	0.01039
FBgn0025683	0.215107	0.00114191	0.0232924	-0.0734762	0.266887	0.885379	-0.288583	1.26742e-05	0.000780659
FBgn0030425	0.321672	0.00133611	0.0264936	-0.073813	0.46687	1	-0.395485	7.62871e-05	0.00364041
FBgn0037126	0.700816	0.00156424	0.0301238	-0.223586	0.354494	0.980908	-0.924402	3.71043e-05	0.00200171
FBgn0033821	0.559501	0.0015654	0.0301238	-0.15811	0.379046	0.995305	-0.717611	5.18231e-05	0.00267581
FBgn0005596	-0.201077	0.00166385	0.0316677	0.00998128	0.87482	1	0.211058	0.000933922	0.0296976
FBgn0053265	0.356169	0.00172868	0.0325846	-0.011336	0.920741	1	-0.367505	0.00119685	0.0362181
FBgn0000606	4.94484	0.00177386	0.0333558	0	1	1	-4.94484	0.00128376	0.0383291
FBgn0034761	0.31853	0.00182467	0.034025	-0.215415	0.0384285	0.533938	-0.533945	2.02427e-07	1.8851e-05
FBgn0262563	0.504871	0.00183503	0.0341367	-0.161373	0.339299	0.963932	-0.666244	4.17878e-05	0.00220124
FBgn0010441	-0.267244	0.0018603	0.0345658	0.0185394	0.823687	1	0.285783	0.000789861	0.0259609
FBgn0036099	0.194912	0.00194325	0.0358094	-0.0371306	0.555231	1	-0.232043	0.000218713	0.0092231
FBgn0004374	-0.26074	0.00196848	0.036189	0.0556245	0.49509	1	0.316365	0.000147672	0.00656345
FBgn0052672	0.218567	0.00203509	0.0371516	-0.0641511	0.365558	0.988438	-0.282718	6.52503e-05	0.00321019
FBgn0035267	-0.26203	0.00204214	0.037237	0.038659	0.638117	1	0.300689	0.000351161	0.0134655
FBgn0035695	-0.475711	0.00204698	0.0372383	0.0156252	0.915575	1	0.491336	0.00132734	0.0393299
FBgn0051002	-3.23719	0.00205548	0.0373063	0.805676	0.153965	0.838666	4.04287	1.30102e-05	0.000792579
FBgn0026602	0.326214	0.00207984	0.0375493	-0.0709846	0.506764	1	-0.397198	0.000171466	0.00747237
FBgn0032772	0.733345	0.00222608	0.0396662	-0.0364982	0.886973	1	-0.769844	0.00116707	0.0356661
FBgn0031937	0.330772	0.00229373	0.0405028	-0.102865	0.349555	0.974754	-0.433637	6.25529e-05	0.00309696
FBgn0034224	-5.0501	0.00248975	0.0431389	0.34138	0.675005	1	5.39148	0.000734019	0.0246962
FBgn0053494	0.467293	0.00270374	0.0460284	-0.0450239	0.778925	1	-0.512317	0.000921337	0.0294456
FBgn0028563	-0.196471	0.00276251	0.046623	0.0244513	0.706288	1	0.220922	0.000729853	0.0246089
FBgn0038250	0.493932	0.00289032	0.048152	-0.0788486	0.648365	1	-0.57278	0.000514184	0.0181181
FBgn0034512	0.210589	0.00746287	0.0973783	-1.34655	4.49046e-62	4.68355e-59	-1.55714	8.88693e-82	2.31727e-78
FBgn0052642	0.0168246	0.850701	1	-1.06077	7.56442e-31	5.63549e-28	-1.0776	9.96919e-32	8.20884e-29
FBgn0000357	0.199879	0.185508	0.622804	-1.76913	6.14438e-30	4.36949e-27	-1.96901	3.03206e-36	3.38833e-33
FBgn0025583	0.286063	0.00558647	0.0795271	-1.20616	1.73116e-29	1.17756e-26	-1.49222	4.56523e-44	7.14231e-41
FBgn0016122	-0.115501	0.066533	0.373211	-0.641587	7.02333e-24	4.22615e-21	-0.526086	1.8002e-16	5.53269e-14
FBgn0027584	-0.141239	0.658329	1	-3.31164	6.5125e-19	2.99671e-16	-3.1704	1.68764e-17	5.86737e-15
FBgn0040582	-0.481717	0.0349467	0.259727	-2.12225	2.9628e-18	1.25278e-15	-1.64053	1.45945e-11	2.71374e-09
FBgn0040653	-0.0971227	0.440431	0.866371	-1.10978	5.9996e-18	2.4701e-15	-1.01265	3.37521e-15	9.60094e-13
FBgn0034468	-0.112426	0.286124	0.700466	-0.948619	1.02399e-17	4.00507e-15	-0.836192	7.81654e-14	1.77232e-11
FBgn0032303	-0.140851	0.266285	0.674135	-1.09928	1.15352e-15	4.19692e-13	-0.958424	7.46542e-12	1.47844e-09
FBgn0085256	-0.360251	0.0712139	0.386989	-1.6781	3.49862e-15	1.21635e-12	-1.31785	9.56855e-10	1.32478e-07
FBgn0010388	-0.327993	0.0713405	0.387139	-1.51386	6.48861e-15	2.11488e-12	-1.18586	1.78277e-09	2.36368e-07
FBgn0030438	0.0760697	0.427195	0.85369	-0.747747	1.72687e-14	5.29742e-12	-0.823816	3.04213e-17	1.03466e-14
FBgn0037930	-0.0204328	0.881431	1	-1.06703	1.75661e-13	4.82143e-11	-1.0466	6.16655e-13	1.28634e-10
FBgn0034331	0.10169	0.304701	0.720877	-0.729306	4.66662e-13	1.23745e-10	-0.830996	1.73747e-16	5.53269e-14
FBgn0040735	0.095349	0.544681	0.9592	-1.19382	1.36323e-12	3.33245e-10	-1.28917	1.90044e-14	4.87415e-12
FBgn0033327	-0.298698	0.0918755	0.448929	-1.28021	6.14667e-12	1.41418e-09	-0.981517	2.00888e-07	1.88197e-05
FBgn0034470	0.0967231	0.216811	0.659684	-0.534932	1.62934e-11	3.54042e-09	-0.631655	1.79518e-15	5.20102e-13
FBgn0000355	-0.315333	0.00743488	0.0971752	-0.784231	3.53818e-11	7.58285e-09	-0.468898	7.07274e-05	0.00343643
FBgn0001229	0.702403	0.00936671	0.113511	1.6008	5.55704e-11	1.1592e-08	0.898397	7.63219e-05	0.00364041
FBgn0040734	-0.167352	0.474991	0.900048	-1.68251	6.85626e-11	1.4114e-08	-1.51516	6.22888e-09	7.92283e-07
FBgn0052644	0.21843	0.342656	0.766651	-1.51672	1.81722e-10	3.59878e-08	-1.73515	3.84459e-13	8.23953e-11
FBgn0000358	-0.157393	0.41337	0.839303	-1.2269	3.30596e-10	6.46522e-08	-1.06951	3.88714e-08	4.22322e-06
FBgn0031001	-0.367207	0.0185556	0.176985	-1.02341	3.49992e-10	6.67759e-08	-0.656202	0.000106104	0.00489677
FBgn0015035	0.782934	0.00799429	0.102433	1.75573	3.75799e-10	7.08358e-08	0.972794	0.000243805	0.0100908
FBgn0039530	0.0661029	0.599312	0.998322	-0.825311	7.27131e-10	1.30758e-07	-0.891414	2.83363e-11	5.09565e-09
FBgn0000356	-0.087595	0.722024	1	-1.53711	1.06742e-09	1.89771e-07	-1.44951	8.19035e-09	1.00896e-06
FBgn0034328	0.369002	0.0975668	0.46111	-1.49543	1.90958e-09	3.35678e-07	-1.86444	3.46774e-14	8.477e-12
FBgn0032082	-0.0449437	0.840643	1	-1.37585	9.77441e-09	1.59292e-06	-1.3309	3.30799e-08	3.64461e-06
FBgn0043576	-0.103617	0.636878	1	-1.30056	1.02017e-08	1.64542e-06	-1.19695	1.39446e-07	1.37209e-05
FBgn0038347	0.153471	0.0391695	0.280077	0.417339	1.79105e-08	2.77435e-06	0.263868	0.00036037	0.0137512
FBgn0039492	-0.118167	0.151966	0.562725	-0.44309	8.95304e-08	1.334e-05	-0.324922	9.41997e-05	0.00438617
FBgn0083977	-0.078207	0.651449	1	-0.935993	4.83997e-07	6.31012e-05	-0.857786	5.47348e-06	0.000375581
FBgn0000592	0.0339382	0.645906	1	-0.368878	7.16702e-07	9.1161e-05	-0.402816	6.44196e-08	6.90305e-06
FBgn0036262	0.0703243	0.398795	0.824411	-0.412645	8.16402e-07	0.000102181	-0.482969	7.9762e-09	9.90378e-07
FBgn0053470	0.0143806	0.947137	1	-1.08603	8.57399e-07	0.00010646	-1.10041	6.21081e-07	5.16851e-05
FBgn0033835	-0.00939507	0.96606	1	-1.05527	2.74349e-06	0.000308791	-1.04588	3.39254e-06	0.000243469
FBgn0038930	-0.165296	0.416384	0.842407	-0.951355	4.5271e-06	0.000485113	-0.786059	0.000157598	0.00692588
FBgn0032055	-0.213648	0.230345	0.659684	0.741736	5.74249e-06	0.000591061	0.955384	1.22208e-08	1.47073e-06
FBgn0085195	0.134023	0.0833932	0.424627	-0.347999	7.41022e-06	0.00074316	-0.482022	5.49457e-10	7.88647e-08
FBgn0030981	-0.577404	0.271126	0.681261	-2.76942	8.76223e-06	0.000846204	-2.19202	0.000633371	0.0215884
FBgn0033268	0.121161	0.284203	0.697837	0.485798	9.26447e-06	0.000889218	0.364637	0.000833708	0.0272304
FBgn0032523	-0.0121511	0.930752	1	-0.643335	9.4222e-06	0.000898843	-0.631184	1.55537e-05	0.00092877
FBgn0067905	0.278911	0.133881	0.523235	-0.837582	1.20632e-05	0.00111673	-1.11649	5.21685e-09	6.68997e-07
FBgn0033593	-0.00508631	0.976973	1	-0.788546	1.37757e-05	0.00126036	-0.78346	1.65583e-05	0.000981265
FBgn0260746	0.0170965	0.850785	1	-0.398371	1.61417e-05	0.00143167	-0.415467	7.40041e-06	0.000486468
FBgn0026320	-1.23571	0.0303107	0.236589	1.7272	1.62888e-05	0.00143167	2.96291	3.94895e-10	5.77395e-08
FBgn0262352	-0.383939	0.24156	0.659684	-1.56876	1.63972e-05	0.00143315	-1.18482	0.0017811	0.0499379
FBgn0037519	-0.241158	0.308	0.723943	-1.07874	1.77463e-05	0.00153393	-0.837578	0.00114919	0.0353919
FBgn0053192	0.315455	0.0178647	0.171996	-0.588045	2.60456e-05	0.00211131	-0.9035	5.38702e-11	9.12213e-09
FBgn0032472	0.0435912	0.715307	1	-0.489106	5.24536e-05	0.00394537	-0.532697	1.08173e-05	0.000682405
FBgn0022355	0.110555	0.538703	0.954911	-0.728231	5.6515e-05	0.00419041	-0.838787	3.64417e-06	0.000260333
FBgn0260388	-0.0681437	0.44943	0.874218	-0.363701	6.13482e-05	0.00452732	-0.295557	0.00125136	0.037577
FBgn0263083	0.361922	0.0152898	0.156142	-0.632138	7.20327e-05	0.00509933	-0.99406	1.79991e-10	2.78808e-08
FBgn0262636	-0.0493889	0.718097	1	-0.536614	0.000117845	0.00798134	-0.487225	0.000512307	0.0180926
FBgn0010385	0.149803	0.124718	0.50289	-0.379708	0.000141796	0.00932099	-0.529511	9.72278e-08	9.94202e-06
FBgn0052647	0.158798	0.270895	0.681157	-0.569431	0.000168265	0.0106579	-0.728229	1.2397e-06	9.60154e-05
FBgn0262146	0.0719694	0.631313	1	-0.571653	0.000227337	0.0138933	-0.643623	3.26662e-05	0.00180587
FBgn0003174	-0.0659775	0.634273	1	-0.521504	0.000230228	0.0140152	-0.455527	0.00144112	0.0421427
FBgn0037204	-0.255031	0.648862	1	-2.76023	0.000337879	0.0194343	-2.5052	0.00176496	0.0495742
FBgn0033049	0.0158827	0.904843	1	-0.483168	0.000393914	0.0220098	-0.499051	0.000265369	0.0107836
FBgn0085421	-0.00973632	0.925559	1	-0.373876	0.000395318	0.0220098	-0.36414	0.000597366	0.0205402
FBgn0033775	0.0795337	0.471562	0.897002	-0.39961	0.000427513	0.0234682	-0.479143	2.35587e-05	0.0013651
FBgn0034053	-0.0634267	0.688269	1	0.528512	0.000465131	0.0252673	0.591939	0.000101908	0.00473101
FBgn0031453	0.0758402	0.250687	0.659684	-0.230068	0.000507907	0.0273065	-0.305908	3.80502e-06	0.000270589
FBgn0030562	0.20218	0.277511	0.689263	-0.677234	0.000703951	0.0355268	-0.879414	8.28518e-06	0.000537849
FBgn0045761	0.173998	0.274464	0.68594	-0.559068	0.000771607	0.0384061	-0.733066	8.89329e-06	0.000570228
FBgn0033292	-0.196889	0.248477	0.659684	0.540639	0.00091491	0.0445912	0.737528	8.54017e-06	0.000552111
FBgn0031277	0.385171	0.346447	0.770018	-1.427	0.000988656	0.0480358	-1.81217	2.87994e-05	0.00162659
FBgn0028894	0.0865353	0.44287	0.869109	-0.378586	0.0010409	0.0489437	-0.465121	5.44719e-05	0.00277794
FBgn0001230	2.30103	3.95444e-95	6.18672e-91	4.08525	0	0	1.78422	1.53387e-96	5.99934e-93
FBgn0013277	2.5963	7.06104e-78	3.68233e-74	4.95494	0	0	2.35864	8.36782e-129	6.54573e-125
FBgn0013275	1.75737	1.7991e-74	7.03674e-71	4.01297	0	0	2.2556	9.3064e-142	1.45599e-137
FBgn0086708	1.42434	1.09532e-64	2.85605e-61	1.98757	7.90524e-127	1.54597e-123	0.563231	2.33254e-13	5.1398e-11
FBgn0013276	1.83204	4.06255e-59	9.0798e-56	4.00738	3.1705e-294	1.24006e-290	2.17534	1.84436e-115	9.61835e-112
FBgn0001234	1.28519	3.71177e-58	7.25884e-55	1.72348	1.54244e-103	2.68128e-100	0.438288	7.4163e-09	9.28224e-07
FBgn0013278	3.0744	2.04282e-44	3.19599e-41	5.21866	1.88964e-184	4.92723e-181	2.14426	2.47103e-64	4.83241e-61
FBgn0043578	1.93148	2.18522e-40	2.62983e-37	0.666005	8.18418e-06	0.000800259	-1.26548	4.74676e-20	2.00711e-17
FBgn0051354	2.81766	4.79877e-40	5.36262e-37	5.12325	1.61871e-207	5.06495e-204	2.30559	8.56808e-84	2.68095e-80
FBgn0001256	-9.64476	5.17263e-36	5.39506e-33	-3.72348	2.03413e-23	1.17866e-20	5.92128	1.37224e-05	0.000832118
FBgn0000276	2.73203	2.7106e-32	2.65046e-29	1.05813	3.25119e-05	0.00255602	-1.6739	3.52412e-16	1.06029e-13
FBgn0041579	1.63218	3.13516e-31	2.45248e-28	0.50581	0.000329184	0.0190744	-1.12637	1.80356e-16	5.53269e-14
FBgn0030929	1.06853	7.98026e-29	5.67505e-26	0.566903	3.46537e-09	6.02397e-07	-0.501624	8.84959e-08	9.10867e-06
FBgn0013279	2.65276	9.50918e-28	6.1988e-25	5.1443	2.5768e-153	5.75915e-150	2.49153	1.86324e-66	4.16433e-63
FBgn0000277	3.23952	4.39914e-26	2.54906e-23	1.50992	5.06205e-06	0.000531515	-1.7296	5.54606e-11	9.23064e-09
FBgn0034407	2.50487	1.72299e-25	9.62718e-23	1.04878	5.50015e-05	0.00411722	-1.45608	1.14502e-11	2.18461e-09
FBgn0034479	1.2292	3.02179e-25	1.6302e-22	0.536405	1.3766e-05	0.00126036	-0.69279	4.53139e-10	6.56422e-08
FBgn0051813	-10.2347	1.96918e-23	9.33569e-21	-1.61963	0.000639066	0.0332166	8.6151	1.3379e-14	3.60886e-12
FBgn0031973	1.19683	7.91965e-22	3.09757e-19	0.577456	6.38581e-06	0.00065298	-0.619375	1.47893e-07	1.44611e-05
FBgn0035768	0.703784	9.21511e-22	3.51635e-19	0.381002	2.03388e-07	2.84108e-05	-0.322782	9.02156e-06	0.000573749
FBgn0034296	0.842601	4.47546e-21	1.55597e-18	0.343397	0.000123934	0.00828612	-0.499204	1.60531e-08	1.90265e-06
FBgn0036352	-6.49691	2.37135e-20	7.89357e-18	-2.66932	1.27867e-08	2.04131e-06	3.82759	3.10657e-06	0.000223974
FBgn0053532	1.55903	5.58485e-19	1.58864e-16	0.772951	1.75222e-05	0.00152297	-0.786076	1.65439e-06	0.000124438
FBgn0034711	0.778986	7.67014e-19	2.14285e-16	0.378185	1.95099e-05	0.00164104	-0.400801	2.75385e-06	0.000200391
FBgn0259748	0.890896	2.58329e-18	7.09045e-16	0.357039	0.000529031	0.0282481	-0.533857	8.68177e-08	8.99512e-06
FBgn0031034	1.39505	2.59472e-17	6.8804e-15	0.864771	3.96235e-07	5.20933e-05	-0.530277	0.000337999	0.0130891
FBgn0034160	1.61947	5.88609e-17	1.50964e-14	0.890047	9.90207e-06	0.00093324	-0.729424	3.37551e-05	0.00185576
FBgn0001254	-8.18978	4.81941e-16	1.19682e-13	-3.58961	1.91362e-07	2.69717e-05	4.60017	2.22912e-05	0.00129645
FBgn0000279	4.38069	7.67812e-16	1.87694e-13	2.40744	0.000207507	0.0128827	-1.97324	8.16108e-07	6.65e-05
FBgn0000047	0.872438	1.90536e-14	4.1985e-12	0.40737	0.000336867	0.0194343	-0.465068	3.7451e-05	0.00201347
FBgn0263106	0.484015	1.11209e-13	2.31983e-11	0.777827	5.29706e-33	4.14363e-30	0.293812	4.9329e-06	0.000339979
FBgn0030828	0.565223	1.41243e-13	2.86981e-11	0.290728	0.000146573	0.00947574	-0.274495	0.000257743	0.010556
FBgn0001257	0.614977	1.73303e-12	3.18979e-10	0.314988	0.000301847	0.0176869	-0.299989	0.000503841	0.017915
FBgn0034758	0.760322	2.23313e-12	4.06248e-10	0.383435	0.000414256	0.0228206	-0.376887	0.000392158	0.0146778
FBgn0031561	0.417192	2.33268e-11	3.61334e-09	-0.28136	8.36981e-06	0.000813327	-0.698551	9.55511e-29	6.79499e-26
FBgn0039852	-7.56751	3.25787e-11	4.9009e-09	-1.73774	0.00102289	0.0487898	5.82977	4.75905e-05	0.00249015
FBgn0033782	0.695898	1.34126e-10	1.76666e-08	1.01998	3.56762e-22	1.92467e-19	0.324083	0.00124884	0.0375734
FBgn0003254	-2.38634	1.63125e-10	2.10917e-08	0.960177	0.000166687	0.0106009	3.34652	9.65095e-23	5.20652e-20
FBgn0025390	0.426268	2.41953e-09	2.50685e-07	-0.450916	3.48556e-10	6.67759e-08	-0.877184	3.87995e-34	3.5707e-31
FBgn0262104	-0.802255	8.92611e-09	8.62031e-07	-3.12353	7.98883e-75	1.13623e-71	-2.32127	1.88903e-38	2.46283e-35
FBgn0041194	0.527372	1.08683e-08	1.01817e-06	0.823601	2.50608e-19	1.18811e-16	0.296229	0.00102408	0.0320436
FBgn0001224	0.83959	1.95027e-08	1.78432e-06	2.11316	8.76376e-58	8.56931e-55	1.27357	6.34899e-26	3.9732e-23
FBgn0051928	-0.392464	5.02947e-08	4.26463e-06	-1.13921	5.17846e-53	4.7657e-50	-0.74675	4.45121e-23	2.48712e-20
FBgn0041252	-0.350677	2.75257e-07	1.93112e-05	-1.27102	2.17813e-72	2.83974e-69	-0.920345	3.09961e-38	3.73026e-35
FBgn0051926	-0.368476	7.88948e-07	4.9972e-05	-1.41352	2.44618e-72	2.94388e-69	-1.04505	2.7636e-39	3.93059e-36
FBgn0040736	0.558383	3.44363e-06	0.000185778	-0.716849	5.82491e-09	9.91113e-07	-1.27523	3.45942e-25	2.00454e-22
FBgn0002985	-0.753973	6.55465e-06	0.000325547	-1.34538	9.81797e-15	3.13474e-12	-0.591409	0.0014592	0.0425917
FBgn0051661	-0.459272	1.17966e-05	0.000541226	-0.921228	7.23178e-18	2.90106e-15	-0.461957	2.87943e-05	0.00162659
FBgn0034329	0.5026	2.45238e-05	0.00101957	-0.937754	5.34841e-13	1.37633e-10	-1.44035	6.92512e-30	5.15922e-27
FBgn0040733	0.438208	9.6409e-05	0.00323674	-0.628303	1.17167e-07	1.68457e-05	-1.06651	4.97615e-20	2.04873e-17
FBgn0085428	-0.35191	0.000110088	0.00365674	-0.678097	1.45072e-13	4.05295e-11	-0.326187	0.000483061	0.0173514
FBgn0004885	0.310473	0.000218086	0.00643764	-0.328064	0.000143704	0.00940689	-0.638537	6.31848e-14	1.49777e-11
FBgn0038631	0.423548	0.000302958	0.00840387	-0.871047	3.04533e-12	7.21881e-10	-1.2946	6.67187e-26	4.01467e-23
FBgn0030510	-0.314498	0.000429696	0.0110569	-0.645803	7.80769e-13	1.97018e-10	-0.331305	0.000317343	0.0124744
FBgn0052602	-0.435845	0.000484833	0.0121363	-1.55675	4.01796e-34	3.30847e-31	-1.1209	8.51625e-19	3.33092e-16
FBgn0063497	0.356753	0.000486963	0.0121702	0.686403	9.22905e-12	2.09259e-09	0.329651	0.00090034	0.0288644
FBgn0263037	-2.87361	0.000651715	0.0153787	1.92863	4.47542e-06	0.000482882	4.80224	6.81714e-14	1.59185e-11
FBgn0032789	-0.243433	0.000774887	0.0176208	-0.952553	1.7876e-38	1.55372e-35	-0.709119	4.74596e-22	2.47502e-19
FBgn0032788	-0.293896	0.00237069	0.0416736	-0.759716	5.99621e-15	1.99597e-12	-0.465819	1.69541e-06	0.000126912
FBgn0038011	-0.307633	0.00300192	0.049489	-0.836357	2.18041e-15	7.75286e-13	-0.528724	7.26345e-07	5.98088e-05

## Sheet: DEseq2_30min
	DEseq2 significant genes - 30min
	Control vs SH			Control vs DH			SH vs DH
	logFC	PValue	adj_PValue	logFC	PValue	adj_PValue	logFC	PValue	adj_PValue
FBgn0034160	1.61716	2.1804e-10	4.64247e-08	0.879304	0.000683121	0.0505964	-0.737853	0.00222711	0.084481
FBgn0030929	1.06924	4.34391e-10	8.95534e-08	0.560355	0.00102074	0.0694156	-0.508887	0.00265598	0.0965276
FBgn0016926	0.427149	7.4792e-09	1.22962e-06	0.227147	0.00215966	0.125887	-0.200002	0.00639275	0.178873
FBgn0001257	0.614145	1.23611e-08	1.93428e-06	0.306884	0.00382451	0.198161	-0.307261	0.00471895	0.147238
FBgn0031914	0.467436	1.5111e-08	2.25589e-06	0.273693	0.000946571	0.0657413	-0.193743	0.0174012	0.336915
FBgn0259748	0.89132	1.32245e-07	1.7176e-05	0.349968	0.0379592	0.851604	-0.541352	0.00123923	0.0520395
FBgn0037230	0.541873	1.9076e-07	2.29407e-05	0.235987	0.0249388	0.675571	-0.305886	0.00272348	0.098431
FBgn0086711	-0.493892	2.215e-07	2.61531e-05	-0.190887	0.0405253	0.868866	0.303005	0.0015803	0.0632654
FBgn0064237	0.817893	2.25861e-07	2.64278e-05	0.351619	0.029084	0.741699	-0.466274	0.00237375	0.0877412
FBgn0000277	3.23381	2.87379e-07	3.33257e-05	1.49526	0.0151214	0.507559	-1.73855	0.00286012	0.102798
FBgn0033913	0.488395	3.06097e-07	3.45703e-05	0.262332	0.00599297	0.278471	-0.226063	0.016339	0.324105
FBgn0034021	-0.372304	3.28297e-07	3.67579e-05	-0.162893	0.0245867	0.66742	0.209411	0.00415132	0.132384
FBgn0023129	0.403543	6.28888e-07	6.64065e-05	0.250042	0.00225802	0.130069	-0.153502	0.0528944	0.59501
FBgn0010435	0.389412	7.56172e-07	7.85693e-05	0.199969	0.0102892	0.405881	-0.189443	0.0164196	0.32418
FBgn0034758	0.7586	1.08912e-06	0.000109655	0.374351	0.0144885	0.491367	-0.384249	0.0140873	0.297684
FBgn0031913	0.36618	1.69448e-06	0.000164238	0.138654	0.0662522	1	-0.227525	0.00303757	0.107689
FBgn0259998	0.3742	1.95812e-06	0.000185635	0.167558	0.0321672	0.780969	-0.206642	0.00859171	0.216968
FBgn0005659	0.821153	2.06912e-06	0.000190594	0.507443	0.00376453	0.195831	-0.31371	0.0586516	0.62627
FBgn0085379	NA	2.05643e-06	0.000190594	-2.5753	0.00245773	0.139002	Inf	0.0448471	0.549958
FBgn0034098	-0.40273	2.12067e-06	0.000193967	-0.213364	0.0106521	0.417672	0.189366	0.0271632	0.440125
FBgn0035522	-2.42053	4.08861e-06	0.000342599	-1.00406	0.0255201	0.682819	1.41647	0.0134886	0.289108
FBgn0036319	1.14089	4.07101e-06	0.000342599	0.533302	0.0353372	0.815191	-0.607585	0.0108979	0.253653
FBgn0011722	0.490067	4.22853e-06	0.000347868	0.163828	0.120592	1	-0.326239	0.00211329	0.0808711
FBgn0031645	0.525137	5.2313e-06	0.000422013	0.213258	0.0645836	1	-0.31188	0.00657685	0.182845
FBgn0020439	0.348387	5.35379e-06	0.000426595	0.130458	0.0835048	1	-0.21793	0.00460997	0.14488
FBgn0033518	0.736167	6.87899e-06	0.000525555	0.281725	0.0803493	1	-0.454442	0.00564195	0.165332
FBgn0038353	0.443832	8.55029e-06	0.000634578	0.272421	0.0057771	0.271337	-0.171411	0.0888345	0.730149
FBgn0085232	1.26488	9.26703e-06	0.000680001	0.564936	0.0590819	1	-0.699942	0.00973917	0.235617
FBgn0046302	0.385718	1.0214e-05	0.000732923	0.201483	0.0195391	0.588438	-0.184235	0.0358571	0.502604
FBgn0034162	0.50634	1.02127e-05	0.000732923	0.187757	0.106036	1	-0.318582	0.00478007	0.14805
FBgn0000046	0.470946	1.04844e-05	0.000745699	0.258836	0.015521	0.519236	-0.21211	0.0451245	0.5518
FBgn0041579	1.63179	1.19309e-05	0.000833113	0.49803	0.17191	1	-1.13376	0.00207412	0.0798412
FBgn0039852	NA	1.20647e-05	0.000837947	-1.77539	0.061649	1	Inf	0.00466673	0.145959
FBgn0003961	0.575927	1.31208e-05	0.00089691	0.287281	0.0287017	0.739169	-0.288646	0.0287516	0.455398
FBgn0051148	1.11477	1.35231e-05	0.000914778	0.560556	0.0297109	0.750653	-0.554212	0.0269505	0.438316
FBgn0039756	0.415137	1.38681e-05	0.000929145	0.168512	0.074664	1	-0.246625	0.00973788	0.235617
FBgn0037760	-0.318323	1.71014e-05	0.00112748	-0.121091	0.0966311	1	0.197232	0.00814007	0.208215
FBgn0034647	1.29234	1.88142e-05	0.00122179	0.968688	0.00161086	0.0987466	-0.323648	0.246358	0.992883
FBgn0259716	0.74576	1.89249e-05	0.00122287	0.245303	0.168541	1	-0.500457	0.00350382	0.117799
FBgn0000279	4.45757	1.99411e-05	0.00128215	2.46881	0.0240695	0.664826	-1.98876	0.0210695	0.376133
FBgn0030576	0.714616	2.01971e-05	0.00129222	0.569717	0.00069596	0.0510514	-0.1449	0.367339	1
FBgn0036975	0.498371	2.08243e-05	0.00132581	0.268818	0.0227572	0.636276	-0.229553	0.0450813	0.55179
FBgn0038897	0.689042	2.42126e-05	0.00151919	0.454908	0.00581178	0.271987	-0.234135	0.135192	0.840193
FBgn0261509	-1.30108	2.54917e-05	0.00158415	-0.606894	0.0347763	0.807841	0.694188	0.032213	0.481355
FBgn0030482	0.347442	2.66672e-05	0.0016493	0.115139	0.159565	1	-0.232303	0.00498718	0.15232
FBgn0001296	0.340642	2.81561e-05	0.00172496	0.170331	0.0347278	0.807841	-0.170311	0.0364795	0.504984
FBgn0259715	0.394102	2.84299e-05	0.00173356	0.118745	0.197357	1	-0.275356	0.00354551	0.118588
FBgn0038652	0.44177	3.03199e-05	0.00184016	0.263022	0.0137684	0.481969	-0.178748	0.0835743	0.713905
FBgn0038983	0.412915	3.15812e-05	0.0019078	0.135721	0.165581	1	-0.277195	0.00517571	0.156607
FBgn0024361	0.487558	3.7602e-05	0.002261	0.322239	0.00655842	0.300468	-0.165318	0.152827	0.875039
FBgn0030347	0.508311	3.95879e-05	0.00236943	0.242303	0.0531768	0.977929	-0.266008	0.0277921	0.446696
FBgn0032669	0.7688	4.08823e-05	0.00243569	0.480334	0.0112119	0.430569	-0.288467	0.113304	0.793009
FBgn0000416	0.272171	4.26773e-05	0.00251952	0.0647258	0.310058	1	-0.207445	0.00206988	0.0798412
FBgn0083919	0.389636	4.32921e-05	0.00254424	0.175717	0.0600184	1	-0.213919	0.0265369	0.434721
FBgn0033846	-0.330956	4.41599e-05	0.00258355	-0.16508	0.0373393	0.84515	0.165876	0.043527	0.543502
FBgn0085408	0.410609	4.67317e-05	0.0027096	0.208624	0.0387592	0.85776	-0.201985	0.042834	0.540707
FBgn0032074	0.392238	4.73569e-05	0.00273365	0.177847	0.0661895	1	-0.214391	0.0245041	0.40947
FBgn0015575	0.333625	4.89419e-05	0.00281264	0.0918762	0.271859	1	-0.241749	0.00296818	0.105806
FBgn0002673	-0.326659	5.28709e-05	0.0029856	-0.127006	0.108399	1	0.199653	0.0143135	0.301349
FBgn0011704	-0.291978	5.41498e-05	0.00304458	-0.152777	0.0325447	0.783925	0.139201	0.0565721	0.616983
FBgn0035411	-0.304668	5.62628e-05	0.00314975	-0.11142	0.130703	1	0.193248	0.0115309	0.261287
FBgn0031248	0.490378	5.68471e-05	0.0031688	0.114593	0.336772	1	-0.375785	0.00205234	0.0794734
FBgn0029864	-1.33479	5.80732e-05	0.00322331	-0.325412	0.289864	1	1.00937	0.002801	0.100952
FBgn0034447	-0.31355	6.04213e-05	0.00332522	-0.0864466	0.254869	1	0.227103	0.00395236	0.128104
FBgn0032156	0.346746	6.16899e-05	0.00338071	0.145833	0.0910457	1	-0.200914	0.0197425	0.361991
FBgn0000567	0.424075	6.99297e-05	0.00378436	0.150199	0.162463	1	-0.273876	0.00934876	0.230621
FBgn0034417	0.520873	7.35634e-05	0.00393186	0.431897	0.000918796	0.0644985	-0.0889761	0.49802	1
FBgn0027580	0.275009	7.57628e-05	0.00403282	0.195371	0.0049294	0.244727	-0.0796381	0.250437	0.996769
FBgn0261675	1.0339	8.57765e-05	0.00451038	0.717705	0.00613182	0.283912	-0.316197	0.226144	0.972017
FBgn0039312	-0.352496	8.63352e-05	0.00452146	-0.163727	0.0630984	1	0.188768	0.0371483	0.505447
FBgn0036710	-0.347322	9.42864e-05	0.0048626	-0.16135	0.064652	1	0.185972	0.0380501	0.511088
FBgn0036725	-1.84251	9.64421e-05	0.00495095	-0.455426	0.276399	1	1.38708	0.00455574	0.143522
FBgn0025595	0.486355	0.000100531	0.00511517	0.253069	0.045184	0.905804	-0.233286	0.0562155	0.615673
FBgn0261260	0.292963	0.000101255	0.00511714	0.139253	0.0664552	1	-0.153711	0.0395585	0.520947
FBgn0000083	0.295255	0.000110355	0.00551268	0.117338	0.128879	1	-0.177917	0.0185808	0.348659
FBgn0016123	0.295984	0.000113325	0.00561779	0.0693161	0.351511	1	-0.226667	0.00330871	0.11419
FBgn0033721	NA	0.00012448	0.00610094	-1.4463	0.324156	1	Inf	0.00127272	0.0529055
FBgn0001297	0.315658	0.00012657	0.00615689	0.216252	0.0087393	0.364566	-0.0994051	0.221223	0.962508
FBgn0000047	0.872569	0.000127152	0.00616213	0.400115	0.0762848	1	-0.472454	0.037556	0.506044
FBgn0086906	0.572089	0.000133695	0.00645511	0.333002	0.0270647	0.713906	-0.239086	0.1063	0.781398
FBgn0039091	0.660265	0.000137109	0.00659545	0.121979	0.517549	1	-0.538286	0.00150353	0.060942
FBgn0027620	-0.271589	0.000141556	0.00678423	-0.082983	0.227402	1	0.188606	0.00919117	0.228654
FBgn0051374	0.47501	0.000143268	0.00683222	0.395884	0.00147763	0.092313	-0.0791257	0.516762	1
FBgn0027611	0.279287	0.000144661	0.00683222	0.0572353	0.44144	1	-0.222052	0.00242312	0.088809
FBgn0028490	0.373607	0.000144214	0.00683222	0.0870062	0.348926	1	-0.2866	0.00410115	0.131429
FBgn0039559	-0.273826	0.000146824	0.00688362	-0.0992131	0.167801	1	0.174613	0.015532	0.315267
FBgn0034398	0.265535	0.000147339	0.00688362	0.0545877	0.410214	1	-0.210948	0.0029137	0.104149
FBgn0039313	-0.308038	0.000149292	0.00694598	-0.0654164	0.412016	1	0.242622	0.00288858	0.103535
FBgn0019929	0.565661	0.000150279	0.00694598	0.185257	0.217945	1	-0.380404	0.00989202	0.238785
FBgn0051465	0.848347	0.000151587	0.00694937	0.27665	0.247743	1	-0.571697	0.00808658	0.207524
FBgn0051004	0.304152	0.000152341	0.00694937	0.222448	0.00551227	0.261722	-0.0817034	0.305804	1
FBgn0027560	0.326828	0.000152492	0.00694937	0.173332	0.0443498	0.900386	-0.153496	0.0752877	0.682151
FBgn0020414	0.362546	0.000153659	0.00697804	0.0983142	0.307547	1	-0.264232	0.00551087	0.161873
FBgn0037664	-0.43184	0.000154743	0.00700278	-0.187252	0.0954338	1	0.244589	0.0326852	0.483034
FBgn0031023	-0.279091	0.000156694	0.00706648	-0.107349	0.142016	1	0.171742	0.0204952	0.370365
FBgn0036004	-0.261986	0.00016302	0.00727809	-0.101836	0.133076	1	0.16015	0.0230219	0.396876
FBgn0052982	0.751191	0.000163068	0.00727809	0.508815	0.0106391	0.417672	-0.242376	0.214305	0.952391
FBgn0051414	0.881383	0.000177561	0.00781749	0.299242	0.219	1	-0.582141	0.011172	0.256818
FBgn0036147	0.303054	0.000178934	0.00785134	0.188721	0.0182707	0.569357	-0.114333	0.161417	0.885639
FBgn0015766	0.262589	0.000194841	0.00846353	0.230152	0.00108158	0.0724214	-0.0324365	0.642273	1
FBgn0004228	0.560601	0.000205007	0.00881666	0.303978	0.0451084	0.905804	-0.256623	0.0848145	0.714716
FBgn0033359	-3.2889	0.00020718	0.00888071	-2.48102	0.00157022	0.0967095	0.807877	0.603599	1
FBgn0031360	0.325275	0.000212057	0.00905984	0.160065	0.0642848	1	-0.165211	0.0614444	0.640307
FBgn0034716	0.411859	0.000221661	0.00943913	0.178694	0.112605	1	-0.233166	0.0336821	0.490906
FBgn0262167	-0.336857	0.000243368	0.0101419	-0.0852483	0.353908	1	0.251608	0.00593024	0.170704
FBgn0035089	0.757911	0.00024363	0.0101419	0.361163	0.0880052	1	-0.396748	0.0474121	0.56336
FBgn0259111	0.338814	0.000265293	0.0109222	0.143466	0.123112	1	-0.195349	0.0340347	0.491701
FBgn0032497	0.471553	0.000271054	0.0111006	0.137207	0.279731	1	-0.334345	0.010202	0.244004
FBgn0034436	0.338656	0.000271788	0.0111006	0.117493	0.202825	1	-0.221163	0.0172405	0.335302
FBgn0037166	0.492546	0.000277345	0.011292	0.173399	0.210509	1	-0.319147	0.0163659	0.324105
FBgn0003483	-0.282198	0.000281265	0.011373	-0.0908375	0.221433	1	0.19136	0.0155718	0.315306
FBgn0085388	0.477351	0.000281042	0.011373	0.279704	0.0346611	0.807841	-0.197647	0.123343	0.815038
FBgn0000044	0.383469	0.000286446	0.0115182	0.262582	0.0122022	0.450665	-0.120887	0.259727	1
FBgn0034356	1.04887	0.000287372	0.0115197	0.541073	0.0690951	1	-0.507798	0.0676868	0.661166
FBgn0037534	0.426967	0.000300065	0.0119915	0.141841	0.236246	1	-0.285126	0.0147606	0.306598
FBgn0000313	0.362782	0.000301437	0.0120094	0.258868	0.00955865	0.389225	-0.103914	0.296877	1
FBgn0033170	0.904682	0.000313542	0.0124534	0.276903	0.309385	1	-0.627779	0.00937736	0.230641
FBgn0039678	0.562698	0.000319483	0.0126508	0.0866719	0.582747	1	-0.476026	0.00226794	0.0855309
FBgn0035358	0.658895	0.00033346	0.0131641	0.393208	0.0302318	0.750653	-0.265687	0.149159	0.866774
FBgn0035496	0.710132	0.000342748	0.0134897	0.293607	0.149209	1	-0.416526	0.0310807	0.476791
FBgn0035697	0.595643	0.000355289	0.0139411	0.539664	0.00121119	0.0786789	-0.0559788	0.733618	1
FBgn0031540	-0.329758	0.000359176	0.0140512	-0.136845	0.133103	1	0.192913	0.0375286	0.506044
FBgn0053704	2.41346	0.000383701	0.0148319	0.29956	0.741706	1	-2.1139	0.00144327	0.0588666
FBgn0262624	0.333188	0.000398077	0.0153419	0.117101	0.207189	1	-0.216087	0.021747	0.385491
FBgn0031313	0.314752	0.000401889	0.0154149	0.044401	0.619217	1	-0.27035	0.00228602	0.0857415
FBgn0261799	-1.30838	0.000429946	0.0164239	-0.413123	0.242611	1	0.895261	0.0180698	0.345745
FBgn0005660	1.55065	0.000442331	0.0167879	1.31422	0.00312393	0.167857	-0.236421	0.570799	1
FBgn0035049	0.389745	0.000443352	0.0167879	0.12	0.277337	1	-0.269746	0.0145842	0.305073
FBgn0263380	-2.29004	0.000454487	0.0170399	-0.16651	0.798243	1	2.12353	0.0012363	0.0520395
FBgn0010382	-0.25534	0.000454687	0.0170399	-0.0862598	0.230473	1	0.16908	0.0209415	0.375302
FBgn0025633	-0.24667	0.000455253	0.0170399	-0.0395773	0.559437	1	0.207092	0.00346076	0.116653
FBgn0036574	-0.262232	0.000474869	0.0176365	-0.0638994	0.397594	1	0.198333	0.0080183	0.207144
FBgn0032147	0.448854	0.000475267	0.0176365	0.169232	0.177944	1	-0.279622	0.0302485	0.468527
FBgn0021742	NA	0.000506877	0.0187026	-3.05311	0.01102	0.424451	Inf	0.354598	1
FBgn0005410	-0.307011	0.00050951	0.0187465	-0.116231	0.171601	1	0.19078	0.0341087	0.491701
FBgn0038741	-0.459688	0.000521092	0.0191185	-0.0836059	0.507603	1	0.376082	0.00479376	0.14805
FBgn0259225	0.359488	0.000537246	0.0196556	0.107431	0.297276	1	-0.252057	0.0151762	0.310958
FBgn0264489	0.253727	0.000551718	0.0201284	0.108694	0.14172	1	-0.145033	0.0468754	0.559537
FBgn0033521	0.685417	0.000553916	0.020152	0.14426	0.458251	1	-0.541157	0.00657047	0.182845
FBgn0022772	-0.263784	0.00057335	0.0207562	-0.0774937	0.311659	1	0.186291	0.0148608	0.307399
FBgn0033659	0.559452	0.000573721	0.0207562	0.324364	0.0457928	0.909549	-0.235088	0.145234	0.858149
FBgn0038981	0.402271	0.000583424	0.0209903	0.171937	0.136126	1	-0.230334	0.0491159	0.574564
FBgn0026679	-0.315607	0.000634167	0.0226903	-0.0978928	0.288879	1	0.217714	0.0180048	0.345007
FBgn0032264	0.470025	0.000643982	0.0229781	0.0905271	0.526152	1	-0.379498	0.00526762	0.156925
FBgn0037802	-0.500879	0.000664052	0.0234443	-0.34994	0.0144413	0.491043	0.150938	0.325854	1
FBgn0031393	1.95102	0.000671246	0.0236218	0.257518	0.769204	1	-1.6935	0.0022245	0.084481
FBgn0027548	-0.255347	0.000676282	0.0236753	-0.122604	0.0984638	1	0.132743	0.0795543	0.703658
FBgn0026427	-0.265946	0.000700209	0.0243816	-0.0691357	0.360921	1	0.196811	0.0131065	0.283771
FBgn0046763	0.488284	0.000718566	0.0248211	0.258212	0.0723544	1	-0.230072	0.108378	0.787453
FBgn0028519	-0.604067	0.000723252	0.0248508	-0.161914	0.366472	1	0.442153	0.0130913	0.283771
FBgn0040388	-0.290177	0.000722929	0.0248508	-0.0693745	0.407454	1	0.220802	0.0104442	0.247198
FBgn0003137	0.263058	0.000755587	0.0257574	0.117186	0.130499	1	-0.145871	0.0622352	0.642267
FBgn0000212	-0.247745	0.000763148	0.025947	-0.0286586	0.65888	1	0.219086	0.0033929	0.115261
FBgn0000140	-0.241832	0.000766528	0.0259939	-0.0893447	0.217549	1	0.152488	0.0330584	0.486015
FBgn0034060	-0.278685	0.000777293	0.0262903	-0.130263	0.116929	1	0.148422	0.0718383	0.671207
FBgn0038247	0.446492	0.000788559	0.0266021	0.275785	0.0390879	0.858096	-0.170707	0.189942	0.925219
FBgn0037645	-2.47422	0.000798146	0.0268341	-2.0854	0.00255777	0.142721	0.388821	0.775655	1
FBgn0016675	0.548402	0.000811193	0.0270148	0.347291	0.0343104	0.807841	-0.201112	0.210937	0.950374
FBgn0037646	0.460392	0.000816566	0.0271242	0.443071	0.00114606	0.0755762	-0.0173206	0.908725	1
FBgn0036767	0.42292	0.000821869	0.0272307	0.169069	0.185906	1	-0.253851	0.0415233	0.533671
FBgn0261526	-3.35502	0.000831705	0.0274002	-1.81285	0.0281404	0.732984	1.54217	0.2456	0.992883
FBgn0035917	0.293628	0.000833314	0.0274002	0.111804	0.18747	1	-0.181824	0.0415501	0.533671
FBgn0259209	0.322442	0.000836141	0.0274237	0.318033	0.00090619	0.064305	-0.00440833	0.967872	1
FBgn0011474	-0.253091	0.000849686	0.0277978	-0.103403	0.170653	1	0.149688	0.0487855	0.572901
FBgn0013772	0.483969	0.000854907	0.0278983	0.381285	0.00846886	0.357857	-0.102684	0.470976	1
FBgn0004511	-3.38306	0.00086315	0.0280967	-1.98213	0.0193649	0.588438	1.40093	0.3217	1
FBgn0027563	0.557053	0.000868883	0.0281538	0.11697	0.504565	1	-0.440083	0.00751984	0.199996
FBgn0052695	0.54693	0.000869239	0.0281538	0.219658	0.183919	1	-0.327273	0.0437027	0.544406
FBgn0037083	-2.59662	0.000878595	0.0283619	-0.74855	0.259639	1	1.84807	0.0267157	0.43668
FBgn0037265	0.44828	0.000895323	0.0287833	0.0204631	0.928974	1	-0.427816	0.0012046	0.0510521
FBgn0261570	-0.253325	0.00091654	0.0293926	-0.0297693	0.696037	1	0.223556	0.00342876	0.115874
FBgn0027610	0.275165	0.00094113	0.0300329	0.146649	0.0734488	1	-0.128515	0.125757	0.820568
FBgn0039670	1.26725	0.000943886	0.030047	0.514711	0.196113	1	-0.752543	0.0426656	0.540002
FBgn0015371	-0.244298	0.000960593	0.0305041	-0.0992661	0.173377	1	0.145032	0.0518145	0.588785
FBgn0050085	-0.254827	0.000963911	0.0305348	-0.0111258	0.854285	1	0.243701	0.0017974	0.0708667
FBgn0036612	0.522834	0.000979489	0.0308777	0.501504	0.00136252	0.0867828	-0.0213305	0.908813	1
FBgn0030945	-0.354275	0.000983295	0.0309226	-0.172441	0.0988892	1	0.181834	0.096483	0.752684
FBgn0040502	0.43364	0.000992496	0.0310615	0.422518	0.00124673	0.0802023	-0.0111217	0.937288	1
FBgn0024806	-0.254001	0.000995514	0.0310811	-0.154056	0.0425119	0.888124	0.099945	0.20273	0.943138
FBgn0035090	0.291255	0.00100146	0.0311917	0.0592223	0.532757	1	-0.232033	0.00755079	0.200088
FBgn0035665	0.433964	0.00100433	0.0312062	0.065301	0.600086	1	-0.368663	0.00566741	0.165705
FBgn0039208	0.372181	0.00102252	0.031315	0.104258	0.37429	1	-0.267923	0.0160751	0.321279
FBgn0042179	0.644914	0.00102212	0.031315	0.404029	0.0419443	0.884022	-0.240885	0.205679	0.946318
FBgn0036766	0.282744	0.00102471	0.031315	0.0322284	0.739419	1	-0.250516	0.0031715	0.111225
FBgn0015553	-0.261674	0.00101709	0.031315	-0.0628008	0.399849	1	0.198874	0.0141621	0.298643
FBgn0030420	-0.305695	0.00102169	0.031315	-0.158837	0.0820679	1	0.146858	0.118474	0.80337
FBgn0261385	-0.250914	0.00101928	0.031315	-0.0578389	0.43949	1	0.193075	0.0118537	0.266553
FBgn0003748	0.280188	0.00101945	0.031315	0.244379	0.00425067	0.215957	-0.0358082	0.667914	1
FBgn0032120	-0.24846	0.00104168	0.0316846	-0.122737	0.0963412	1	0.125724	0.103841	0.771862
FBgn0038460	0.53529	0.00108843	0.0328758	0.316844	0.0534676	0.981894	-0.218446	0.175931	0.905961
FBgn0032004	2.29709	0.00112272	0.0337542	0.993666	0.208151	1	-1.30343	0.0433583	0.542959
FBgn0013307	0.508457	0.00112175	0.0337542	0.0958513	0.546204	1	-0.412606	0.00776434	0.203673
FBgn0027521	-0.247672	0.00114128	0.0342332	-0.138997	0.0643979	1	0.108675	0.158239	0.882478
FBgn0037167	0.637914	0.00116463	0.0348532	0.612189	0.00162838	0.099354	-0.0257256	0.910326	1
FBgn0052667	0.554289	0.00116835	0.034884	0.0512764	0.756849	1	-0.503012	0.00329384	0.11419
FBgn0263144	-0.22892	0.00118135	0.0351913	-0.0756249	0.26493	1	0.153295	0.0328104	0.484009
FBgn0037379	-0.256624	0.00118982	0.0352862	-0.0651387	0.405395	1	0.191485	0.0157725	0.317609
FBgn0013548	-0.26204	0.00118997	0.0352862	-0.0920163	0.255313	1	0.170024	0.0348964	0.494594
FBgn0039099	0.421141	0.00120935	0.0356979	0.0280638	0.783991	1	-0.393077	0.00299475	0.106461
FBgn0037782	0.462474	0.00122324	0.0359445	0.367123	0.00956892	0.389225	-0.0953515	0.507877	1
FBgn0086758	-0.832667	0.00122174	0.0359445	-0.660285	0.00822715	0.351052	0.172382	0.543602	1
FBgn0039024	0.377378	0.00124965	0.0365551	0.0519251	0.678767	1	-0.325453	0.00477701	0.14805
FBgn0005696	-0.285835	0.00126734	0.0369892	-0.080807	0.363625	1	0.205028	0.0202535	0.367528
FBgn0000406	0.358113	0.00131722	0.0383588	0.0315465	0.760707	1	-0.326566	0.00363406	0.120455
FBgn0041184	0.868448	0.00132759	0.0385743	0.705931	0.00902011	0.373918	-0.162517	0.543088	1
FBgn0028982	-0.230751	0.00134092	0.0388748	-0.150667	0.0336085	0.799319	0.0800833	0.275854	1
FBgn0001311	-1.83614	0.00135623	0.039231	-0.992214	0.0558247	1	0.843931	0.193552	0.93167
FBgn0261801	0.573471	0.00135954	0.0392394	0.461125	0.00999406	0.400284	-0.112346	0.519526	1
FBgn0067783	0.458797	0.00140297	0.0403137	0.0875868	0.562592	1	-0.37121	0.00867711	0.218371
FBgn0013342	0.348265	0.00141081	0.0404494	0.258574	0.0174811	0.560812	-0.0896914	0.404768	1
FBgn0037612	-0.260679	0.00142744	0.0408361	-0.19332	0.0178437	0.568258	0.0673584	0.408817	1
FBgn0035670	0.535998	0.00144354	0.041206	0.286775	0.0819478	1	-0.249222	0.145971	0.859165
FBgn0261259	0.290705	0.00145401	0.0414139	0.234918	0.0101303	0.403267	-0.055787	0.536827	1
FBgn0034290	1.12608	0.00149481	0.0424828	0.568873	0.107758	1	-0.557211	0.111924	0.792203
FBgn0259745	-0.217037	0.00152247	0.0431745	-0.157748	0.0196063	0.588438	0.0592895	0.399052	1
FBgn0027539	-0.26109	0.00152812	0.0432402	-0.148406	0.0659604	1	0.112684	0.17914	0.910822
FBgn0015520	-0.300361	0.00156178	0.0436224	-0.0979525	0.278517	1	0.202408	0.0363718	0.504984
FBgn0003292	-0.331125	0.00155917	0.0436224	-0.154887	0.126413	1	0.176238	0.0986546	0.757283
FBgn0263200	0.378377	0.00155579	0.0436224	0.0130149	0.865484	1	-0.365363	0.00269276	0.0975921
FBgn0040832	0.597076	0.00157599	0.0437569	0.07935	0.716473	1	-0.517726	0.00515327	0.156292
FBgn0043001	-0.350161	0.00157521	0.0437569	-0.167735	0.122982	1	0.182426	0.102365	0.766009
FBgn0033304	0.385742	0.00157671	0.0437569	0.273711	0.0242207	0.664826	-0.11203	0.355427	1
FBgn0051955	0.701129	0.0015981	0.0441619	0.287935	0.205133	1	-0.413194	0.0576434	0.624425
FBgn0029686	-0.332786	0.00160716	0.0443182	-0.13576	0.191612	1	0.197026	0.0626788	0.644127
FBgn0028371	0.27631	0.00162211	0.0446356	0.240617	0.00597854	0.278471	-0.0356925	0.678156	1
FBgn0036589	0.626989	0.00163415	0.0447562	0.44115	0.0250655	0.677599	-0.185839	0.354043	1
FBgn0023549	0.289944	0.0016367	0.0447562	0.121953	0.178566	1	-0.16799	0.0691869	0.663241
FBgn0034639	0.512222	0.00164029	0.0447564	0.479184	0.00293147	0.160152	-0.0330388	0.846488	1
FBgn0036116	0.327677	0.00164927	0.0449073	0.261275	0.0117535	0.440456	-0.0664021	0.520713	1
FBgn0050021	0.437584	0.00165682	0.0450183	0.190885	0.172735	1	-0.246699	0.0724143	0.671999
FBgn0010470	0.263669	0.00167195	0.0453347	0.0430819	0.625808	1	-0.220587	0.0078384	0.205103
FBgn0261990	0.465699	0.00168376	0.0455596	0.346606	0.0185392	0.572319	-0.119093	0.421212	1
FBgn0040279	-3.64216	0.00169499	0.045738	-1.52041	0.0915388	1	2.12175	0.141885	0.851505
FBgn0031971	-0.480626	0.00169739	0.045738	-0.405625	0.0076956	0.336058	0.0750008	0.631668	1
FBgn0261258	0.301357	0.00171424	0.0460011	0.160628	0.101407	1	-0.140729	0.131888	0.832774
FBgn0003965	0.838991	0.00171182	0.0460011	0.0933715	0.734461	1	-0.745619	0.00514404	0.156292
FBgn0030242	-0.273862	0.00174933	0.0468459	-0.0947381	0.271434	1	0.179124	0.0414497	0.533671
FBgn0036814	-0.23164	0.00176473	0.0471611	-0.136511	0.0623351	1	0.0951287	0.2044	0.945414
FBgn0031820	-0.231145	0.00179027	0.0477455	-0.15044	0.0417375	0.884022	0.0807052	0.275666	1
FBgn0037746	-0.296871	0.00181762	0.0483755	-0.105545	0.271882	1	0.191326	0.0426075	0.540002
FBgn0013272	0.214825	0.00182612	0.0483845	0.0532678	0.438821	1	-0.161557	0.019128	0.355535
FBgn0039186	-0.225915	0.00189116	0.0497011	-0.14311	0.0451385	0.905804	0.0828044	0.266428	1
FBgn0035348	0.684784	0.00189717	0.0497011	0.108681	0.612039	1	-0.576103	0.00926083	0.22951
FBgn0263038	0.771151	0.00189804	0.0497011	0.544066	0.0268827	0.711983	-0.227085	0.366455	1
FBgn0063497	0.356387	0.014515	0.204247	0.6787	2.88521e-06	0.000448479	0.322313	0.0255372	0.420587
FBgn0038347	0.15399	0.0833575	0.532649	0.410623	3.63955e-06	0.000552577	0.256633	0.00374014	0.122262
FBgn0039685	-1.05078	0.00536455	0.102904	-1.68716	1.42136e-05	0.00195355	-0.636379	0.124388	0.81743
FBgn0033631	-0.11179	0.122965	0.633126	-0.296098	3.94056e-05	0.00463531	-0.184308	0.0103363	0.245968
FBgn0033268	0.118555	0.31999	0.889103	0.475887	7.47309e-05	0.00809655	0.357331	0.00336301	0.114846
FBgn0028978	0.250434	0.0035646	0.0783114	0.336494	7.91027e-05	0.00846593	0.08606	0.312854	1
FBgn0040582	-0.480194	0.349126	0.911204	-2.12884	9.26679e-05	0.00975778	-1.64865	0.00232241	0.0865815
FBgn0032797	0.154125	0.204127	0.768677	0.461866	9.24405e-05	0.00975778	0.30774	0.00916445	0.228427
FBgn0085256	-0.356215	0.375161	0.928025	-1.68226	0.000100678	0.0104329	-1.32604	0.00240151	0.0885156
FBgn0038613	0.197085	0.168156	0.710245	0.521486	0.000128386	0.0127494	0.324401	0.0157908	0.317609
FBgn0036015	0.323359	0.00900735	0.146417	0.461948	0.000141208	0.0137593	0.138589	0.24832	0.993947
FBgn0038294	0.150524	0.0651291	0.468381	0.303313	0.00015974	0.0151507	0.152789	0.0541239	0.601371
FBgn0262352	-0.381763	0.32954	0.895372	-1.57947	0.000159565	0.0151507	-1.19771	0.00615916	0.174971
FBgn0259108	0.168551	0.192659	0.749825	0.460099	0.00021766	0.020014	0.291548	0.0182666	0.346453
FBgn0011828	0.152482	0.282005	0.851341	0.497264	0.000256812	0.0228109	0.344782	0.011047	0.256208
FBgn0033079	0.220627	0.0207705	0.254598	0.344294	0.000268609	0.0235384	0.123668	0.191884	0.928678
FBgn0250836	0.190096	0.0378949	0.353091	0.330753	0.00028054	0.02442	0.140657	0.125471	0.820568
FBgn0038693	0.334091	0.0442438	0.38152	0.570346	0.000419332	0.0337976	0.236255	0.141775	0.851236
FBgn0001285	-0.388461	0.150123	0.685343	-0.945342	0.000427366	0.0340251	-0.55688	0.0368102	0.505447
FBgn0028841	0.477284	0.254683	0.826463	1.30173	0.000477103	0.0373026	0.824443	0.0220589	0.38947
FBgn0037519	-0.248431	0.444917	0.971336	-1.09438	0.000481075	0.0373893	-0.845953	0.00722462	0.194859
FBgn0030773	0.241064	0.0416424	0.370192	0.405302	0.00056497	0.0431392	0.164239	0.168169	0.896118
FBgn0260388	-0.0668779	0.524749	1	-0.36965	0.000569027	0.0431964	-0.302772	0.00540485	0.159824
FBgn0004666	-0.178022	0.0937281	0.563679	-0.359486	0.000601979	0.0451726	-0.181464	0.0845473	0.713905
FBgn0003861	0.24965	0.00779506	0.13269	0.31661	0.000668729	0.0498948	0.0669608	0.474779	1
FBgn0263037	-2.9946	0.00516259	0.10102	1.95498	0.00100512	0.0687115	4.94958	6.11771e-09	1.24371e-06
FBgn0029966	0.200453	0.0107584	0.166345	-0.227044	0.00496168	0.245396	-0.427497	8.35637e-08	1.39391e-05
FBgn0003274	0.222433	0.00605511	0.111765	-0.194849	0.0194534	0.588438	-0.417283	3.89065e-07	5.56277e-05
FBgn0087002	0.40436	0.00418373	0.0883549	-0.286694	0.0322388	0.780969	-0.691054	6.34596e-07	8.60077e-05
FBgn0034394	0.156534	0.0401217	0.365372	-0.210368	0.00758993	0.333676	-0.366903	2.33101e-06	0.000275716
FBgn0037547	0.265993	0.00235921	0.0587001	-0.134928	0.133176	1	-0.400921	5.30005e-06	0.000588658
FBgn0040736	0.558732	0.0434594	0.378572	-0.723894	0.0097972	0.394398	-1.28263	5.33868e-06	0.000588658
FBgn0029769	0.364204	0.00299366	0.0691844	-0.192579	0.119594	1	-0.556783	5.78341e-06	0.000632336
FBgn0013949	0.340348	0.0105596	0.16425	-0.256938	0.049079	0.93758	-0.597286	6.14169e-06	0.000660409
FBgn0033970	0.631798	0.0072634	0.126946	-0.455103	0.0832583	1	-1.0869	8.50741e-06	0.000871574
FBgn0032774	0.169618	0.0550402	0.430121	-0.224485	0.0122184	0.450665	-0.394103	9.55836e-06	0.000956644
FBgn0034761	0.318944	0.00919706	0.148756	-0.222658	0.0741809	1	-0.541601	1.08884e-05	0.00108144
FBgn0031453	0.0765924	0.31698	0.884344	-0.236567	0.000988456	0.0679278	-0.313159	1.81088e-05	0.00173245
FBgn0026320	-1.26119	0.116457	0.619454	1.71806	0.00522329	0.251662	2.97925	1.87812e-05	0.00178366
FBgn0032945	0.188122	0.0555475	0.432007	-0.222127	0.018596	0.572319	-0.410249	1.9551e-05	0.00184247
FBgn0032055	-0.213642	0.363138	0.91901	0.734867	0.000778006	0.0561239	0.948509	2.00129e-05	0.0018453
FBgn0261615	0.195994	0.0109135	0.167151	-0.142056	0.0871083	1	-0.33805	2.01393e-05	0.0018453
FBgn0052647	0.160027	0.35375	0.915332	-0.575535	0.00095801	0.0661838	-0.735561	2.27765e-05	0.00204376
FBgn0031816	0.357578	0.0522115	0.417306	-0.44383	0.0243384	0.664826	-0.801408	2.49947e-05	0.00222744
FBgn0025683	0.21567	0.00260697	0.0628187	-0.0801669	0.243372	1	-0.295837	2.9891e-05	0.00262779
FBgn0031558	0.322596	0.0330202	0.330406	-0.316838	0.0426226	0.889015	-0.639434	3.12861e-05	0.00273197
FBgn0033875	0.320767	0.00267075	0.0641016	-0.117249	0.250792	1	-0.438016	3.28229e-05	0.00281095
FBgn0011695	0.220646	0.00251742	0.0619247	-0.0779103	0.264506	1	-0.298557	3.55304e-05	0.00300186
FBgn0045761	0.178745	0.338232	0.902671	-0.562531	0.00155757	0.096385	-0.741276	3.67596e-05	0.00308567
FBgn0262476	0.164293	0.121465	0.629774	-0.265527	0.0135696	0.481056	-0.429819	5.74823e-05	0.00450544
FBgn0028373	0.134338	0.109224	0.604262	-0.202806	0.0167495	0.544026	-0.337144	6.46272e-05	0.00490073
FBgn0040260	-0.292096	0.0061204	0.112435	0.133493	0.213298	1	0.42559	6.3642e-05	0.00490073
FBgn0039311	-0.206168	0.140673	0.668143	0.319836	0.0123216	0.45319	0.526005	6.94014e-05	0.00515989
FBgn0031702	0.399785	0.00317864	0.0717986	-0.127221	0.355953	1	-0.527006	9.4964e-05	0.00682639
FBgn0001145	0.280303	0.00422141	0.0888617	-0.103283	0.297486	1	-0.383586	9.57445e-05	0.00684468
FBgn0031937	0.330219	0.00429145	0.089468	-0.110583	0.364244	1	-0.440802	0.000152257	0.00995484
FBgn0004629	0.399273	0.00486242	0.0967123	-0.134117	0.347314	1	-0.53339	0.000174136	0.0112163
FBgn0030562	0.207997	0.391727	0.939045	-0.679446	0.00400988	0.20613	-0.887443	0.000178392	0.0114224
FBgn0033065	0.525931	0.00733079	0.12746	-0.207695	0.296938	1	-0.733626	0.000204392	0.0128471
FBgn0054054	0.42895	0.116038	0.618679	-0.58205	0.0326698	0.783925	-1.011	0.000208843	0.0130637
FBgn0011217	0.0673363	0.310558	0.878382	-0.185153	0.00721214	0.32472	-0.252489	0.000215993	0.0134443
FBgn0051778	0.278811	0.0266927	0.296463	-0.188496	0.143551	1	-0.467306	0.000216994	0.0134443
FBgn0052091	0.13278	0.226843	0.796198	-0.26969	0.0135969	0.481056	-0.40247	0.000232502	0.0140746
FBgn0035020	0.25264	0.00966421	0.15477	-0.115169	0.282625	1	-0.367809	0.000232575	0.0140746
FBgn0033250	0.5219	0.0100049	0.158509	-0.236847	0.268021	1	-0.758747	0.000238152	0.0142793
FBgn0030425	0.324127	0.00383221	0.082679	-0.0787203	0.454016	1	-0.402847	0.000251065	0.014916
FBgn0038211	0.353076	0.00508221	0.0998604	-0.110631	0.406414	1	-0.463707	0.00026117	0.0153402
FBgn0054003	0.773693	0.00718433	0.126249	-0.29651	0.378056	1	-1.0702	0.000283769	0.0163368
FBgn0039628	0.36148	0.0166386	0.223708	-0.197848	0.229631	1	-0.559328	0.000286834	0.0164405
FBgn0002930	0.493264	0.00200908	0.05198	-0.0909163	0.595152	1	-0.584181	0.000291418	0.01663
FBgn0054026	0.1696	0.0889772	0.548735	-0.179213	0.0585486	1	-0.348813	0.000322409	0.0181596
FBgn0262563	0.509818	0.00727192	0.126946	-0.164415	0.383964	1	-0.674233	0.000325201	0.0182379
FBgn0020513	0.0802062	0.280912	0.851341	-0.175661	0.0120139	0.448188	-0.255867	0.000337931	0.0187099
FBgn0002878	-0.215326	0.0172352	0.228523	0.105328	0.234645	1	0.320654	0.000347797	0.0191745
FBgn0036030	0.082297	0.267058	0.838761	-0.175044	0.0137055	0.481056	-0.257341	0.000356689	0.0194995
FBgn0035673	-0.1903	0.0730344	0.500146	0.178358	0.0765319	1	0.368658	0.00035887	0.0195366
FBgn0031417	0.124892	0.165258	0.707748	-0.20504	0.0301924	0.750653	-0.329932	0.000369463	0.0200295
FBgn0032505	0.182053	0.00680551	0.121917	-0.061429	0.394594	1	-0.243482	0.000373325	0.0201549
FBgn0016126	0.175524	0.0288952	0.309646	-0.103877	0.172619	1	-0.279401	0.000390319	0.0208133
FBgn0262160	0.126027	0.159094	0.698552	-0.188132	0.0327811	0.783925	-0.314159	0.000398582	0.0211672
FBgn0260011	-1.60553	0.0321628	0.326098	0.830132	0.169916	1	2.43566	0.000418429	0.0221308
FBgn0262003	0.434879	0.243346	0.816868	-0.837238	0.0180351	0.568804	-1.27212	0.000423729	0.0223204
FBgn0085405	0.16614	0.070398	0.490082	-0.1631	0.0885291	1	-0.329241	0.000428785	0.0224053
FBgn0033775	0.0799114	0.571171	1	-0.40689	0.00384202	0.198282	-0.486802	0.000536623	0.0273804
FBgn0262146	0.0673723	0.673755	1	-0.583601	0.00245917	0.139002	-0.650973	0.000545113	0.0275971
FBgn0030160	0.270974	0.00271862	0.064907	-0.0401363	0.656627	1	-0.31111	0.000544409	0.0275971
FBgn0029766	0.178234	0.0120843	0.17999	-0.0711276	0.352087	1	-0.249362	0.00057179	0.0287242
FBgn0028894	0.0858205	0.525471	1	-0.386906	0.00554378	0.262265	-0.472727	0.000638606	0.0317134
FBgn0027657	0.221294	0.00434547	0.0901581	-0.0451543	0.581266	1	-0.266448	0.00064573	0.0319452
FBgn0032732	0.351628	0.00281552	0.0666083	-0.0524148	0.695075	1	-0.404043	0.000649865	0.032028
FBgn0038236	0.141718	0.278219	0.849266	-0.29433	0.0221499	0.625999	-0.436048	0.00072424	0.0352925
FBgn0038914	0.523946	0.0584472	0.445585	-0.427108	0.131618	1	-0.951053	0.000731018	0.0354899
FBgn0005664	0.569904	0.00895331	0.145721	-0.171413	0.477835	1	-0.741317	0.000742331	0.035709
FBgn0038947	0.153615	0.0300724	0.315289	-0.0923418	0.232511	1	-0.245956	0.00075712	0.0360098
FBgn0005391	0.277687	0.00325372	0.0727356	-0.0438334	0.669173	1	-0.32152	0.000758335	0.0360098
FBgn0034638	0.36011	0.0094633	0.152493	-0.121455	0.445166	1	-0.481564	0.000775716	0.0367012
FBgn0040606	0.371602	0.0119331	0.178162	-0.136597	0.397576	1	-0.508199	0.000784103	0.0367317
FBgn0002939	-0.669903	0.131549	0.649887	0.832102	0.0606596	1	1.502	0.000798685	0.0372462
FBgn0000454	-0.125635	0.0842567	0.53498	0.109292	0.10315	1	0.234927	0.000808203	0.0375315
FBgn0039039	-2.92745	0.0998139	0.582382	1.64344	0.0884097	1	4.5709	0.000828547	0.0382277
FBgn0051324	0.37116	0.00413403	0.0877334	-0.0627551	0.649137	1	-0.433915	0.000832692	0.0382832
FBgn0051145	0.233946	0.00808561	0.136238	-0.0632592	0.506003	1	-0.297205	0.000872044	0.0396719
FBgn0029896	0.0973784	0.175924	0.722758	-0.137337	0.0482343	0.931651	-0.234715	0.000884048	0.0400779
FBgn0040091	0.319873	0.0187319	0.239458	-0.135144	0.353138	1	-0.455017	0.000957795	0.0431207
FBgn0031560	0.510907	0.00892273	0.145499	-0.13015	0.501371	1	-0.641057	0.00100093	0.0446677
FBgn0023507	0.190015	0.0100197	0.158509	-0.0532441	0.485201	1	-0.243259	0.00104716	0.0464686
FBgn0034511	0.747143	0.0186509	0.238893	-0.288816	0.358811	1	-1.03596	0.00105002	0.0464686
FBgn0032775	-0.190863	0.0451467	0.38526	0.114073	0.207714	1	0.304936	0.00107956	0.0476139
FBgn0001112	0.169953	0.477394	0.988583	-0.596226	0.0117729	0.440456	-0.766179	0.00116256	0.0499209
FBgn0063923	0.122441	0.352439	0.914286	-0.306777	0.0208868	0.604697	-0.429218	0.00115986	0.0499209
FBgn0031559	0.697376	0.00958034	0.154188	-0.173973	0.548012	1	-0.871349	0.00115353	0.0499209
FBgn0037414	-7.89345	5.77531e-67	7.50098e-63	-5.78759	1.51486e-62	1.97796e-59	2.10586	0.0732811	0.6743
FBgn0003067	1.09979	4.85866e-32	7.88803e-29	0.85085	5.51159e-20	3.4269e-17	-0.248943	0.0069232	0.188447
FBgn0027527	-7.66528	3.3293e-27	3.32622e-24	-7.29639	1.0586e-27	7.27482e-25	0.368894	1	1
FBgn0039851	-6.24924	2.35069e-21	1.60688e-18	-3.9899	1.85091e-16	9.29511e-14	2.25934	0.0557866	0.612666
FBgn0039114	0.758184	1.73841e-17	7.52616e-15	0.540783	1.28938e-09	3.23758e-07	-0.217401	0.0123492	0.27187
FBgn0001253	-3.85132	6.15481e-17	2.57867e-14	-2.46799	1.24361e-10	3.60841e-08	1.38333	0.0183703	0.346903
FBgn0035430	-5.29058	1.96943e-15	7.30828e-13	-4.27362	6.63654e-14	2.79527e-11	1.01696	0.497948	1
FBgn0031111	0.60043	2.39691e-15	8.64754e-13	0.472112	4.44283e-10	1.20854e-07	-0.128318	0.0872705	0.722773
FBgn0052645	1.00399	1.45143e-14	4.83362e-12	0.722271	3.50751e-08	7.50779e-06	-0.28172	0.0248679	0.412049
FBgn0051272	0.969005	2.3396e-13	7.23495e-11	0.790973	2.13709e-09	5.2649e-07	-0.178031	0.159408	0.883706
FBgn0035666	0.76405	1.51344e-12	4.36811e-10	0.728889	1.27321e-11	4.05472e-09	-0.0351607	0.750915	1
FBgn0031034	1.40095	2.64652e-12	7.3134e-10	0.862631	2.71834e-05	0.00343631	-0.538321	0.00367767	0.12114
FBgn0039704	-2.50142	5.53612e-12	1.49798e-09	-2.07237	1.0823e-09	2.77091e-07	0.429051	0.344516	1
FBgn0036419	0.867202	3.37593e-11	8.27294e-09	0.592663	5.45671e-06	0.000818946	-0.274539	0.0326387	0.483034
FBgn0037992	-5.35625	4.08208e-11	9.81817e-09	-6.57232	5.74038e-13	2.20448e-10	-1.21607	0.900584	1
FBgn0014466	0.976041	7.66448e-11	1.71631e-08	0.658237	9.17681e-06	0.00130241	-0.317803	0.0348081	0.494594
FBgn0037724	1.89213	9.85892e-11	2.13413e-08	1.66778	1.01013e-08	2.27401e-06	-0.224347	0.422389	1
FBgn0001168	0.605959	6.01754e-10	1.2024e-07	0.710026	2.60129e-13	1.02925e-10	0.104066	0.280184	1
FBgn0037684	0.912118	1.2872e-09	2.45856e-07	0.54089	0.000402658	0.0330661	-0.371228	0.00961874	0.235243
FBgn0034759	1.05101	3.46246e-09	6.16034e-07	0.770407	1.58472e-05	0.0021114	-0.280601	0.0978237	0.75626
FBgn0033153	0.689481	4.36269e-09	7.55502e-07	0.719956	6.31621e-10	1.64941e-07	0.0304743	0.801621	1
FBgn0050160	0.664561	4.56037e-09	7.77229e-07	0.535498	2.11657e-06	0.000345451	-0.129063	0.244007	0.992883
FBgn0033782	0.692826	4.60784e-09	7.77229e-07	1.00964	3.03323e-18	1.72195e-15	0.316814	0.00481604	0.148136
FBgn0029531	-2.84184	8.69356e-09	1.4114e-06	-1.72463	5.9306e-05	0.00656236	1.11721	0.0549321	0.605183
FBgn0033787	0.528572	9.77885e-09	1.568e-06	0.57858	2.59692e-10	7.21446e-08	0.0500083	0.57351	1
FBgn0037099	NA	1.29264e-08	1.99868e-06	-4.91447	2.18739e-07	3.96677e-05	Inf	0.585032	1
FBgn0038676	-3.66695	4.24196e-08	5.79943e-06	-3.8671	6.4012e-09	1.51965e-06	-0.20015	1	1
FBgn0039795	-3.36164	9.6685e-08	1.29458e-05	-1.86157	0.00038615	0.0321144	1.50008	0.0484366	0.570842
FBgn0003382	-3.58883	1.53768e-07	1.93897e-05	-2.0182	0.000438087	0.0346673	1.57063	0.0511155	0.58522
FBgn0000568	0.423407	1.78338e-07	2.18515e-05	0.297876	0.000231484	0.0208447	-0.125531	0.11879	0.804718
FBgn0038484	1.07264	1.82186e-07	2.21143e-05	1.37756	1.11274e-11	3.63227e-09	0.304921	0.114724	0.796094
FBgn0035429	NA	2.98396e-07	3.39962e-05	-5.6502	9.01417e-07	0.000152855	Inf	1	1
FBgn0033446	0.393192	2.97952e-07	3.39962e-05	0.475044	5.06489e-10	1.34964e-07	0.081852	0.280561	1
FBgn0035661	0.564618	3.77699e-07	4.15725e-05	0.423365	0.00012889	0.0127494	-0.141253	0.204314	0.945414
FBgn0035101	0.480008	4.02067e-07	4.38828e-05	0.39436	2.73705e-05	0.00343631	-0.0856476	0.364894	1
FBgn0039470	0.482933	4.83689e-07	5.19186e-05	0.354012	0.000214884	0.0198989	-0.128921	0.172967	0.9031
FBgn0038595	1.3298	1.12494e-06	0.000112391	1.18201	1.48548e-05	0.00199957	-0.147791	0.56492	1
FBgn0034909	0.564215	1.29179e-06	0.000127434	0.445717	0.000119943	0.0121403	-0.118498	0.303454	1
FBgn0035056	-3.50709	2.006e-06	0.000188797	-2.22497	0.000345788	0.0294265	1.28211	0.195107	0.933287
FBgn0016076	0.490822	2.36188e-06	0.000213028	0.461329	7.8671e-06	0.00114134	-0.0294931	0.778529	1
FBgn0037424	-4.1207	2.60986e-06	0.000232171	-3.88964	2.4259e-06	0.000391049	0.23106	1	1
FBgn0031879	-0.835969	3.00307e-06	0.000263539	-0.643881	0.000226789	0.0205638	0.192088	0.303	1
FBgn0038339	-2.70541	3.21989e-06	0.00028067	-2.79477	1.27327e-06	0.000213142	-0.0893564	0.940541	1
FBgn0000451	-1.53907	3.96896e-06	0.00033692	-1.58612	1.61067e-06	0.000266209	-0.0470441	0.917164	1
FBgn0039759	2.50254	4.47705e-06	0.00036571	2.21097	6.38681e-05	0.00700778	-0.291573	0.529563	1
FBgn0066365	-4.47536	5.43852e-06	0.000429508	-3.35355	5.39714e-05	0.00607503	1.1218	0.614931	1
FBgn0039777	0.438443	6.6228e-06	0.000512006	0.397181	4.47582e-05	0.00517176	-0.0412623	0.670632	1
FBgn0029681	-3.65378	7.18569e-06	0.000542603	-2.68402	0.000146449	0.0141643	0.969756	0.463199	1
FBgn0051198	0.307003	9.45953e-06	0.000690227	0.250524	0.000300436	0.0258662	-0.0564791	0.413977	1
FBgn0030617	-1.45321	1.00949e-05	0.000732473	-1.14611	0.000259099	0.0228585	0.307096	0.4199	1
FBgn0033786	0.363406	1.57186e-05	0.00104694	0.391361	2.77517e-06	0.000436571	0.0279542	0.729314	1
FBgn0028533	0.434048	2.49983e-05	0.00156095	0.42757	2.99123e-05	0.00368457	-0.00647816	0.958744	1
FBgn0028920	0.313092	2.78462e-05	0.00171406	0.28119	0.000160128	0.0151507	-0.0319025	0.67302	1
FBgn0034480	0.679158	4.93887e-05	0.00282581	0.890796	5.21048e-08	1.09731e-05	0.211637	0.183091	0.916255
FBgn0002985	-0.75699	7.90459e-05	0.0041904	-1.35668	6.04241e-12	2.19155e-09	-0.599688	0.00399244	0.128897
FBgn0034602	0.586451	9.06893e-05	0.00473041	0.601167	4.84193e-05	0.00549748	0.0147158	0.928751	1
FBgn0038073	-3.31392	9.43467e-05	0.0048626	-3.81978	1.20662e-05	0.00167604	-0.505861	0.854855	1
FBgn0028534	0.305117	9.78545e-05	0.00500368	0.275694	0.000394855	0.0326305	-0.0294229	0.715237	1
FBgn0039266	0.380301	0.000121874	0.00601861	0.340879	0.000537543	0.0412864	-0.0394219	0.689522	1
FBgn0032435	0.486712	0.000150271	0.00694598	0.540169	1.92403e-05	0.0025123	0.0534568	0.665253	1
FBgn0030928	0.741071	0.000175533	0.00775515	0.82576	2.39555e-05	0.00306654	0.0846891	0.654622	1
FBgn0033188	0.333309	0.000175319	0.00775515	0.354538	5.76955e-05	0.00643872	0.0212295	0.809847	1
FBgn0042086	0.711601	0.00017999	0.00787108	0.656007	0.000521794	0.040314	-0.0555942	0.777952	1
FBgn0032139	0.838078	0.000199123	0.00859204	0.856533	0.00011746	0.0119818	0.0184554	0.951479	1
FBgn0040609	0.53945	0.00023658	0.00997628	0.769379	6.82016e-08	1.39142e-05	0.229929	0.0942263	0.750293
FBgn0010246	0.273981	0.000243467	0.0101419	0.262629	0.000424282	0.0339868	-0.011352	0.878781	1
FBgn0040942	0.560573	0.000365172	0.0142428	0.657034	2.20827e-05	0.00285479	0.0964603	0.533599	1
FBgn0043364	0.29434	0.000382714	0.0148319	0.437472	1.05624e-07	2.02814e-05	0.143132	0.0809429	0.706337
FBgn0039856	0.36142	0.000439633	0.0167447	0.543641	8.90665e-08	1.76203e-05	0.182221	0.0723931	0.671999
FBgn0259147	1.31908	0.000664267	0.0234443	1.42148	0.000180523	0.0168363	0.102394	0.792174	1
FBgn0043470	0.350073	0.000672934	0.0236218	0.412313	4.81574e-05	0.00549748	0.06224	0.526889	1
FBgn0036690	-0.527286	0.000703272	0.0244227	-0.540846	0.00047546	0.0373026	-0.01356	0.93465	1
FBgn0050413	NA	0.000714328	0.0247405	NA	0.000406294	0.033133	NA	NA	NA
FBgn0038542	0.659983	0.000745634	0.025485	0.783933	4.25046e-05	0.0049552	0.123949	0.508427	1
FBgn0035968	0.426609	0.000978798	0.0308777	0.524773	3.62567e-05	0.00430367	0.0981639	0.429657	1
FBgn0041194	0.52765	0.0012394	0.036337	0.816684	5.94577e-07	0.000103512	0.289034	0.0751429	0.681926
FBgn0024944	-0.442223	0.00155435	0.0436224	-0.493464	0.000352293	0.0296767	-0.0512411	0.726548	1
FBgn0036381	0.400744	0.00185111	0.0487671	0.481609	0.000167596	0.0157432	0.0808647	0.524235	1
FBgn0032836	0.940339	2.927e-28	3.16799e-25	0.19737	0.0225477	0.631771	-0.742969	1.16085e-18	6.29328e-16
FBgn0051410	1.41883	1.14918e-23	9.95038e-21	-0.0407513	0.838337	1	-1.45958	4.72436e-25	4.09791e-22
FBgn0262720	NA	3.11827e-21	2.025e-18	0.218688	0.544639	1	Inf	2.98368e-23	2.28357e-20
FBgn0035257	-6.66032	3.77449e-21	2.33443e-18	0.0834906	0.856829	1	6.74381	1.10808e-21	7.58802e-19
FBgn0028396	2.24445	3.18312e-20	1.8792e-17	-0.330548	0.16173	1	-2.575	1.60374e-25	1.49045e-22
FBgn0033788	0.695231	8.23761e-20	4.65174e-17	0.0761058	0.302065	1	-0.619125	5.17452e-16	2.24419e-13
FBgn0002562	-1.26513	2.19017e-19	1.18525e-16	-0.249503	0.0549792	0.995928	1.01562	7.39795e-13	2.53302e-10
FBgn0030041	0.690677	3.35043e-18	1.67367e-15	0.16065	0.044409	0.900386	-0.530028	1.74002e-11	4.71653e-09
FBgn0033792	0.879254	5.77584e-18	2.67917e-15	0.0420838	0.660804	1	-0.83717	1.61957e-16	7.5258e-14
FBgn0028543	0.784263	1.36547e-16	5.5421e-14	0.0560407	0.538299	1	-0.728222	1.41265e-14	5.56969e-12
FBgn0051813	NA	9.12681e-16	3.48644e-13	-1.62844	0.00862064	0.363096	Inf	2.77637e-10	6.68952e-08
FBgn0038346	0.947027	3.23989e-15	1.13729e-12	0.31914	0.00820872	0.351052	-0.627887	1.15754e-07	1.88259e-05
FBgn0041182	0.613509	9.80545e-15	3.3514e-12	-0.203251	0.0123567	0.453207	-0.81676	1.40505e-24	1.14257e-21
FBgn0033789	0.908916	1.25898e-13	4.08792e-11	0.118765	0.355796	1	-0.790151	7.26699e-11	1.89102e-08
FBgn0039593	2.20578	4.02696e-13	1.21633e-10	0.561324	0.115213	1	-1.64446	6.11115e-09	1.24371e-06
FBgn0041581	1.84247	7.94842e-13	2.34623e-10	0.426589	0.0932472	1	-1.41588	2.14632e-08	3.87859e-06
FBgn0033826	0.514345	2.34123e-12	6.61043e-10	-0.0153533	0.845132	1	-0.529698	5.3261e-13	1.87292e-10
FBgn0035208	-5.97321	1.14872e-11	2.98393e-09	-1.66285	0.0160724	0.532359	4.31037	3.09965e-07	4.5829e-05
FBgn0001114	0.492871	1.23553e-11	3.14648e-09	-0.176862	0.0165557	0.540039	-0.669733	5.26199e-20	3.26018e-17
FBgn0030828	0.564614	1.82317e-11	4.55371e-09	0.282864	0.000715404	0.0521845	-0.28175	0.000743766	0.035709
FBgn0022700	0.891343	4.77901e-11	1.12854e-08	0.156242	0.255801	1	-0.735101	3.94019e-08	6.74551e-06
FBgn0002563	-0.967875	5.7753e-11	1.33946e-08	0.0682736	0.642347	1	1.03615	2.67048e-12	8.68641e-10
FBgn0000276	2.72487	7.31687e-11	1.66722e-08	1.04258	0.0124669	0.454694	-1.68228	1.9918e-05	0.0018453
FBgn0034407	2.50229	9.25876e-11	2.03818e-08	1.03789	0.00789319	0.340368	-1.4644	5.39382e-05	0.0042792
FBgn0043578	1.92857	4.30818e-10	8.95534e-08	0.65572	0.0299757	0.750653	-1.27285	2.56258e-05	0.00226815
FBgn0034140	0.660759	5.70394e-10	1.15754e-07	-0.0505248	0.686617	1	-0.711284	3.527e-11	9.36525e-09
FBgn0034296	0.84195	8.38156e-10	1.62477e-07	0.335494	0.0127044	0.459504	-0.506456	0.000234759	0.014141
FBgn0051901	0.604775	1.51076e-09	2.84374e-07	0.242238	0.0148792	0.502011	-0.362537	0.000261742	0.0153402
FBgn0011653	-4.25963	2.31648e-09	4.29807e-07	-1.34646	0.00902076	0.373918	2.91317	0.000244964	0.0146203
FBgn0027578	0.551078	2.65139e-09	4.85017e-07	-0.21326	0.0244025	0.665185	-0.764338	2.21221e-16	9.92521e-14
FBgn0014018	0.507421	2.98934e-09	5.39243e-07	0.20232	0.0207085	0.604329	-0.305101	0.000277531	0.0160487
FBgn0003254	-2.39054	3.9754e-09	6.97737e-07	0.954841	0.00104236	0.0701549	3.34538	6.43604e-19	3.64084e-16
FBgn0051769	0.559649	6.09825e-09	1.01544e-06	-0.0051866	1	1	-0.564836	5.2632e-09	1.10451e-06
FBgn0044812	2.03977	1.1229e-08	1.77856e-06	0.149932	0.679196	1	-1.88983	9.57361e-08	1.57674e-05
FBgn0026563	0.990852	1.43909e-08	2.19893e-06	0.22261	0.219614	1	-0.768243	7.16225e-06	0.000757626
FBgn0043841	0.411407	1.46117e-08	2.2067e-06	-0.00345157	0.981236	1	-0.414859	1.2146e-08	2.29031e-06
FBgn0040398	0.490131	1.66971e-08	2.46434e-06	0.0881391	0.288598	1	-0.401992	4.24346e-06	0.000481646
FBgn0032136	0.694175	1.93827e-08	2.79714e-06	-0.0321814	0.804245	1	-0.726357	4.52386e-09	9.80999e-07
FBgn0028526	0.597292	2.14771e-08	3.06533e-06	-0.196442	0.0772069	1	-0.793734	1.98998e-13	7.61518e-11
FBgn0012042	1.67022	2.33675e-08	3.29888e-06	0.348969	0.23706	1	-1.32125	7.81989e-06	0.000813957
FBgn0035621	-5.86093	3.71278e-08	5.12996e-06	-1.56381	0.0577324	1	4.29712	3.28387e-05	0.00281095
FBgn0031220	0.557703	8.58444e-08	1.1614e-05	-0.0695827	0.505297	1	-0.627286	1.42519e-09	3.31128e-07
FBgn0035743	0.907411	1.09654e-07	1.45325e-05	-0.128508	0.510641	1	-1.03592	1.64251e-09	3.74925e-07
FBgn0033733	0.608085	1.16017e-07	1.52205e-05	0.133011	0.245007	1	-0.475074	3.36887e-05	0.00286486
FBgn0262838	1.28786	1.33808e-07	1.72069e-05	-0.393106	0.132669	1	-1.68096	1.26815e-11	3.58694e-09
FBgn0262895	-1.40328	1.47235e-07	1.8748e-05	-0.125151	0.60298	1	1.27813	1.92198e-06	0.00023371
FBgn0032297	0.671427	1.56901e-07	1.95945e-05	0.221375	0.0869076	1	-0.450052	0.00037939	0.0203977
FBgn0003328	0.447726	1.70647e-07	2.11083e-05	0.10144	0.241163	1	-0.346286	4.61455e-05	0.0038
FBgn0033275	NA	2.14159e-07	2.55183e-05	-1.11722	0.257495	1	Inf	7.562e-06	0.000793462
FBgn0039031	0.60934	3.65982e-07	4.06271e-05	0.0391127	0.73857	1	-0.570227	1.78667e-06	0.000223523
FBgn0050026	0.712694	4.09643e-07	4.4337e-05	-0.256415	0.0870938	1	-0.969109	9.99593e-12	2.95584e-09
FBgn0050009	-5.23128	5.78881e-07	6.16271e-05	0.0119996	1	1	5.24328	4.83553e-07	6.69309e-05
FBgn0034538	0.583152	6.5104e-07	6.81912e-05	0.0366427	0.752377	1	-0.546509	2.83204e-06	0.000331961
FBgn0004047	0.322645	8.40024e-07	8.65892e-05	-0.04534	0.525857	1	-0.367985	2.75556e-08	4.84494e-06
FBgn0003149	0.365346	9.95062e-07	0.000101763	0.0895582	0.221733	1	-0.275788	0.000231392	0.0140746
FBgn0014000	0.522222	1.05596e-06	0.000107147	0.0872151	0.398501	1	-0.435007	4.86023e-05	0.00395228
FBgn0040732	0.353128	1.42894e-06	0.000139542	0.0371221	0.600786	1	-0.316006	1.67804e-05	0.00161725
FBgn0034295	0.32594	1.72508e-06	0.000165965	0.0735413	0.275534	1	-0.252399	0.000220303	0.0135206
FBgn0031718	Inf	1.85375e-06	0.000177033	NA	NA	NA	NA	9.90003e-07	0.000132793
FBgn0003867	0.604219	2.05675e-06	0.000190594	0.0386476	0.751272	1	-0.565571	8.46837e-06	0.000871574
FBgn0026415	0.329696	2.25876e-06	0.000205152	0.0479615	0.459987	1	-0.281734	6.44197e-05	0.00490073
FBgn0028999	-5.26944	2.45755e-06	0.000220129	0.301442	0.693842	1	5.57088	3.64652e-07	5.27166e-05
FBgn0053307	0.645932	2.80187e-06	0.000247556	0.123762	0.35948	1	-0.52217	0.000146261	0.00961115
FBgn0051326	0.472577	3.44991e-06	0.000298716	-0.117711	0.255677	1	-0.590288	6.53079e-09	1.30726e-06
FBgn0004045	0.322052	3.49974e-06	0.000301024	-0.0119616	0.900038	1	-0.334014	1.9143e-06	0.00023371
FBgn0038465	0.402329	4.2098e-06	0.000347868	0.0637898	0.463934	1	-0.338539	0.000103132	0.00725324
FBgn0033820	0.480619	4.23184e-06	0.000347868	0.0086028	0.924653	1	-0.472016	6.66741e-06	0.000711062
FBgn0037975	0.549919	5.13288e-06	0.000416662	-0.0385878	0.787351	1	-0.588507	1.10376e-06	0.000145492
FBgn0032773	0.358473	5.26549e-06	0.000422149	-0.212043	0.00732893	0.327719	-0.570515	4.83595e-13	1.74779e-10
FBgn0262531	0.492812	5.48956e-06	0.000429508	-0.250131	0.0196492	0.588438	-0.742943	5.66933e-12	1.79911e-09
FBgn0020416	0.580556	5.4893e-06	0.000429508	0.0825796	0.496014	1	-0.497976	0.000106086	0.00738118
FBgn0264494	0.353453	5.58584e-06	0.000434424	0.0901139	0.231559	1	-0.263339	0.000782259	0.0367317
FBgn0030925	0.690084	7.10395e-06	0.000539568	0.104029	0.513248	1	-0.586055	0.000113414	0.0077258
FBgn0023515	-0.316226	7.64465e-06	0.000573923	-0.0620304	0.373084	1	0.254196	0.000334897	0.0186211
FBgn0034200	0.365967	8.39132e-06	0.000626359	0.00312259	0.990422	1	-0.362845	8.62799e-06	0.000877022
FBgn0026562	0.632536	8.71023e-06	0.000642775	0.135171	0.335326	1	-0.497365	0.000477298	0.0245459
FBgn0039938	0.540201	1.05068e-05	0.000745699	0.105749	0.376593	1	-0.434451	0.000389991	0.0208133
FBgn0032387	0.56248	1.10598e-05	0.000780675	-0.186196	0.143548	1	-0.748676	3.97109e-09	8.75726e-07
FBgn0035806	0.896299	1.18674e-05	0.000833113	-0.213318	0.309571	1	-1.10962	5.13266e-08	8.67287e-06
FBgn0029990	0.380368	1.23836e-05	0.000855522	-0.257855	0.00298855	0.161915	-0.638223	2.61125e-13	9.70712e-11
FBgn0037727	0.912744	1.26934e-05	0.000872282	0.140203	0.539558	1	-0.772541	0.000162761	0.0105358
FBgn0023479	0.437763	1.34015e-05	0.000911304	0.0339701	0.723552	1	-0.403793	6.24289e-05	0.00486385
FBgn0031621	Inf	1.38785e-05	0.000929145	NA	NA	NA	NA	8.70432e-06	0.000877921
FBgn0037007	0.34749	1.59114e-05	0.00105437	-0.0675734	0.382157	1	-0.415064	2.02827e-07	3.21828e-05
FBgn0030157	0.753063	1.80145e-05	0.00118168	0.0970834	0.544844	1	-0.655979	0.000219677	0.0135206
FBgn0024294	-4.55498	1.81506e-05	0.00118462	0.267239	0.70994	1	4.82222	3.84428e-06	0.000442637
FBgn0033926	0.292435	2.29018e-05	0.00145097	-0.122863	0.0794226	1	-0.415298	2.19562e-09	4.92538e-07
FBgn0053120	0.417793	4.16808e-05	0.00247192	-0.0955201	0.363971	1	-0.513313	4.90026e-07	6.71129e-05
FBgn0033927	0.300131	4.65822e-05	0.0027096	-0.150714	0.0417284	0.884022	-0.450845	1.03027e-09	2.43724e-07
FBgn0002948	-0.326293	5.0047e-05	0.00285092	0.00597186	0.970853	1	0.332265	4.0505e-05	0.00335675
FBgn0020415	0.329888	5.08397e-05	0.00288343	-0.0407698	0.642574	1	-0.370657	5.90035e-06	0.000639746
FBgn0052280	0.481479	5.8927e-05	0.00325678	0.0817887	0.492418	1	-0.39969	0.000810572	0.0375315
FBgn0014340	-0.443152	6.29549e-05	0.00343554	-0.0205814	0.833804	1	0.42257	0.000142786	0.00943037
FBgn0010225	0.293808	6.60822e-05	0.00359111	-0.0842394	0.243656	1	-0.378047	2.52562e-07	3.7771e-05
FBgn0034476	-1.39965	7.05102e-05	0.00379994	-0.00333849	1	1	1.39631	6.45283e-05	0.00490073
FBgn0001206	-0.379974	7.31122e-05	0.00392389	0.0238759	0.799581	1	0.40385	2.25533e-05	0.00203778
FBgn0038818	0.603515	8.49698e-05	0.00448613	-0.023149	0.8858	1	-0.626664	3.73012e-05	0.00311107
FBgn0052687	0.304856	9.29204e-05	0.0048274	0.00454078	0.91701	1	-0.300316	0.000138154	0.00926557
FBgn0030251	0.365366	0.000108222	0.00544577	4.37385e-05	0.988514	1	-0.365322	0.000110075	0.00754624
FBgn0033204	1.2531	0.000108597	0.00544577	-0.081369	0.900183	1	-1.33447	4.89175e-05	0.0039532
FBgn0051313	0.349999	0.000112403	0.00559347	-0.0106965	0.959945	1	-0.360696	8.23599e-05	0.00602014
FBgn0030310	0.60519	0.000122425	0.00602293	0.009223	0.962972	1	-0.595967	0.000141953	0.00942367
FBgn0050431	0.614267	0.000126276	0.00615689	-0.0230899	0.96829	1	-0.637357	8.46475e-05	0.00615278
FBgn0001075	-1.44706	0.000144661	0.00683222	0.436172	0.169587	1	1.88323	2.39521e-07	3.62373e-05
FBgn0038095	2.0486	0.000145616	0.00685242	-0.0683527	0.963437	1	-2.11695	8.89366e-05	0.00642863
FBgn0035091	0.350312	0.000151038	0.00694937	-0.131605	0.170612	1	-0.481917	2.27203e-07	3.54365e-05
FBgn0052549	0.279139	0.000162513	0.00727809	0.0114223	0.839375	1	-0.267717	0.000351148	0.0192776
FBgn0260954	-4.9754	0.000175548	0.00775515	-0.352026	0.685072	1	4.62338	0.000734139	0.0355089
FBgn0031538	0.41081	0.000194799	0.00846353	0.0175476	0.929439	1	-0.393263	0.000267565	0.0155415
FBgn0000071	-2.26369	0.000199109	0.00859204	0.657543	0.15602	1	2.92123	3.63532e-07	5.27166e-05
FBgn0034501	0.259858	0.000225186	0.00955791	-0.0334939	0.642056	1	-0.293352	3.2488e-05	0.00281095
FBgn0001208	0.272674	0.000230992	0.00977238	-0.0782028	0.325882	1	-0.350877	2.98259e-06	0.000346487
FBgn0032322	0.605571	0.000238948	0.0100436	-0.265453	0.11918	1	-0.871024	1.75848e-07	2.82464e-05
FBgn0036627	1.01403	0.000245608	0.0101915	-0.0249558	1	1	-1.03899	0.000179092	0.0114224
FBgn0030688	0.341018	0.00025177	0.010414	-0.0533918	0.55494	1	-0.39441	1.96836e-05	0.00184247
FBgn0000099	0.4706	0.000265738	0.0109222	-0.251427	0.0659373	1	-0.722027	3.60053e-08	6.2462e-06
FBgn0261113	0.254282	0.000281961	0.011373	0.0225391	0.706336	1	-0.231743	0.00111603	0.048891
FBgn0026403	0.504157	0.000376537	0.0146421	-0.0452933	0.75405	1	-0.549451	9.70166e-05	0.00689772
FBgn0034317	1.15489	0.000402344	0.0154149	-0.150773	0.658606	1	-1.30567	6.89703e-05	0.00515989
FBgn0039564	0.911515	0.00047482	0.0176365	-0.118276	0.704448	1	-1.02979	7.95442e-05	0.00584717
FBgn0039102	0.413179	0.000486144	0.0179887	-0.0610428	0.634422	1	-0.474222	6.92147e-05	0.00515989
FBgn0086450	0.309783	0.0005784	0.0208674	-0.0166196	0.844329	1	-0.326402	0.000256801	0.0151875
FBgn0037819	0.314266	0.000597198	0.0214265	-0.000221402	0.961126	1	-0.314487	0.000468519	0.0241901
FBgn0032001	0.39571	0.000647921	0.0230553	-0.0226711	0.865496	1	-0.418382	0.000302681	0.0171225
FBgn0015222	0.230937	0.000651705	0.0231266	-0.00380073	0.974317	1	-0.234738	0.00057803	0.0289146
FBgn0052694	0.463772	0.000680324	0.0237528	-0.0204857	0.935773	1	-0.484258	0.000449814	0.0233168
FBgn0029899	-0.256677	0.000725594	0.0248655	0.021906	0.793062	1	0.278583	0.000263839	0.0153937
FBgn0044046	-1.22368	0.000799569	0.0268341	0.0107828	0.969725	1	1.23447	0.000560426	0.0282624
FBgn0039754	0.257826	0.000802883	0.0268376	-0.0404469	0.596646	1	-0.298273	0.000101416	0.00717133
FBgn0051150	0.361871	0.000827786	0.027357	-0.0204897	0.883236	1	-0.382361	0.000430636	0.022412
FBgn0086695	-0.309025	0.000880031	0.0283619	-0.000711745	0.983444	1	0.308313	0.000929803	0.0420058
FBgn0038795	0.619291	0.000921838	0.0294897	-0.0995127	0.614768	1	-0.718804	0.000110198	0.00754624
FBgn0038299	0.772464	0.000985895	0.0309295	-0.243403	0.307122	1	-1.01587	1.55311e-05	0.00150802
FBgn0052282	0.61606	0.00104999	0.0318627	-0.471747	0.0161024	0.532359	-1.08781	1.2003e-08	2.29031e-06
FBgn0000227	Inf	0.00106658	0.0322908	NA	NA	NA	NA	0.000846428	0.0387777
FBgn0032698	-0.320755	0.00120672	0.0356979	0.00360852	0.965721	1	0.324364	0.000970821	0.0435564
FBgn0031936	0.477457	0.00136553	0.0393248	-0.192888	0.186207	1	-0.670346	5.31006e-06	0.000588658
FBgn0028988	0.437453	0.0015373	0.0434053	-0.113382	0.427616	1	-0.550834	6.47857e-05	0.00490073
FBgn0260789	-0.264772	0.00155011	0.0436224	0.0205967	0.832652	1	0.285368	0.000718696	0.035154
FBgn0035607	0.553212	0.00158987	0.0440282	-0.0989763	0.584426	1	-0.652189	0.000182045	0.0115541
FBgn0050151	0.513251	0.00163683	0.0447562	-0.0195455	0.887395	1	-0.532797	0.000851796	0.0388868
FBgn0004885	0.311581	0.00182913	0.0483845	-0.334365	0.000913026	0.0644399	-0.645946	1.26419e-10	3.10347e-08
FBgn0052672	0.218516	0.00182519	0.0483845	-0.0714443	0.358555	1	-0.28996	5.32882e-05	0.00425357
FBgn0005642	-0.253014	0.00185083	0.0487671	0.0169514	0.800177	1	0.269966	0.000747512	0.0357569
FBgn0039023	0.722087	0.0019124	0.0499763	-0.0270876	0.926801	1	-0.749174	0.00115156	0.0499209
FBgn0000357	0.200207	0.104343	0.591841	-1.77615	7.58933e-42	7.62261e-39	-1.97636	4.8968e-51	2.12374e-47
FBgn0034512	0.211219	0.0605722	0.451873	-1.35323	2.22046e-33	1.6107e-30	-1.56445	2.61195e-43	8.49601e-40
FBgn0016122	-0.115418	0.130074	0.645181	-0.648752	1.07767e-17	5.62845e-15	-0.533333	1.83391e-12	6.11819e-10
FBgn0034468	-0.113054	0.358839	0.916556	-0.956355	1.25266e-14	5.63998e-12	-0.843301	1.4099e-11	3.90303e-09
FBgn0038011	-0.307606	0.00505076	0.0996949	-0.843711	3.18234e-14	1.38506e-11	-0.536105	1.82353e-06	0.000225961
FBgn0052644	0.218672	0.267608	0.838761	-1.52415	1.66987e-13	6.81358e-11	-1.74282	4.23454e-17	2.04058e-14
FBgn0030438	0.0763845	0.458952	0.977207	-0.754772	6.90788e-13	2.57703e-10	-0.831156	2.72925e-15	1.14549e-12
FBgn0000356	-0.0872119	0.695939	1	-1.54417	6.70862e-12	2.36742e-09	-1.45696	8.44329e-11	2.11261e-08
FBgn0052642	0.0162019	0.871945	1	-1.06872	2.25561e-11	7.01225e-09	-1.08493	7.67158e-12	2.37655e-09
FBgn0032303	-0.140456	0.385936	0.934391	-1.10706	5.43295e-11	1.64972e-08	-0.966606	1.61727e-08	2.99808e-06
FBgn0030510	-0.31529	0.00214851	0.0549307	-0.654035	2.10977e-10	5.98854e-08	-0.338746	0.00115803	0.0499209
FBgn0000355	-0.315032	0.0179213	0.234041	-0.79112	2.54439e-09	6.15223e-07	-0.476089	0.000296004	0.0168179
FBgn0000358	-0.157086	0.469387	0.984689	-1.23392	8.4052e-09	1.92538e-06	-1.07684	4.13598e-07	5.84927e-05
FBgn0025583	0.28693	0.188517	0.742858	-1.21268	3.03236e-08	6.71077e-06	-1.49961	1.15106e-11	3.3281e-09
FBgn0001229	0.70144	0.0253148	0.288159	1.59215	3.12757e-08	6.80612e-06	0.890714	0.0010839	0.0476441
FBgn0031001	-0.369475	0.047251	0.393699	-1.03338	5.45689e-08	1.13096e-05	-0.66391	0.000666516	0.0327247
FBgn0052602	-0.435224	0.119838	0.627096	-1.56349	8.37998e-08	1.68334e-05	-1.12827	0.000107778	0.00745905
FBgn0039530	0.0646535	0.655731	1	-0.834555	1.01785e-07	1.98359e-05	-0.899208	8.35907e-09	1.62328e-06
FBgn0032788	-0.293832	0.0469044	0.393681	-0.766879	1.73651e-07	3.23909e-05	-0.473047	0.00112192	0.0489841
FBgn0038631	0.420665	0.00737788	0.127936	-0.881431	1.95655e-07	3.59812e-05	-1.3021	5.06289e-15	2.05854e-12
FBgn0010388	-0.329491	0.255584	0.827813	-1.52294	2.25985e-07	4.04204e-05	-1.19345	4.81452e-05	0.00393973
FBgn0037930	-0.0220752	0.948539	1	-1.07592	2.80845e-07	4.9554e-05	-1.05385	4.32777e-07	6.05469e-05
FBgn0034470	0.0971739	0.380131	0.931424	-0.541839	8.15014e-07	0.000140021	-0.639013	6.74074e-09	1.32884e-06
FBgn0033327	-0.298597	0.263089	0.834636	-1.28876	2.62709e-06	0.000418316	-0.99016	0.000332955	0.0185926
FBgn0039492	-0.118169	0.226583	0.796198	-0.450406	3.18532e-06	0.000489302	-0.332237	0.000580025	0.0289146
FBgn0000592	0.0353494	0.728089	1	-0.374724	6.95536e-06	0.0010227	-0.410074	1.35486e-06	0.000172824
FBgn0040735	0.0999292	0.750002	1	-1.19707	6.97097e-06	0.0010227	-1.297	1.59949e-06	0.000202048
FBgn0036262	0.0706684	0.457038	0.975965	-0.419508	9.06614e-06	0.00130084	-0.490177	2.28781e-07	3.54365e-05
FBgn0032082	-0.0454096	0.900755	1	-1.38472	1.12452e-05	0.0015788	-1.33931	2.15882e-05	0.00196422
FBgn0034331	0.103288	0.588229	1	-0.735011	1.48474e-05	0.00199957	-0.838299	1.19737e-06	0.000154248
FBgn0040653	-0.0960663	0.688619	1	-1.11612	1.9241e-05	0.0025123	-1.02005	0.000105175	0.00735714
FBgn0027584	-0.140835	0.852877	1	-3.32445	2.91989e-05	0.00363095	-3.18362	5.67521e-05	0.00447516
FBgn0085195	0.134624	0.135611	0.657329	-0.354643	3.05081e-05	0.00372284	-0.489267	1.63603e-08	2.99808e-06
FBgn0083977	-0.0782256	0.73653	1	-0.94524	3.15875e-05	0.00378383	-0.867014	0.000159338	0.0103657
FBgn0040734	-0.160771	0.662375	1	-1.68577	7.50312e-05	0.00809655	-1.525	0.000427367	0.0224053
FBgn0032523	-0.015927	0.980522	1	-0.654847	9.43032e-05	0.00985054	-0.63892	0.000121235	0.00821559
FBgn0040733	0.440085	0.00698177	0.124388	-0.634335	0.000123613	0.0124155	-1.07442	7.86998e-11	2.00777e-08
FBgn0263083	0.366574	0.0309028	0.320354	-0.635385	0.000225741	0.0205638	-1.00196	5.10375e-09	1.0886e-06
FBgn0260746	0.0174826	0.881589	1	-0.405437	0.000252353	0.0225683	-0.42292	0.00014196	0.00942367
FBgn0053192	0.313652	0.045996	0.389945	-0.597856	0.000356604	0.0298473	-0.911508	2.69228e-08	4.79853e-06
FBgn0034328	0.371049	0.367925	0.923402	-1.50259	0.000408548	0.033133	-1.87364	1.15729e-05	0.00114072
FBgn0010385	0.15224	0.189191	0.744157	-0.384769	0.000576419	0.0435047	-0.537009	2.00566e-06	0.000241626
FBgn0086708	1.42185	4.61319e-59	2.99581e-55	1.97784	5.94609e-114	1.55276e-110	0.555986	8.78719e-12	2.65884e-09
FBgn0001230	2.30443	9.76427e-44	4.22728e-40	4.08159	5.83126e-128	1.90347e-124	1.77716	2.02684e-33	2.63713e-30
FBgn0013278	3.0615	4.18181e-37	1.35783e-33	5.19992	4.51482e-133	1.965e-129	2.13842	1.10748e-42	2.88189e-39
FBgn0013275	1.76066	2.348e-35	6.09917e-32	4.00918	2.24284e-155	2.92848e-151	2.24853	8.44691e-60	1.09903e-55
FBgn0051354	2.82616	1.44764e-34	3.13366e-31	5.12489	3.50093e-154	2.28558e-150	2.29873	7.13512e-58	4.64175e-54
FBgn0001254	-8.47829	5.80729e-33	1.0775e-29	-3.60689	7.39316e-18	4.02219e-15	4.87139	1.11668e-06	0.000145492
FBgn0013277	2.59798	6.59179e-32	9.51268e-29	4.95003	1.50476e-103	3.2746e-100	2.35204	1.27633e-33	1.84515e-30
FBgn0001256	NA	1.81287e-29	2.35455e-26	-3.75	7.77056e-19	4.61183e-16	Inf	0.000203553	0.0128471
FBgn0014465	0.772618	6.35098e-29	7.49878e-26	0.541213	4.24268e-15	2.05173e-12	-0.231405	0.000784829	0.0367317
FBgn0036352	-6.65466	8.56571e-26	7.94653e-23	-2.68484	8.11685e-12	2.78899e-09	3.96982	2.13258e-06	0.00025456
FBgn0001234	1.28628	1.26297e-23	1.02522e-20	1.71735	2.48068e-40	2.31359e-37	0.431067	0.000531161	0.0272084
FBgn0035768	0.703643	1.12554e-22	8.59915e-20	0.373621	1.53341e-07	2.90169e-05	-0.330022	4.25711e-06	0.000481646
FBgn0013276	1.83467	1.8547e-22	1.33827e-19	4.00327	4.03111e-91	7.51917e-88	2.1686	9.63722e-34	1.56737e-30
FBgn0031973	1.19209	5.31962e-19	2.76365e-16	0.565515	3.15262e-05	0.00378383	-0.626577	1.11822e-06	0.000145492
FBgn0034479	1.23252	4.59568e-18	2.21069e-15	0.532313	0.000301116	0.0258662	-0.700206	2.35413e-07	3.60348e-05
FBgn0013279	2.65267	1.19424e-17	5.34855e-15	5.13909	6.33341e-69	9.18837e-66	2.48641	4.3478e-26	4.35148e-23
FBgn0034711	0.77859	4.24357e-16	1.67017e-13	0.370338	0.000113203	0.0116385	-0.408251	1.44545e-05	0.00141405
FBgn0053532	1.55825	1.35359e-13	4.28792e-11	0.764623	0.000347069	0.0294265	-0.793629	7.9019e-05	0.00584157
FBgn0263106	0.484157	1.05445e-11	2.79493e-09	0.77073	2.95414e-27	1.92861e-24	0.286573	5.3012e-05	0.00425357
FBgn0025390	0.426432	7.60678e-10	1.49692e-07	-0.457989	9.55602e-11	2.83575e-08	-0.884421	3.56241e-36	6.6215e-33
FBgn0031561	0.417333	1.91966e-08	2.79714e-06	-0.288493	0.00013489	0.0132425	-0.705826	4.81089e-21	3.12972e-18
FBgn0262104	-0.802074	3.23507e-08	4.51796e-06	-3.13388	1.17941e-70	1.92495e-67	-2.33181	1.35693e-36	2.94251e-33
FBgn0001224	0.844935	1.29515e-06	0.000127434	2.11158	9.29621e-40	8.09204e-37	1.26664	1.93092e-17	9.66277e-15
FBgn0051928	-0.391989	3.59764e-06	0.000307409	-1.14594	1.0048e-39	8.19976e-37	-0.753951	9.02871e-18	4.6989e-15
FBgn0041252	-0.349733	6.66683e-06	0.00051236	-1.27736	1.61048e-56	1.91164e-53	-0.927625	3.79389e-30	4.11352e-27
FBgn0051926	-0.368767	2.35553e-05	0.00148513	-1.42105	1.3895e-55	1.51189e-52	-1.05228	7.65623e-31	9.05593e-28
FBgn0051661	-0.460868	0.000100823	0.00511517	-0.929917	7.97427e-15	3.71857e-12	-0.469049	0.00012367	0.00833714
FBgn0085428	-0.353022	0.000447255	0.0168865	-0.686456	8.38378e-12	2.80685e-09	-0.333434	0.00100246	0.0446677
FBgn0032789	-0.243231	0.000803807	0.0268376	-0.959599	1.91971e-39	1.47445e-36	-0.716367	8.47146e-23	6.12345e-20
FBgn0034329	0.501805	0.00102786	0.0313376	-0.946034	7.18944e-09	1.6763e-06	-1.44784	2.41592e-19	1.4288e-16

## Sheet: 645_common_significant_genes
CLUSTER 1 (54 genes)			CLUSTER 2 (360 genes)			CLUSTER 3 (84 genes)			CLUSTER 4 (147 genes)
Gene DB identifier	Gene Symbol		Gene DB identifier	Gene Symbol		Gene DB identifier	Gene Symbol		Gene DB identifier	Gene Symbol
FBgn0011828	Pxn		FBgn0003149	Prm		FBgn0001285	Jon44E		FBgn0002673	twe
FBgn0028841	jhamt		FBgn0016123	Alp4		FBgn0085256	CG34227		FBgn0040279	Osi14
FBgn0250836	CG8628		FBgn0259716	CG42370		FBgn0010388	Dro		FBgn0031023	CG14200
FBgn0030773	CG9676		FBgn0032497			FBgn0030438	CG15721		FBgn0039312	CG10514
FBgn0033153	Gadd45		FBgn0264494	CG17646		FBgn0033327	PGRP-SC1b		FBgn0001311	kkv
FBgn0033786	CG44250		FBgn0015575	alpha-Est7		FBgn0040734	CG15065		FBgn0037664	CG8420
FBgn0043364	cbt		FBgn0033170	sPLA2		FBgn0052644	Mur11Da		FBgn0013548	l(2)dtl
FBgn0039856	CG1774		FBgn0043578	PGRP-SB1		FBgn0039530	Tusp		FBgn0027548	nito
FBgn0028978	trbl		FBgn0000276	CecA1		FBgn0000356	Cp16		FBgn0024806	DIP2
FBgn0001229	Hsp67Bc		FBgn0041579	AttC		FBgn0034328	IM23		FBgn0030420	CG12717
FBgn0013279	Hsp70Bc		FBgn0034407	DptB		FBgn0039492	CG6051		FBgn0015553	tos
FBgn0001224	Hsp23		FBgn0034479	CG8654		FBgn0037519	CG3014		FBgn0028982	Spt6
FBgn0259108	futsch		FBgn0034296	CG10912		FBgn0030562	CG9400		FBgn0002939	ninaD
FBgn0032797	Hasp		FBgn0259748	CG42397		FBgn0002985	odd		FBgn0039039	lmd
FBgn0038613	Vha100-4		FBgn0039756	CG9743		FBgn0038011	CG4066		FBgn0027527	Osi6
FBgn0033079	Fmo-2		FBgn0032156	CG13124		FBgn0033631	Sod3		FBgn0039851	mey
FBgn0038294	Mf		FBgn0030482	CG1673		FBgn0001112	Gld		FBgn0000451	ect
FBgn0038693	unc79		FBgn0000083	AnxB9		FBgn0034512	CG18067		FBgn0037424	Osi15
FBgn0001168	h		FBgn0032004	CG8292		FBgn0052642	CG32642		FBgn0066365	dyl
FBgn0038484	CG5246		FBgn0038983	CG5326		FBgn0000357	Cp18		FBgn0003382	sha
FBgn0033787	CG13321		FBgn0259715	CG42369		FBgn0025583	IM2		FBgn0086758	chinmo
FBgn0033446	CG1648		FBgn0051465	CG31465		FBgn0016122	Acer		FBgn0262720
FBgn0030928	CG15044		FBgn0019929	Ser7		FBgn0027584	CG4757		FBgn0035208	CG9184
FBgn0032139	CG13116		FBgn0034436	CG11961		FBgn0040582	CG5791		FBgn0029864	CG15894
FBgn0034480	CG16898		FBgn0259111	Ndae1		FBgn0040653	IM4		FBgn0028519	hll
FBgn0034602	Lapsyn		FBgn0051414	Gba1b		FBgn0034468	Obp56a		FBgn0051813	CG31813
FBgn0259147	FBgn0259147		FBgn0034716	Oatp58Dc		FBgn0032303	CG6508		FBgn0001254	ImpE2
FBgn0040942	CG12643		FBgn0037166	CG11426		FBgn0037930	CG14715		FBgn0263037	CG43332
FBgn0033188	Drat		FBgn0000567	Eip74EF		FBgn0034331	CG15067		FBgn0034098	krimp
FBgn0036381	CG8745		FBgn0035049	Mmp1		FBgn0040735	CG16836		FBgn0035522	CG1273
FBgn0040609	CG3348		FBgn0039670	CG7567		FBgn0034470	Obp56d		FBgn0261509	haf
FBgn0032435	Oatp33Eb		FBgn0035089	Phk-3		FBgn0000355	Cp15		FBgn0034021	CG8180
FBgn0038542	TyrR		FBgn0003137	Ppn		FBgn0000358	Cp19		FBgn0033846	mip120
FBgn0035968	Slc45-1		FBgn0035496	CG14990		FBgn0031001	CG7884		FBgn0037760	FBXO11
FBgn0043470	lambdaTry		FBgn0259225			FBgn0032082	CG18088		FBgn0036710	CG6479
FBgn0003861	trp		FBgn0038981	CG5346		FBgn0083977	CG34141		FBgn0035411
FBgn0036015	CG3088		FBgn0262624	Tmhs		FBgn0000592	Est-6		FBgn0011704	RnrS
FBgn0038347	FBgn0038347		FBgn0050021	metro		FBgn0036262	CG6910		FBgn0031540	CG3238
FBgn0033268	Obp44a		FBgn0052695	CG32695		FBgn0085195	CG34166		FBgn0261799	dsx-c73A
FBgn0001230	Hsp68		FBgn0039208			FBgn0032523	CG16956		FBgn0037083
FBgn0013277	Hsp70Ba		FBgn0032147	IP3K1		FBgn0260746	Ect3		FBgn0039559	NSD
FBgn0013275	Hsp70Aa		FBgn0036767	CG16775		FBgn0262352	CG43050		FBgn0034060	CG8370
FBgn0086708	stv		FBgn0051955	CG31955		FBgn0260388	CG42514		FBgn0026679	IntS4
FBgn0013276	Hsp70Ab		FBgn0023549	Mct1		FBgn0052647	CG32647		FBgn0005410
FBgn0001234	Hsromega		FBgn0264489	CG43897		FBgn0262146	MtnE		FBgn0022772	Orc1
FBgn0013278	Hsp70Bb		FBgn0035917	Zasp66		FBgn0033775	Cyp9h1		FBgn0027620	Acf
FBgn0051354	Hsp70Bbb		FBgn0013272	Gp150		FBgn0031453	Bacc		FBgn0003483	spn-E
FBgn0263106	DnaJ-1		FBgn0038346			FBgn0045761	CHKov1		FBgn0011474	PR-Set7
FBgn0033782	sug		FBgn0033518	Prx2540-2		FBgn0028894	GMF		FBgn0030242	sofe
FBgn0041194	Prat2		FBgn0032297	CG17124		FBgn0262104	CG42857		FBgn0261385	scra
FBgn0063497	GstE3		FBgn0014018	Rel		FBgn0051928	CG31928		FBgn0037379	CG10979
FBgn0032055	CG13091		FBgn0051901	Mur29B		FBgn0041252	Femcoat		FBgn0037802	Sirt6
FBgn0026320	Tom		FBgn0064237	Idgf5		FBgn0051926	CG31926		FBgn0005696	DNApol-alpha73
FBgn0039311	CG10513		FBgn0034290	CG5773		FBgn0051661	CG31661		FBgn0027521	CG3679
			FBgn0031645	CG3036		FBgn0085428	Nox		FBgn0037746	CG8478
			FBgn0051148	Gba1a		FBgn0030510	CG12177		FBgn0026427	Su(var)2-HP2
			FBgn0037230	CG9780		FBgn0052602	Muc12Ea		FBgn0027539	lili
			FBgn0085232	CG34203		FBgn0032789	CG13083		FBgn0043001	Chrac-16
			FBgn0031913	CG5958		FBgn0032788	CG13084		FBgn0031820	Daxx
			FBgn0020439			FBgn0004666	sim		FBgn0030945	Ing3
			FBgn0034162	CG6426		FBgn0039685	Obp99b		FBgn0029686	CG2941
			FBgn0011722	Tig		FBgn0010385	Def		FBgn0032120	CG33298
			FBgn0037534	CG2781		FBgn0011217	eff		FBgn0003292	rt
			FBgn0030929	CG15043		FBgn0053192	MtnD		FBgn0037612	CG8112
			FBgn0000277	CecA2		FBgn0263083	CG43351		FBgn0036004	Jarid2
			FBgn0031973	Spn28Dc		FBgn0034329	IM1		FBgn0015520	nonA-l
			FBgn0035768	CG14834		FBgn0038631	CG7695		FBgn0025633	CG13366
			FBgn0053532	lectin-37Da		FBgn0262160	CG9932		FBgn0010382	CycE
			FBgn0034711			FBgn0038236	Cyp313a1		FBgn0000140	asp
			FBgn0034160	CG5550		FBgn0063923	Kaz1-ORFB		FBgn0036814	CG14073
			FBgn0000279	CecC		FBgn0036030	CG6767		FBgn0263144	bin3
			FBgn0000047	Act88F		FBgn0020513	ade5		FBgn0015371	chn
			FBgn0030828	CG5162		FBgn0029896	CG3168		FBgn0039186	CG5746
			FBgn0001257	ImpL2		FBgn0040736	IM3		FBgn0259745	wech
			FBgn0034758	CG13510		FBgn0034394	CG15096		FBgn0260011	NimC4
			FBgn0003961	Uro		FBgn0262003	CG42821		FBgn0002878	mus101
			FBgn0033913	CG8468		FBgn0052091	CG32091		FBgn0040260	Ugt36Bc
			FBgn0010435	emp		FBgn0028373			FBgn0035673	CG6602
			FBgn0036319	Ent3		FBgn0040733	CG15068		FBgn0032775	CG17544
			FBgn0259998	CG17571		FBgn0032774	CG17549		FBgn0000454	Dip-B
			FBgn0036975	CG5618		FBgn0031816	CG16947		FBgn0037414	Osi7
			FBgn0000046	Act87E		FBgn0262476	CG43066		FBgn0001253	ImpE1
			FBgn0035670	CG10472		FBgn0054054	CG34054		FBgn0035430	CG12009
			FBgn0083919			FBgn0031417	CG3597		FBgn0037992	CG4702
			FBgn0001296	kar					FBgn0039704	neo
			FBgn0032074	Tsp29Fa					FBgn0037099	CG7173
			FBgn0038652	CG7720					FBgn0038676	CG6026
			FBgn0085408	Shroom					FBgn0035429	CG12017
			FBgn0046302	CG10650					FBgn0038339	CG6118
			FBgn0004228	mex1					FBgn0039795	Spn100A
			FBgn0033659	Damm					FBgn0085379
			FBgn0030347	CG15739					FBgn0029681	CG15239
			FBgn0261260	mgl					FBgn0029531	CG13362
			FBgn0034356	CG10924					FBgn0030617	CG9095
			FBgn0085388						FBgn0033359	CG8213
			FBgn0025595	AkhR					FBgn0050413	CG30413
			FBgn0031360	CG31937					FBgn0031879	uif
			FBgn0036147	Plod					FBgn0035056	spz6
			FBgn0038460	CG18622					FBgn0021742	C901
			FBgn0027560	Tps1					FBgn0038073	CG14395
			FBgn0035358	CG14949					FBgn0261526	NT1
			FBgn0016675	Lectin-galC1					FBgn0036690	Ilp8
			FBgn0038247	Cad88C					FBgn0037645	CG11966
			FBgn0046763	CG17278					FBgn0004511	dy
			FBgn0042179	CG18869					FBgn0031971	Sirup
			FBgn0027610	Dic1					FBgn0024944	Oamb
			FBgn0261258	rgn					FBgn0035257	CG12011
			FBgn0031914	CG5973					FBgn0002562	Lsp1alpha
			FBgn0016926	Pino					FBgn0002563	Lsp1beta
			FBgn0037684	CG8129					FBgn0033275	CG14756
			FBgn0086906	sls					FBgn0033721	CG13159
			FBgn0038353	CG5399					FBgn0011653	mas
			FBgn0032669	CG15155					FBgn0050009	CR30009
			FBgn0023129	aay					FBgn0035621	CG10591
			FBgn0005659	Ets98B					FBgn0262895	CR43250
			FBgn0024361	Tsp2A					FBgn0024294	Spn43Aa
			FBgn0031034	CG14205					FBgn0028999	nerfin-1
			FBgn0038897	CG5849					FBgn0086711	mol
			FBgn0052982	CG32982					FBgn0036725	CG18265
			FBgn0000044	Act57B					FBgn0260954	CG42586
			FBgn0036589	CG13067					FBgn0034476	Toll-7
			FBgn0014465	Cp7Fb					FBgn0023515	CG14814
			FBgn0014466	Cp7Fc					FBgn0001206	Hmr
			FBgn0052645	CG32645					FBgn0001075	ft
			FBgn0036419	CG13482					FBgn0002948	nod
			FBgn0261675	Npc1b					FBgn0034447	CG7744
			FBgn0034759	CG13511					FBgn0263380	CR43432
			FBgn0000568	Eip75B					FBgn0000071	Ama
			FBgn0263038	CG43333					FBgn0014340	mof
			FBgn0001297	kay					FBgn0039313	CG11892
			FBgn0000313						FBgn0038741	CG17186
			FBgn0027580	PCB					FBgn0036574	elg1
			FBgn0033304	Cyp6a13					FBgn0262167	ana1
			FBgn0261990	CG42808					FBgn0044046	Ilp7
			FBgn0013342	nSyb					FBgn0040388	boi
			FBgn0003067	Pepck					FBgn0032698	CG10336
			FBgn0039114	Lsd-1					FBgn0261570	CG42684
			FBgn0031111	Obp19c					FBgn0005642	wdn
			FBgn0035661	CG10477					FBgn0050085	Rif1
			FBgn0050160	CG30160					FBgn0029899	CG14438
			FBgn0039470	CG6296					FBgn0086695	hd
			FBgn0041184	Socs36E					FBgn0260789	mxc
			FBgn0034909	CG4797					FBgn0000212	brm
			FBgn0034647	pirk					FBgn0001256	ImpL1
			FBgn0051004	mesh					FBgn0036352	CG14110
			FBgn0005660	Ets21C					FBgn0039852	nyo
			FBgn0013772	Cyp6a8					FBgn0003254	rib
			FBgn0261801	CG42747
			FBgn0036116	CG7888
			FBgn0037782	Npc2d
			FBgn0037724	Fst
			FBgn0051272	CG31272
			FBgn0039759	CG9733
			FBgn0035101	p130CAS
			FBgn0030576	CG15890
			FBgn0034417	CG15117
			FBgn0051374	sals
			FBgn0051198	CG31198
			FBgn0261259
			FBgn0003748	Treh
			FBgn0015766	Msr-110
			FBgn0028371	jbug
			FBgn0038595	CG7142
			FBgn0042086	Tsp42Eb
			FBgn0039777	Jon99Fii
			FBgn0035697	CG10163
			FBgn0039266	CG11791
			FBgn0028920	CG8997
			FBgn0028534	CG7916
			FBgn0034639	CG15673
			FBgn0016076	vri
			FBgn0040502	CG8343
			FBgn0036612	CG4998
			FBgn0035666	Jon65Aii
			FBgn0028533	CG7953
			FBgn0010246	Myo61F
			FBgn0037167	CG11425
			FBgn0037646	CAHbeta
			FBgn0259209	Mlp60A
			FBgn0033065	Cyp6w1
			FBgn0032387	CG16965
			FBgn0262531	CG43085
			FBgn0033927	CR10102
			FBgn0035091	CG3829
			FBgn0029990	CG2233
			FBgn0031936	CG13794
			FBgn0035607	CG4835
			FBgn0038211	CG9649
			FBgn0087002	Rfabg
			FBgn0050026	CG30026
			FBgn0032773	fon
			FBgn0032322	CG16743
			FBgn0033250	CG14762
			FBgn0031560	CG16713
			FBgn0000099
			FBgn0038914	fit
			FBgn0052282	Drsl4
			FBgn0033926	Arc1
			FBgn0034511	GNBP-like3
			FBgn0037547	CG7910
			FBgn0001145	Gs2
			FBgn0031702	fusl
			FBgn0029769	frma
			FBgn0013949	Elal
			FBgn0025683	CG3164
			FBgn0034761	CG4250
			FBgn0031561	IM33
			FBgn0025390	Mur2B
			FBgn0004885	tok
			FBgn0029966	Ir7c
			FBgn0031558	CG16704
			FBgn0033970	CG10205
			FBgn0261615	CG42704
			FBgn0051778	CG31778
			FBgn0032945	CG8665
			FBgn0003274	RpLP2
			FBgn0039628	CG11841
			FBgn0054026	CG34026
			FBgn0035020	CG13585
			FBgn0085405	CG34376
			FBgn0016126	CaMKI
			FBgn0029766	CG15784
			FBgn0051145	CG31145
			FBgn0040091	Ugt58Fa
			FBgn0038947	Sar1
			FBgn0041182	Tep2
			FBgn0001114	Glt
			FBgn0028526	CG15293
			FBgn0262838	CG43202
			FBgn0027578	CG14526
			FBgn0051326	CG31326
			FBgn0037007	CG5059
			FBgn0035806	PGRP-SD
			FBgn0002930	nec
			FBgn0038299	Spn88Eb
			FBgn0053120	CG33120
			FBgn0010225	Gel
			FBgn0004629	Cys
			FBgn0030688	CG8952
			FBgn0038795	CG4335
			FBgn0028988	Spn42Dd
			FBgn0001208	Hn
			FBgn0033875	CG6357
			FBgn0034638	CG10433
			FBgn0040606	CG6503
			FBgn0039754	CG9747
			FBgn0031559	CG3513
			FBgn0051324	CG31324
			FBgn0011695	EbpIII
			FBgn0005664	Crys
			FBgn0054003	NimB3
			FBgn0030425	CG3775
			FBgn0262563	CG43103
			FBgn0052672	Atg8a
			FBgn0031937	CG13795
			FBgn0023507	D2hgdh
			FBgn0028396	TotA
			FBgn0035743	CG15829
			FBgn0031220	CG4822
			FBgn0034317	CG14499
			FBgn0020415	Idgf2
			FBgn0039564	CG5527
			FBgn0039102	SPE
			FBgn0026403	Ndg
			FBgn0086450	su(r)
			FBgn0034501	CG13868
			FBgn0032732	CG15168
			FBgn0050151	CG30151
			FBgn0027657	glob1
			FBgn0030160	CG9691
			FBgn0051410	Npc2e
			FBgn0032136	Apoltp
			FBgn0033826	CG4734
			FBgn0034140	Lst
			FBgn0031621	Elba3
			FBgn0043841	vir-1
			FBgn0038095	Cyp304a1
			FBgn0000227	Bsg25A
			FBgn0031718	CG14014
			FBgn0044812	TotC
			FBgn0033820	CG4716
			FBgn0033204	CG2065
			FBgn0037975	CG3397
			FBgn0034200	CG11395
			FBgn0038818	Nep4
			FBgn0052687	CG32687
			FBgn0030310	PGRP-SA
			FBgn0030251	CG2145
			FBgn0036627	Gagr
			FBgn0051313	CG31313
			FBgn0050431	CG30431
			FBgn0052694	CG32694
			FBgn0032001	CG8360
			FBgn0051150
			FBgn0031538	CG3246
			FBgn0037265	spartin
			FBgn0037819	CG14688
			FBgn0039023	CG4723
			FBgn0033792	CG13325
			FBgn0028543	NimB2
			FBgn0033789	CG13324
			FBgn0051769	CG31769
			FBgn0039031	CG17244
			FBgn0003867	tsl
			FBgn0023479	Tequila
			FBgn0034538	CG16799
			FBgn0003965	v
			FBgn0039678	Obp99a
			FBgn0040732	CG16926
			FBgn0052667	ssp7
			FBgn0031393	CG15382
			FBgn0052549	CG32549
			FBgn0000406	Cyt-b5-r
			FBgn0039099	GILT2
			FBgn0040832	CG8012
			FBgn0263200	Galt
			FBgn0036766	CG5506
			FBgn0031313	CG5080
			FBgn0039024	CG4721
			FBgn0010470	Fkbp14
			FBgn0033788	CG13323
			FBgn0035348	CG16758
			FBgn0020416	Idgf1
			FBgn0030157	CG1468
			FBgn0030925	Hayan
			FBgn0037727	CG8358
			FBgn0038465	Irc
			FBgn0053704	CG33704
			FBgn0039091	CG10182
			FBgn0026415	Idgf4
			FBgn0035665	Jon65Aiii
			FBgn0032264	Lip4
			FBgn0261113	Xrp1
			FBgn0067783	att-ORFA
			FBgn0033733	CG8834
			FBgn0022700	Cht4
			FBgn0026562	SPARC
			FBgn0040398	CG14629
			FBgn0033521	CG12896
			FBgn0014000	Hf
			FBgn0053307	CG33307
			FBgn0039938	Sox102F
			FBgn0052280	CG32280
			FBgn0027611	LManII
			FBgn0035090	CG2736
			FBgn0034398	CG15098
			FBgn0032836	CG10680
			FBgn0012042	AttA
			FBgn0030041	CG12116
			FBgn0041581	AttB
			FBgn0026563	CG1979
			FBgn0003328	scb
			FBgn0028490	CG31705
			FBgn0031248	CG11912
			FBgn0034295	CG10911
			FBgn0013307	Odc1
			FBgn0027563	CG9631
			FBgn0020414	Idgf3
			FBgn0039593	Sid
			FBgn0000416	Sap-r
