# Supplementary material for: Interplay between trauma and Pseudomonas entomophila infection in flies: a central role of the JNK pathway and of CrebA
Source: Sci Rep. 2017 Nov 24;7:16222. doi: 10.1038/s41598-017-14969-7 (PMC5701226; doi:10.1038/s41598-017-14969-7)
Supplement: Supplementary file 3 — Supplementary Table S2 [file 41598_2017_14969_MOESM3_ESM.xlsx]

## Sheet: EdgeR_3h
	EdgeR significant genes - 3h
	Control vs SH			Control vs DH			SH vs DH
	logFC	PValue	FDR	logFC	PValue	FDR	logFC	PValue	FDR
FBgn0036824	0.969406	6.74585e-09	1.09936e-06	0.571779	0.000535933	0.0586341	-0.397627	0.0061198	0.091709
FBgn0046763	-1.31616	1.29101e-08	1.9421e-06	-0.695291	0.00257495	0.16244	0.620868	0.00339021	0.0610744
FBgn0011555	1.09362	1.69656e-08	2.45765e-06	0.588912	0.00208388	0.142368	-0.504705	0.0025313	0.0501293
FBgn0034883	1.621	2.97768e-08	3.96124e-06	1.00698	0.000569671	0.0618924	-0.614023	0.0108637	0.133304
FBgn0046876	2.06517	2.99599e-08	3.96124e-06	1.32478	0.000425949	0.0504846	-0.740392	0.0123225	0.144126
FBgn0001187	0.722908	4.2261e-08	5.24741e-06	0.421299	0.00134659	0.111871	-0.301608	0.00874457	0.116136
FBgn0020906	1.50059	8.61735e-08	9.69917e-06	0.807751	0.00303461	0.177705	-0.692838	0.00372106	0.0650457
FBgn0032322	0.931676	1.10814e-07	1.22956e-05	0.533217	0.00217404	0.145978	-0.39846	0.00878262	0.116444
FBgn0027654	-1.09417	1.2613e-07	1.37034e-05	-0.557258	0.00701445	0.295003	0.536916	0.00457397	0.0745415
FBgn0003486	2.52955	1.59438e-07	1.68541e-05	1.37561	0.00303952	0.177705	-1.15395	0.00298244	0.0560694
FBgn0034470	0.708946	2.37392e-07	2.38076e-05	0.448424	0.00100399	0.0907944	-0.260522	0.0299604	0.24709
FBgn0033733	0.782168	3.09793e-07	3.04825e-05	0.418861	0.0056339	0.260796	-0.363307	0.00650022	0.0955789
FBgn0026403	1.21383	3.2404e-07	3.14882e-05	0.625834	0.00785344	0.313437	-0.587998	0.00381863	0.0663297
FBgn0053281	1.68872	4.00233e-07	3.77207e-05	0.907151	0.00676399	0.288345	-0.781565	0.00433057	0.071771
FBgn0037936	1.27899	4.18342e-07	3.87276e-05	0.728515	0.00339844	0.19264	-0.550477	0.0108488	0.133225
FBgn0034605	1.05462	5.30942e-07	4.8015e-05	0.571207	0.00623378	0.277492	-0.483413	0.00751734	0.10529
FBgn0022709	-0.634807	6.43153e-07	5.71711e-05	-0.334645	0.00844628	0.329358	0.300162	0.00999401	0.125472
FBgn0040069	1.14189	6.78815e-07	5.96633e-05	0.671288	0.00305546	0.177705	-0.470598	0.0173565	0.177594
FBgn0013949	0.78139	7.33694e-07	6.40634e-05	0.457224	0.00363491	0.203829	-0.324165	0.0181776	0.1823
FBgn0034094	-1.20988	7.6737e-07	6.59643e-05	-0.585933	0.0160165	0.45271	0.62395	0.00555409	0.0857786
FBgn0037975	1.08854	7.92256e-07	6.73633e-05	0.549268	0.0124114	0.405419	-0.539273	0.00437011	0.0721967
FBgn0034052	1.68487	9.77643e-07	8.13576e-05	1.01912	0.00268146	0.166474	-0.66575	0.0201969	0.195291
FBgn0035154	0.962776	1.01637e-06	8.41331e-05	0.447186	0.0212869	0.507672	-0.51559	0.00256808	0.0506653
FBgn0052191	1.57936	1.05827e-06	8.71399e-05	0.903961	0.00528363	0.248983	-0.675399	0.0117586	0.139366
FBgn0016075	0.912212	1.28558e-06	0.000103675	0.598775	0.00132367	0.110743	-0.313437	0.055597	0.354353
FBgn0035412	-2.00695	1.40318e-06	0.000111435	-0.889781	0.0268332	0.56212	1.11717	0.00409381	0.0694202
FBgn0038730	1.56038	1.52522e-06	0.000116971	1.01008	0.00169622	0.1282	-0.550302	0.0419739	0.306003
FBgn0034390	0.779066	1.98144e-06	0.000146225	0.505754	0.00204166	0.141963	-0.273312	0.0537329	0.350518
FBgn0034490	0.857115	2.2092e-06	0.000158952	0.562415	0.00173383	0.12953	-0.2947	0.0613146	0.373401
FBgn0030927	-1.32444	2.34553e-06	0.000166799	-0.808241	0.00376097	0.205736	0.5162	0.0454862	0.3207
FBgn0033760	1.03472	2.45774e-06	0.000173988	0.560662	0.00983188	0.358554	-0.474054	0.0123651	0.144367
FBgn0035933	1.20756	2.58039e-06	0.000179928	0.761792	0.00266188	0.165917	-0.445768	0.0425461	0.309022
FBgn0031653	1.00653	2.72442e-06	0.000186129	0.471649	0.0251332	0.554595	-0.534878	0.0041083	0.0694858
FBgn0038752	1.17889	2.92821e-06	0.000195549	0.600433	0.0175736	0.473823	-0.578459	0.00705041	0.100751
FBgn0083972	-1.0152	3.00818e-06	0.000198578	-0.615392	0.0041288	0.216123	0.39981	0.0485627	0.333815
FBgn0004240	0.862485	3.19179e-06	0.000208065	0.393128	0.0310177	0.591074	-0.469357	0.00368743	0.0646023
FBgn0027073	0.867596	3.33859e-06	0.000214067	0.490395	0.00812616	0.321045	-0.377201	0.0199279	0.193287
FBgn0264699	1.955	3.4254e-06	0.000218736	1.45627	0.000669604	0.0689208	-0.498724	0.124152	0.515352
FBgn0031245	0.812843	3.52274e-06	0.000222231	0.497421	0.00425092	0.221652	-0.315422	0.0386515	0.289747
FBgn0010387	0.783112	3.65902e-06	0.000228981	0.394957	0.0184902	0.479732	-0.388156	0.00856084	0.11484
FBgn0036553	1.38102	4.15374e-06	0.000254844	0.78476	0.00838161	0.328647	-0.596262	0.0184151	0.183448
FBgn0086365	1.25923	4.29775e-06	0.000258609	0.73962	0.00671448	0.287016	-0.519608	0.025207	0.225609
FBgn0037057	0.840565	4.46458e-06	0.000266597	0.503916	0.0057267	0.264269	-0.336649	0.0340128	0.26858
FBgn0028519	1.658	4.48507e-06	0.000266699	1.08149	0.00232252	0.152946	-0.576511	0.0567559	0.35649
FBgn0001341	0.630131	4.50039e-06	0.000266699	0.276548	0.0427782	0.690233	-0.353583	0.00336959	0.0609224
FBgn0034733	0.595951	4.86863e-06	0.000286352	0.402115	0.00197854	0.139427	-0.193836	0.0899676	0.460734
FBgn0031538	0.813595	4.89231e-06	0.000286667	0.362102	0.0407797	0.674418	-0.451493	0.0036242	0.0637178
FBgn0038702	1.04157	4.94456e-06	0.000288648	0.75748	0.000804625	0.0786772	-0.284087	0.148746	0.564686
FBgn0000928	1.36357	4.9809e-06	0.000289689	0.659538	0.0318511	0.599652	-0.704031	0.00468099	0.0758118
FBgn0034885	1.16816	6.50333e-06	0.000362081	0.580092	0.0227403	0.525513	-0.588068	0.00837148	0.11321
FBgn0051661	0.885011	6.71089e-06	0.000372311	0.654223	0.000813636	0.0789943	-0.230789	0.175164	0.616116
FBgn0001145	0.675382	6.75924e-06	0.000373669	0.43066	0.00383968	0.206432	-0.244722	0.0628557	0.378513
FBgn0000355	1.33612	6.87441e-06	0.000378698	0.981561	0.000800066	0.0786772	-0.354564	0.163027	0.592891
FBgn0264478	2.88782	8.49438e-06	0.000455118	2.09705	0.00198408	0.139427	-0.790768	0.080226	0.435056
FBgn0038795	1.04731	9.04091e-06	0.000481105	0.786315	0.000821799	0.0789943	-0.261	0.195547	0.650369
FBgn0031801	1.20765	9.58597e-06	0.000506664	0.647341	0.0156081	0.448597	-0.56031	0.0169583	0.17617
FBgn0039709	0.829601	1.02892e-05	0.000540182	0.363333	0.0506238	0.733341	-0.466268	0.0044854	0.0736349
FBgn0036225	-2.26881	1.12673e-05	0.00058177	-0.945748	0.0569388	0.767028	1.32306	0.00624774	0.0929143
FBgn0032067	1.71288	1.2103e-05	0.000611947	1.19555	0.00192175	0.136662	-0.517326	0.112279	0.496495
FBgn0010388	0.719325	1.36796e-05	0.000683764	0.356314	0.0293326	0.580897	-0.36301	0.0122992	0.144028
FBgn0033047	1.40114	1.39087e-05	0.0006908	1.03798	0.00111925	0.0983746	-0.363162	0.183822	0.632209
FBgn0035734	0.970374	1.44605e-05	0.000715932	0.76318	0.000648647	0.0676539	-0.207194	0.276692	0.699668
FBgn0025709	1.34343	1.45115e-05	0.00071619	0.906742	0.00297168	0.177705	-0.436687	0.0979735	0.482163
FBgn0039872	1.62106	1.47558e-05	0.000725956	0.932999	0.0103374	0.367563	-0.688057	0.0298067	0.246769
FBgn0011274	-0.784407	1.50717e-05	0.00073457	-0.32766	0.0710367	0.816215	0.456747	0.00561751	0.0865872
FBgn0023537	0.49255	1.59105e-05	0.000771723	0.358745	0.00161177	0.123608	-0.133805	0.183487	0.631959
FBgn0010359	0.65775	1.62832e-05	0.000786266	0.418298	0.00581045	0.266582	-0.239452	0.0733925	0.413924
FBgn0250757	1.06558	1.6345e-05	0.000786824	0.735691	0.00262943	0.16455	-0.329892	0.122027	0.511279
FBgn0039049	0.614737	1.65963e-05	0.000796472	0.359009	0.0114478	0.390524	-0.255728	0.0411805	0.302048
FBgn0034716	1.30066	1.74043e-05	0.00082763	0.935189	0.00175522	0.12953	-0.36547	0.157272	0.582532
FBgn0262167	-0.578319	1.76823e-05	0.0008383	-0.366894	0.0064886	0.281203	0.211425	0.0842763	0.44618
FBgn0051288	1.16018	1.94137e-05	0.000906648	0.454997	0.0867266	0.863129	-0.705178	0.00265266	0.0516823
FBgn0041337	0.936403	1.95985e-05	0.000912556	0.756691	0.000534995	0.0586341	-0.179712	0.340984	0.77166
FBgn0040398	0.583755	2.24628e-05	0.00103171	0.248802	0.0691001	0.813645	-0.334953	0.00568417	0.0869859
FBgn0031717	0.805889	2.41975e-05	0.0011049	0.60763	0.00143722	0.116159	-0.198259	0.229149	0.670889
FBgn0031948	0.773769	2.45943e-05	0.00111854	0.337907	0.0639126	0.796109	-0.435862	0.00647467	0.0953825
FBgn0026602	-0.627131	2.48148e-05	0.0011253	-0.294172	0.0480006	0.713381	0.332959	0.0137557	0.15383
FBgn0033446	-0.470128	2.56858e-05	0.00116143	-0.335002	0.00271696	0.168011	0.135126	0.181893	0.62964
FBgn0036551	0.88004	2.68052e-05	0.0012052	0.501435	0.0161735	0.453346	-0.378604	0.0369174	0.281774
FBgn0085359	0.611312	2.68079e-05	0.0012052	0.480762	0.000927083	0.0845189	-0.13055	0.306155	0.733506
FBgn0038721	-0.624614	2.85856e-05	0.00127414	-0.325342	0.0292998	0.580897	0.299272	0.0274507	0.235495
FBgn0032166	0.780267	3.07278e-05	0.00135801	0.360088	0.0529907	0.748231	-0.420179	0.0100507	0.125896
FBgn0002528	0.908227	3.21402e-05	0.00141245	0.505412	0.0192576	0.488844	-0.402815	0.0338289	0.267534
FBgn0043470	0.774686	3.28504e-05	0.00143547	0.518876	0.00514543	0.246041	-0.25581	0.115356	0.498943
FBgn0039736	1.2866	3.30031e-05	0.00143547	0.510846	0.10581	0.890954	-0.775755	0.00310774	0.0576756
FBgn0003867	0.798629	3.30309e-05	0.00143547	0.606179	0.00158324	0.122623	-0.192449	0.248044	0.670889
FBgn0031813	0.787149	3.32436e-05	0.00144071	0.354508	0.0584445	0.777299	-0.432641	0.00908705	0.118816
FBgn0032068	1.44641	3.37154e-05	0.00145712	0.929246	0.0065208	0.281817	-0.517163	0.0817981	0.439179
FBgn0051259	1.47075	3.51943e-05	0.00150853	0.649926	0.0619301	0.786916	-0.820827	0.00656648	0.0961916
FBgn0038146	0.491749	3.63525e-05	0.00155392	0.230371	0.0521117	0.742743	-0.261378	0.0128083	0.147451
FBgn0036622	0.560927	3.76788e-05	0.00160622	0.286789	0.0342658	0.617613	-0.274138	0.0220049	0.206394
FBgn0037723	0.480762	3.88726e-05	0.00163484	0.183121	0.115424	0.925702	-0.297641	0.00392421	0.0675404
FBgn0063386	4.17868	3.98736e-05	0.00167245	2.54014	0.030853	0.590927	-1.63854	0.0107338	0.132332
FBgn0051183	0.942193	4.26928e-05	0.00177387	0.727308	0.00153392	0.120594	-0.214885	0.276585	0.69951
FBgn0032136	0.942958	4.27451e-05	0.00177387	0.582991	0.0104224	0.369202	-0.359967	0.0722352	0.409716
FBgn0261800	0.721685	4.43083e-05	0.00183387	0.471616	0.00721841	0.298515	-0.250068	0.105508	0.496137
FBgn0011336	0.500334	4.55539e-05	0.00186614	0.289559	0.0177057	0.473833	-0.210775	0.0514094	0.343278
FBgn0034318	1.10135	4.68458e-05	0.00191358	0.408778	0.125217	0.94639	-0.692571	0.00307463	0.0573333
FBgn0021874	0.602596	4.7846e-05	0.00193925	0.398023	0.00725059	0.298515	-0.204574	0.114124	0.49693
FBgn0030688	0.615717	4.99872e-05	0.0020208	0.30432	0.0435056	0.693229	-0.311397	0.0195054	0.190597
FBgn0028948	5.90898	5.04776e-05	0.00203537	4.95529	0.00182678	0.13293	-0.953692	0.168487	0.602508
FBgn0036552	1.39621	5.22817e-05	0.00210014	0.840321	0.0162561	0.453346	-0.555889	0.0509449	0.341781
FBgn0032287	0.739934	5.2815e-05	0.00210788	0.592269	0.00121892	0.105359	-0.147664	0.35017	0.780399
FBgn0062412	1.38197	5.60756e-05	0.00223232	0.930874	0.00623867	0.277492	-0.451093	0.118172	0.502103
FBgn0000241	0.815448	5.67097e-05	0.0022469	0.373631	0.068664	0.813645	-0.441818	0.0116872	0.138713
FBgn0053306	1.05628	5.68726e-05	0.0022469	0.514712	0.0472205	0.711049	-0.541572	0.0167849	0.174833
FBgn0052669	0.946561	5.95584e-05	0.00233689	0.398648	0.0882759	0.863129	-0.547914	0.00733627	0.103402
FBgn0038740	0.500869	5.95974e-05	0.00233689	0.314131	0.0114399	0.390524	-0.186738	0.0895099	0.459443
FBgn0052024	1.20444	5.95986e-05	0.00233689	0.798022	0.00795969	0.315264	-0.406422	0.107102	0.496137
FBgn0034500	0.577992	6.0553e-05	0.00236838	0.308239	0.0320304	0.600859	-0.269753	0.0328478	0.263225
FBgn0035926	0.726583	6.19104e-05	0.00241543	0.461186	0.0104618	0.36947	-0.265396	0.0941545	0.471979
FBgn0010358	0.656042	6.2065e-05	0.00241544	0.402595	0.0134441	0.419826	-0.253447	0.07734	0.427103
FBgn0259748	0.802569	6.2412e-05	0.00242292	0.364303	0.0660441	0.805996	-0.438266	0.0123393	0.144173
FBgn0032904	0.551281	6.33693e-05	0.00245399	0.192615	0.158679	0.953125	-0.358667	0.00315212	0.0582231
FBgn0038866	-1.96987	6.44231e-05	0.00248864	-0.607923	0.176267	0.953125	1.36195	0.00390086	0.0673608
FBgn0015575	0.640507	6.54367e-05	0.00252157	0.355286	0.0259114	0.559227	-0.285221	0.042606	0.309062
FBgn0031937	-0.727344	6.64015e-05	0.00255246	-0.402901	0.0273562	0.565374	0.324443	0.0501712	0.340533
FBgn0034437	1.90073	6.67075e-05	0.00255794	1.63477	0.000578969	0.0624687	-0.26596	0.484259	0.90908
FBgn0036147	0.504167	6.76138e-05	0.00258635	0.219677	0.0810917	0.845903	-0.28449	0.0107804	0.132698
FBgn0028950	0.658049	7.22111e-05	0.00274209	0.359281	0.0290216	0.579137	-0.298768	0.0399202	0.295996
FBgn0039778	0.94895	7.43558e-05	0.0028099	0.477014	0.0430261	0.690233	-0.471936	0.0234848	0.214614
FBgn0039325	1.58071	7.84184e-05	0.00295628	0.60887	0.120261	0.936786	-0.971836	0.00410824	0.0694858
FBgn0010425	0.869772	7.9843e-05	0.00300115	0.31274	0.148694	0.953125	-0.557031	0.00381995	0.0663297
FBgn0025595	0.932034	7.99923e-05	0.00300115	0.635018	0.00705475	0.295902	-0.297017	0.143786	0.55544
FBgn0030810	-0.811004	8.02534e-05	0.00300374	-0.238163	0.235165	0.984324	0.572842	0.00252564	0.0501066
FBgn0037230	0.552762	8.26582e-05	0.00307902	0.436278	0.00185241	0.133651	-0.116484	0.343988	0.774566
FBgn0083977	0.753017	8.87845e-05	0.00326468	0.435056	0.024336	0.542538	-0.317961	0.0554686	0.354353
FBgn0034381	0.975939	8.88945e-05	0.00326468	0.460948	0.0690177	0.813645	-0.514991	0.0155175	0.165814
FBgn0030519	0.465361	9.10683e-05	0.00332889	0.340775	0.00409716	0.215825	-0.124586	0.234319	0.670889
FBgn0035265	1.31215	9.22592e-05	0.00336456	1.12867	0.000722381	0.0733874	-0.183483	0.518083	0.930878
FBgn0033495	-0.412652	9.38449e-05	0.00341443	-0.270801	0.0104306	0.369202	0.14185	0.137826	0.542113
FBgn0038337	0.990505	9.74784e-05	0.00352436	0.714859	0.00465806	0.231052	-0.275645	0.20754	0.668095
FBgn0029118	0.544349	9.89141e-05	0.00355268	0.3065	0.0282605	0.573458	-0.237848	0.0527895	0.347238
FBgn0028532	0.817436	9.90071e-05	0.00355268	0.417066	0.0471457	0.711049	-0.400369	0.0277297	0.236746
FBgn0038135	1.06797	0.000100421	0.00359515	0.789007	0.00370259	0.205332	-0.278965	0.239333	0.670889
FBgn0030594	0.941093	0.000102271	0.00365305	0.566135	0.0181093	0.475521	-0.374958	0.0743614	0.417133
FBgn0039777	0.924727	0.000110069	0.00390484	0.328651	0.161005	0.953125	-0.596077	0.00425264	0.0710818
FBgn0050025	0.623756	0.00011282	0.00398437	0.33995	0.0340229	0.617283	-0.283805	0.0454639	0.320686
FBgn0043471	0.723111	0.000117457	0.00411101	0.490421	0.00874349	0.337067	-0.232689	0.154868	0.577297
FBgn0030469	-0.504434	0.000118483	0.00413764	-0.338445	0.0097845	0.35766	0.165989	0.163141	0.592891
FBgn0026427	-0.428533	0.000120341	0.00418925	-0.244173	0.0287253	0.577299	0.18436	0.0671991	0.393904
FBgn0003965	0.738253	0.000120496	0.00418925	0.501112	0.00917509	0.343407	-0.237141	0.154082	0.575804
FBgn0035308	0.953382	0.000121449	0.00420368	0.411019	0.096276	0.863656	-0.542363	0.0114315	0.136628
FBgn0036833	0.930183	0.00012213	0.00420863	0.368613	0.121935	0.940186	-0.56157	0.00770146	0.106817
FBgn0030614	-2.77873	0.000123261	0.00423827	-1.56351	0.0134344	0.419826	1.21522	0.125	0.516412
FBgn0052667	0.719729	0.00012469	0.00427802	0.292249	0.117907	0.930976	-0.42748	0.00920444	0.119903
FBgn0036956	1.13978	0.000126379	0.00431703	0.409483	0.166082	0.953125	-0.730294	0.00429382	0.0714647
FBgn0263626	-5.3079	0.000132534	0.00451741	-1.7311	0.0553925	0.76041	3.5768	0.0220463	0.206535
FBgn0037678	0.639735	0.000136345	0.00459725	0.377949	0.0236348	0.536696	-0.261786	0.0745607	0.417427
FBgn0037025	-0.415632	0.000137079	0.00461204	-0.17887	0.101026	0.873719	0.236762	0.0164027	0.171909
FBgn0053099	0.961762	0.000142519	0.00474407	0.589793	0.0195671	0.493753	-0.37197	0.0863511	0.450922
FBgn0250754	-0.427909	0.000144818	0.00480018	-0.194575	0.0849527	0.85947	0.233334	0.0217832	0.20493
FBgn0034065	0.606098	0.000145939	0.00481692	0.272687	0.0887425	0.863129	-0.333412	0.0171025	0.17638
FBgn0051265	0.99858	0.000157298	0.00512692	0.641461	0.014902	0.442395	-0.357119	0.114669	0.497531
FBgn0085455	1.51458	0.000162486	0.00528503	1.3601	0.000675438	0.0690669	-0.154482	0.642337	1
FBgn0260632	-0.387165	0.000163443	0.00530512	-0.108037	0.293653	0.984324	0.279128	0.00263398	0.0514465
FBgn0022288	0.385441	0.000164497	0.0053063	0.123047	0.227652	0.979274	-0.262394	0.00379705	0.0660787
FBgn0038136	1.02966	0.000165775	0.00533613	0.479957	0.074053	0.826362	-0.549705	0.0203808	0.196465
FBgn0051343	0.990276	0.000169626	0.0054381	0.610962	0.0186979	0.482535	-0.379313	0.0969225	0.479379
FBgn0001258	-0.631937	0.000170109	0.00544246	-0.2727	0.104511	0.887505	0.359237	0.0188188	0.185871
FBgn0005638	1.20081	0.000172212	0.00549849	0.621145	0.0608555	0.784581	-0.579666	0.0297655	0.246654
FBgn0003308	1.10972	0.000172849	0.00550757	0.903327	0.00207465	0.142359	-0.206388	0.416872	0.846678
FBgn0052822	-0.511738	0.000175313	0.00556344	-0.209217	0.12595	0.94997	0.30252	0.0143235	0.157922
FBgn0053127	0.635061	0.000176709	0.00559638	0.590168	0.000485212	0.0551604	-0.0448935	0.761653	1
FBgn0034718	0.665131	0.000178801	0.0056512	0.223592	0.202647	0.953125	-0.441539	0.00463045	0.0752268
FBgn0011591	-0.604716	0.000179365	0.0056576	-0.266957	0.0963801	0.863656	0.337759	0.0219894	0.206373
FBgn0050031	0.615907	0.000181606	0.00570615	0.263871	0.106058	0.891225	-0.352036	0.0148937	0.161814
FBgn0038236	1.39702	0.000181634	0.00570615	0.90017	0.0142713	0.433543	-0.496855	0.116827	0.499611
FBgn0036547	0.845579	0.000183206	0.00574401	0.378151	0.0921387	0.863129	-0.467428	0.017456	0.178059
FBgn0031752	-0.423252	0.000186402	0.00582956	-0.123127	0.277528	0.984324	0.300125	0.00340366	0.0612071
FBgn0003089	1.12603	0.00018668	0.00582956	0.420713	0.177242	0.953125	-0.705321	0.00616848	0.0921737
FBgn0039050	1.24173	0.000188628	0.00587866	0.590585	0.0764963	0.839356	-0.651143	0.0210851	0.20086
FBgn0031517	1.1663	0.000192321	0.00596997	0.608036	0.0480181	0.713381	-0.558262	0.0380073	0.286704
FBgn0038700	0.910661	0.000194043	0.00600021	0.686697	0.00469894	0.231052	-0.223965	0.289476	0.712645
FBgn0054043	0.902872	0.000194062	0.00600021	0.716293	0.00302817	0.177705	-0.186579	0.369978	0.800933
FBgn0029899	-0.44183	0.000195666	0.00603785	-0.191057	0.108238	0.899314	0.250773	0.0193512	0.189812
FBgn0039768	1.35331	0.000196821	0.00606153	0.472046	0.1832	0.953125	-0.881262	0.00472465	0.0763607
FBgn0028945	1.31626	0.000202446	0.00618607	0.984416	0.00513652	0.246041	-0.331841	0.266712	0.688793
FBgn0033949	1.91797	0.000203194	0.00619682	1.21956	0.0208888	0.505109	-0.698418	0.0883884	0.456424
FBgn0038597	0.534559	0.000206304	0.00625723	0.208453	0.146483	0.953125	-0.326106	0.0101703	0.126987
FBgn0027550	0.907956	0.000206375	0.00625723	0.315763	0.190365	0.953125	-0.592193	0.00546952	0.0849758
FBgn0032069	1.28353	0.000219085	0.00661697	0.985	0.00409486	0.215825	-0.298529	0.315756	0.743752
FBgn0065066	2.88066	0.000224644	0.00675877	1.30164	0.152895	0.953125	-1.57902	0.00622548	0.0927864
FBgn0032144	0.952355	0.000228597	0.00685134	0.325014	0.199112	0.953125	-0.627341	0.0053405	0.0835521
FBgn0261548	-0.536362	0.000230599	0.00689812	-0.180823	0.215252	0.962453	0.355539	0.00706688	0.100815
FBgn0039470	1.39914	0.0002375	0.00709101	0.935283	0.012352	0.405419	-0.463855	0.152934	0.573995
FBgn0035290	0.882098	0.000240467	0.00716592	0.692099	0.00380431	0.206432	-0.189999	0.360236	0.790478
FBgn0051928	0.704199	0.000241571	0.0071715	0.355274	0.0613353	0.786916	-0.348924	0.0379584	0.286473
FBgn0263911	0.413458	0.000244477	0.00724403	0.20641	0.0663836	0.805996	-0.207049	0.0376996	0.284932
FBgn0036754	0.500391	0.000256038	0.00754373	0.142267	0.298089	0.984324	-0.358124	0.0030521	0.0571174
FBgn0260479	-1.10958	0.000259102	0.00760535	-0.348601	0.240057	0.984324	0.760983	0.00678118	0.0985981
FBgn0031305	0.704619	0.000261401	0.00765845	0.296124	0.121946	0.940186	-0.408495	0.015692	0.167122
FBgn0015269	-0.407619	0.000262837	0.00768613	-0.102607	0.358975	1	0.305011	0.00252695	0.0501066
FBgn0032821	-0.36321	0.000264062	0.00770757	-0.155673	0.118246	0.930976	0.207538	0.0211067	0.20086
FBgn0034047	1.48326	0.000264726	0.00771254	0.765865	0.0661838	0.805996	-0.71739	0.0332414	0.265649
FBgn0263510	0.517662	0.000267369	0.00776065	0.243242	0.085444	0.860207	-0.27442	0.028232	0.23901
FBgn0032945	0.881279	0.000279612	0.00808601	0.770896	0.00142073	0.115768	-0.110383	0.60049	0.978264
FBgn0013984	-0.457874	0.000282498	0.00815439	-0.212628	0.0920766	0.863129	0.245246	0.0317185	0.257117
FBgn0035542	-0.472117	0.000284854	0.00816184	-0.158509	0.224888	0.974748	0.313607	0.00766658	0.106617
FBgn0003358	0.882472	0.000286356	0.00816184	0.327183	0.170947	0.953125	-0.55529	0.00892749	0.117543
FBgn0040237	0.406762	0.00028636	0.00816184	0.212886	0.0569322	0.767028	-0.193875	0.0505307	0.340996
FBgn0052554	0.89114	0.00028679	0.00816184	0.246852	0.327542	0.995124	-0.644287	0.00258196	0.0507473
FBgn0031929	0.949085	0.000286982	0.00816184	0.483536	0.0620382	0.786916	-0.46555	0.0400567	0.296332
FBgn0039307	2.10285	0.000287186	0.00816184	1.20738	0.0365512	0.638931	-0.895468	0.0537481	0.350518
FBgn0001291	-0.441188	0.000289451	0.00820375	-0.144062	0.236883	0.984324	0.297126	0.00705159	0.100751
FBgn0003356	1.13405	0.000290569	0.00822053	0.504792	0.098824	0.869374	-0.629258	0.020139	0.194971
FBgn0032603	0.75586	0.000300759	0.00847816	0.590277	0.00470799	0.231052	-0.165583	0.359839	0.790097
FBgn0052260	-1.42171	0.000302248	0.00848057	-1.14625	0.00301667	0.177705	0.275454	0.484477	0.90908
FBgn0005670	0.830415	0.000302466	0.00848057	0.384959	0.0913836	0.863129	-0.445456	0.0260861	0.229022
FBgn0038542	1.0175	0.000302471	0.00848057	0.777834	0.00595791	0.270964	-0.239671	0.311765	0.73981
FBgn0085364	0.528418	0.000303969	0.00850732	0.440588	0.00256928	0.16244	-0.0878299	0.494266	0.91511
FBgn0036727	-0.533437	0.000309959	0.00865947	-0.211975	0.149318	0.953125	0.321462	0.0172544	0.177322
FBgn0035842	-0.371553	0.000326802	0.00903947	-0.185523	0.0729873	0.820321	0.18603	0.0467102	0.326141
FBgn0031805	1.86303	0.000328415	0.00905026	0.950138	0.060615	0.784255	-0.91289	0.0339238	0.26805
FBgn0030597	2.19783	0.000328574	0.00905026	1.55487	0.015021	0.443402	-0.64296	0.156463	0.58089
FBgn0033913	0.834399	0.000344009	0.00941556	0.645609	0.00533919	0.250094	-0.18879	0.351814	0.782393
FBgn0039094	0.56529	0.000344244	0.00941556	0.293716	0.0622757	0.788272	-0.271574	0.0502236	0.340593
FBgn0039609	1.05928	0.000349692	0.00953123	0.427484	0.156691	0.953125	-0.631801	0.0129246	0.148571
FBgn0030098	0.721921	0.00035642	0.00966412	0.19009	0.340009	1	-0.53183	0.00273576	0.0528841
FBgn0003062	0.438092	0.000360035	0.00974523	0.123129	0.312972	0.984324	-0.314963	0.00374564	0.0654024
FBgn0041203	-0.359514	0.000362047	0.00976595	-0.158612	0.115936	0.925702	0.200902	0.027434	0.235495
FBgn0031703	0.553909	0.000364159	0.00980596	0.216292	0.162692	0.953125	-0.337617	0.0135515	0.152456
FBgn0033970	0.87028	0.000376233	0.0100593	0.365341	0.140977	0.953125	-0.504939	0.0172877	0.177354
FBgn0005410	-0.355269	0.00037678	0.0100593	-0.10999	0.271554	0.984324	0.245279	0.00658175	0.0962335
FBgn0261570	-0.391682	0.000378054	0.0100761	-0.174708	0.113641	0.919604	0.216975	0.029241	0.244378
FBgn0037782	1.06394	0.000382817	0.0101684	0.798674	0.00724829	0.298515	-0.265264	0.302624	0.729067
FBgn0053329	-0.776463	0.000384522	0.0101809	-0.630728	0.00390188	0.208814	0.145734	0.465776	0.892803
FBgn0027561	-0.385441	0.000384938	0.0101809	-0.113109	0.298914	0.984324	0.272332	0.00547923	0.0850333
FBgn0016684	0.889864	0.000385893	0.0101809	0.597502	0.0163379	0.453355	-0.292362	0.17846	0.623632
FBgn0036365	-0.373045	0.000392869	0.0103475	-0.128312	0.222731	0.971513	0.244733	0.0101607	0.126968
FBgn0032131	0.83693	0.000400558	0.010497	0.632106	0.00719262	0.298515	-0.204823	0.318412	0.74742
FBgn0001206	-0.569956	0.000406553	0.0106363	-0.253146	0.116934	0.930533	0.31681	0.0303624	0.249354
FBgn0032303	0.957939	0.000409411	0.0106932	0.554046	0.0392412	0.65817	-0.403893	0.0845903	0.446798
FBgn0003357	1.06325	0.000415086	0.0108053	0.38054	0.195601	0.953125	-0.682715	0.00904053	0.118816
FBgn0015576	0.637731	0.000418922	0.0108871	0.533496	0.00309839	0.179534	-0.104235	0.509602	0.925877
FBgn0032394	0.447012	0.000423247	0.0109631	0.144347	0.253412	0.984324	-0.302665	0.0069465	0.100164
FBgn0039112	0.416718	0.000425961	0.0110151	0.235944	0.0458446	0.705702	-0.180774	0.0833696	0.443494
FBgn0038450	0.737551	0.000428346	0.0110403	0.305804	0.139295	0.953125	-0.431747	0.0186185	0.184592
FBgn0033540	0.546614	0.000435243	0.0111722	0.344978	0.0262228	0.559694	-0.201636	0.138799	0.544102
FBgn0029823	0.486588	0.000435605	0.0111722	0.372248	0.00694265	0.293174	-0.11434	0.348795	0.779001
FBgn0028936	0.861189	0.000448957	0.0114958	0.744303	0.00247798	0.158885	-0.116885	0.574878	0.971907
FBgn0028491	0.660047	0.000451165	0.0115335	0.475331	0.0110677	0.386883	-0.184716	0.262897	0.681967
FBgn0005585	0.472412	0.000463707	0.011782	0.150827	0.259482	0.984324	-0.321584	0.0070091	0.100518
FBgn0032049	0.83195	0.000463899	0.011782	0.295411	0.205859	0.953125	-0.536539	0.00983824	0.124361
FBgn0015543	1.34036	0.000467543	0.0118418	0.926791	0.0184183	0.478736	-0.413567	0.181983	0.629702
FBgn0037856	-0.436586	0.000476565	0.0120433	-0.156859	0.208751	0.953394	0.279726	0.0135397	0.152456
FBgn0034642	1.34805	0.000479021	0.0120681	1.05721	0.00695222	0.293174	-0.29084	0.349576	0.779632
FBgn0037873	0.395701	0.000491747	0.0123315	0.102551	0.365038	1	-0.29315	0.00357077	0.063267
FBgn0034710	5.27141	0.000491842	0.0123315	4.49199	0.00607039	0.275279	-0.779423	0.289458	0.712645
FBgn0050088	-2.4701	0.000494511	0.0123588	-1.07384	0.0845263	0.858449	1.39625	0.0525145	0.346808
FBgn0030262	1.25249	0.000495501	0.0123638	0.780245	0.0304959	0.589024	-0.472244	0.120053	0.506011
FBgn0002578	0.606813	0.000507263	0.012618	0.21289	0.223141	0.971797	-0.393924	0.010212	0.127304
FBgn0052296	-0.365071	0.0005073	0.012618	-0.176484	0.0931884	0.863129	0.188587	0.046824	0.326308
FBgn0029898	-0.735578	0.000510126	0.0126656	-0.324524	0.124603	0.946317	0.411053	0.0332634	0.265649
FBgn0052023	1.17047	0.000525817	0.012955	0.51642	0.120822	0.937207	-0.654052	0.0240047	0.217586
FBgn0050273	-0.609745	0.000528331	0.0129798	-0.405885	0.0203504	0.501218	0.203859	0.207936	0.668411
FBgn0040850	-0.65731	0.000529604	0.0129869	-0.148096	0.431565	1	0.509215	0.00326949	0.0596167
FBgn0050087	-3.24854	0.000549789	0.0133771	-0.519885	0.459135	1	2.72866	0.00343714	0.0615968
FBgn0263855	-0.366584	0.000551324	0.0133936	-0.252344	0.0174636	0.473515	0.11424	0.233771	0.670889
FBgn0020506	-0.973482	0.000555497	0.013474	-0.219038	0.430502	1	0.754445	0.0035216	0.0624722
FBgn0031033	-1.49901	0.00055943	0.013535	-1.02647	0.0176264	0.473823	0.472535	0.235522	0.670889
FBgn0052483	0.767604	0.000560546	0.013535	0.35605	0.107844	0.897456	-0.411555	0.0338332	0.267534
FBgn0039564	0.625015	0.000577253	0.0138514	0.202289	0.263528	0.984324	-0.422726	0.00802364	0.109825
FBgn0036948	0.503897	0.000583062	0.0139694	0.182158	0.21202	0.95936	-0.321739	0.0127552	0.146948
FBgn0027581	-0.348317	0.00059067	0.0140869	-0.132576	0.191387	0.953125	0.215741	0.0184576	0.183552
FBgn0050197	0.500759	0.000596401	0.0141804	0.289921	0.0466936	0.708556	-0.210838	0.100374	0.488143
FBgn0004797	0.518898	0.000597779	0.0141916	0.300297	0.0466696	0.708556	-0.218601	0.0998091	0.487571
FBgn0035348	0.68248	0.000600444	0.0142333	0.667047	0.000792115	0.0784344	-0.0154333	0.929416	1
FBgn0032140	-0.460142	0.000615646	0.0145276	-0.19265	0.150526	0.953125	0.267493	0.0285546	0.241349
FBgn0038964	0.418991	0.000621873	0.0146524	0.221768	0.0688326	0.813645	-0.197223	0.0685703	0.398952
FBgn0037562	0.840721	0.000630438	0.0148319	0.365691	0.138	0.953125	-0.47503	0.0260607	0.229022
FBgn0263200	0.612005	0.000641922	0.0150568	0.332353	0.0627139	0.79135	-0.279653	0.07525	0.419411
FBgn0037937	5.17308	0.000648435	0.0151868	3.57105	0.0439679	0.694928	-1.60204	0.0528538	0.347238
FBgn0052647	1.26436	0.000652764	0.0152653	0.980113	0.00789595	0.314331	-0.28425	0.364239	0.793744
FBgn0035344	0.931826	0.0006567	0.0153194	0.495606	0.0680199	0.812955	-0.43622	0.0653524	0.386701
FBgn0036460	0.425747	0.000657036	0.0153194	0.263429	0.0348669	0.623419	-0.162318	0.140839	0.549345
FBgn0051097	1.33421	0.00066937	0.0155375	0.718261	0.0766748	0.839356	-0.615954	0.0570383	0.357375
FBgn0011202	-0.348438	0.000674311	0.0156059	-0.0982694	0.338602	1	0.250168	0.00684457	0.0990005
FBgn0032809	2.02769	0.000682758	0.0157781	1.42708	0.0176111	0.473823	-0.60061	0.199434	0.655767
FBgn0050431	1.04799	0.000684891	0.015804	0.824426	0.00731228	0.300264	-0.223567	0.396389	0.827529
FBgn0035499	-0.365188	0.000696785	0.0160548	-0.0835943	0.43947	1	0.281594	0.00375165	0.0654343
FBgn0028543	0.479816	0.000707519	0.0162066	0.150824	0.284288	0.984324	-0.328992	0.00856623	0.11484
FBgn0060292	3.79124	0.000715001	0.0163302	2.49856	0.041754	0.683961	-1.29268	0.0736869	0.414714
FBgn0032785	0.818143	0.000718689	0.0163905	0.442725	0.0695216	0.813653	-0.375418	0.0719919	0.40939
FBgn0036186	-1.00202	0.000721411	0.0164182	-0.199964	0.483549	1	0.802057	0.00337396	0.0609224
FBgn0039787	1.00401	0.000738386	0.0167664	0.718329	0.0153268	0.446532	-0.28568	0.261751	0.679683
FBgn0036831	0.791121	0.000740662	0.0167937	0.212462	0.36045	1	-0.578659	0.00478654	0.0768844
FBgn0051041	1.8399	0.000746444	0.0168693	1.40655	0.00890163	0.340504	-0.433352	0.337293	0.768961
FBgn0033739	-0.361115	0.000747233	0.0168693	-0.135658	0.205066	0.953125	0.225457	0.0199973	0.19372
FBgn0020415	0.366735	0.000759654	0.017125	0.304194	0.00517374	0.246041	-0.0625407	0.515999	0.929914
FBgn0053966	1.03103	0.00076525	0.0172113	0.474575	0.126728	0.951142	-0.556458	0.0334347	0.266337
FBgn0033174	-0.527666	0.00076996	0.0172827	-0.253167	0.103929	0.887505	0.2745	0.0559424	0.354483
FBgn0032889	0.514149	0.000780507	0.0174847	0.246875	0.1047	0.887505	-0.267274	0.0475862	0.329564
FBgn0036501	0.766594	0.000782313	0.0174847	0.559287	0.013996	0.430008	-0.207307	0.295165	0.718919
FBgn0032685	-0.993858	0.000790694	0.0176468	-0.260524	0.373728	1	0.733334	0.00704122	0.100751
FBgn0038299	-0.661175	0.000794331	0.0177027	-0.31041	0.116483	0.928363	0.350765	0.0496409	0.338107
FBgn0021760	-0.339917	0.000804081	0.0178945	-0.138358	0.173509	0.953125	0.201559	0.0276153	0.236217
FBgn0263472	5.15507	0.000821022	0.0182019	3.86146	0.0266566	0.56212	-1.29361	0.112232	0.496495
FBgn0030894	-0.361533	0.000821383	0.0182019	-0.104031	0.336165	0.99965	0.257503	0.00837226	0.11321
FBgn0262707	0.366495	0.000836742	0.0185118	0.130768	0.231445	0.984324	-0.235727	0.0153434	0.165322
FBgn0030575	0.588034	0.000837735	0.0185118	0.408961	0.0201562	0.499753	-0.179074	0.243882	0.670889
FBgn0035678	0.78485	0.000865106	0.0190628	0.336638	0.151634	0.953125	-0.448212	0.029004	0.243177
FBgn0038871	0.608463	0.000873317	0.0192167	0.239796	0.192293	0.953125	-0.368668	0.0217024	0.204308
FBgn0036764	0.347757	0.000896451	0.0196153	0.0827997	0.427416	1	-0.264957	0.00433961	0.0718446
FBgn0031190	-0.386774	0.000915656	0.0199519	-0.101072	0.388019	1	0.285702	0.00667462	0.0974108
FBgn0039748	1.18805	0.000935083	0.0203468	0.478725	0.190293	0.953125	-0.709327	0.0198216	0.192772
FBgn0015245	0.44897	0.000947445	0.0205716	0.185969	0.167863	0.953125	-0.263001	0.0285087	0.241221
FBgn0035607	1.13104	0.000948044	0.0205716	0.662697	0.0504798	0.73248	-0.468343	0.110106	0.496137
FBgn0052834	0.658988	0.000952545	0.0206407	0.519109	0.00899303	0.342326	-0.139878	0.423384	0.853661
FBgn0053493	0.615248	0.000956731	0.0207027	0.323915	0.08327	0.852315	-0.291332	0.0736431	0.414714
FBgn0027532	-0.320971	0.000962694	0.020803	-0.199446	0.040327	0.669053	0.121525	0.166582	0.599005
FBgn0033631	0.390275	0.000965689	0.0208389	0.198146	0.0922294	0.863129	-0.192129	0.0664537	0.390853
FBgn0263980	-0.438511	0.000969567	0.0208455	-0.355059	0.00753528	0.304624	0.0834522	0.489396	0.912151
FBgn0036997	0.862205	0.000969993	0.0208455	0.51326	0.0481367	0.713837	-0.348945	0.123239	0.513744
FBgn0029888	0.406516	0.000987594	0.0211521	0.187575	0.128041	0.953125	-0.218941	0.0448764	0.319012
FBgn0028920	0.595196	0.000988315	0.0211521	0.139754	0.433751	1	-0.455441	0.00422967	0.0708492
FBgn0034943	0.962092	0.000991371	0.0211885	0.604374	0.0411393	0.678456	-0.357718	0.147976	0.562835
FBgn0019644	0.377113	0.00100392	0.0213982	0.190461	0.0952713	0.863129	-0.186652	0.065994	0.389173
FBgn0052407	0.956181	0.00101051	0.0215095	0.793983	0.00627952	0.277492	-0.162198	0.512574	0.927951
FBgn0036978	1.15344	0.00101594	0.0215663	0.799768	0.0233939	0.534953	-0.353676	0.230477	0.670889
FBgn0036716	1.04734	0.00102637	0.0217583	1.02691	0.00128294	0.109085	-0.0204237	0.939351	1
FBgn0032387	0.761015	0.00102867	0.0217774	0.389126	0.0908054	0.863129	-0.371889	0.0662145	0.389739
FBgn0000562	-0.328558	0.00103064	0.0217896	-0.109654	0.2745	0.984324	0.218905	0.0153348	0.165322
FBgn0034394	0.60557	0.00103871	0.0219299	0.443913	0.0157229	0.449699	-0.161657	0.318779	0.747944
FBgn0032731	-0.361534	0.0010408	0.0219299	-0.0714337	0.51746	1	0.290101	0.00359197	0.0634371
FBgn0027620	-0.363691	0.00104148	0.0219299	-0.0968265	0.38447	1	0.266864	0.00765215	0.106511
FBgn0051198	0.744139	0.00104614	0.0219845	0.448535	0.0460404	0.706179	-0.295603	0.136954	0.541895
FBgn0030968	0.488616	0.00104688	0.0219845	0.202721	0.173965	0.953125	-0.285896	0.0296035	0.246224
FBgn0030341	0.366956	0.00105039	0.0220153	0.0713055	0.522968	1	-0.29565	0.00292065	0.0556561
FBgn0038868	0.436808	0.00105116	0.0220153	0.100795	0.449433	1	-0.336013	0.00443142	0.0729785
FBgn0038208	-4.76902	0.00106747	0.0222972	-0.44111	0.61057	1	4.32791	0.00294377	0.0558375
FBgn0035574	0.600306	0.00107596	0.0224145	0.154975	0.396193	1	-0.445331	0.00587202	0.089044
FBgn0086027	-1.22541	0.0010872	0.0226187	-0.959798	0.00915574	0.343407	0.265611	0.471663	0.897272
FBgn0037612	-0.370099	0.00109494	0.0227494	-0.0687326	0.545074	1	0.301367	0.00325019	0.0594924
FBgn0032850	-0.736895	0.00109921	0.0228079	-0.224795	0.313605	0.984324	0.512099	0.0133044	0.151236
FBgn0051974	0.68909	0.00111725	0.0231514	0.299596	0.152362	0.953125	-0.389494	0.0356358	0.275961
FBgn0038341	0.749121	0.00113078	0.0233699	0.353712	0.120396	0.936786	-0.395409	0.0494025	0.337084
FBgn0039737	0.396003	0.00113236	0.0233717	0.180029	0.136743	0.953125	-0.215975	0.0449002	0.319012
FBgn0026079	0.423217	0.00114545	0.0236107	0.0809385	0.532318	1	-0.342278	0.00298535	0.0560694
FBgn0029994	0.769492	0.00116185	0.0238546	0.427514	0.0685703	0.813645	-0.341978	0.0984142	0.483571
FBgn0051463	0.926548	0.00117032	0.0239969	0.377581	0.185526	0.953125	-0.548967	0.0262944	0.229805
FBgn0033459	0.538033	0.001175	0.0240282	0.30018	0.0700699	0.814533	-0.237853	0.102034	0.492458
FBgn0011582	-0.800162	0.00117645	0.0240282	-0.219771	0.357416	1	0.580391	0.0109344	0.133438
FBgn0026196	0.365531	0.0011909	0.0242916	0.307933	0.00625577	0.277492	-0.0575979	0.563977	0.965047
FBgn0035076	0.695102	0.00120159	0.0244777	0.390669	0.0689119	0.813645	-0.304432	0.10337	0.495477
FBgn0000108	-0.544009	0.00123333	0.0249941	-0.117352	0.486319	1	0.426657	0.00518921	0.0815919
FBgn0030775	0.62076	0.00123692	0.0250345	0.321747	0.0916472	0.863129	-0.299013	0.0764892	0.424503
FBgn0046878	1.5587	0.00124515	0.0251685	0.976105	0.0465501	0.708556	-0.582597	0.139776	0.546561
FBgn0051140	-0.643438	0.00125107	0.0252554	-0.181932	0.357809	1	0.461506	0.0111658	0.13454
FBgn0033366	0.689028	0.00125526	0.0253074	0.311662	0.142868	0.953125	-0.377366	0.0432923	0.311406
FBgn0038957	-1.02195	0.00127894	0.0257516	-0.407859	0.183034	0.953125	0.614089	0.0396334	0.294914
FBgn0032253	0.815514	0.00128068	0.0257536	0.719043	0.00441615	0.226185	-0.0964707	0.660385	1
FBgn0030272	0.531632	0.00128919	0.025792	0.222846	0.178571	0.953125	-0.308786	0.0336854	0.267245
FBgn0053965	1.3825	0.00129411	0.0258444	0.652593	0.13478	0.953125	-0.729906	0.0430201	0.310161
FBgn0031968	0.524021	0.00131617	0.0261977	0.159499	0.32645	0.994415	-0.364523	0.011303	0.135403
FBgn0032717	-0.340121	0.00132033	0.0262472	-0.0742279	0.484558	1	0.265893	0.00539391	0.0840515
FBgn0050035	0.662141	0.0013347	0.0264322	0.327209	0.10945	0.902181	-0.334932	0.0644985	0.383594
FBgn0051248	0.842067	0.00134767	0.0266551	0.793454	0.00251269	0.160453	-0.0486135	0.827754	1
FBgn0031450	-0.315314	0.00136289	0.0269221	-0.239176	0.0151541	0.444424	0.0761382	0.392492	0.823018
FBgn0020907	0.532359	0.00136703	0.0269359	0.229319	0.166146	0.953125	-0.30304	0.0383955	0.288658
FBgn0038816	-0.375362	0.00137196	0.0269992	-0.188685	0.10743	0.895238	0.186677	0.0789179	0.431703
FBgn0262110	-0.443339	0.00139831	0.0274831	-0.142315	0.306803	0.984324	0.301023	0.0163614	0.171807
FBgn0051221	-0.525117	0.00141775	0.0278302	-0.192805	0.240211	0.984324	0.332313	0.0261888	0.229408
FBgn0033821	0.623314	0.00142083	0.0278558	0.337895	0.0835848	0.854137	-0.285418	0.0949418	0.474283
FBgn0035162	0.412027	0.00142639	0.0279298	0.188584	0.142107	0.953125	-0.223442	0.0506317	0.340996
FBgn0027611	0.729591	0.0014723	0.0287927	0.594448	0.00925203	0.344638	-0.135143	0.500732	0.918077
FBgn0032770	0.836071	0.00147664	0.0288415	0.586855	0.0268905	0.56212	-0.249216	0.265259	0.686514
FBgn0035854	0.532015	0.00148115	0.028866	0.332675	0.0477128	0.711171	-0.199341	0.173762	0.61343
FBgn0038407	0.460759	0.00148688	0.0289332	0.243687	0.0918079	0.863129	-0.217072	0.0896774	0.459881
FBgn0040958	0.837268	0.00153375	0.0297342	0.298166	0.267796	0.984324	-0.539102	0.0188121	0.185871
FBgn0016794	-0.32503	0.00153816	0.0297828	-0.190657	0.0635177	0.795231	0.134373	0.146798	0.561254
FBgn0086711	-0.485358	0.00154987	0.0299355	-0.294973	0.0546617	0.759643	0.190385	0.170856	0.606815
FBgn0033216	1.06674	0.00156106	0.0301143	0.515147	0.124947	0.94639	-0.551591	0.0564552	0.35649
FBgn0024509	0.319702	0.00157282	0.0302296	0.0580881	0.564153	1	-0.261613	0.00359254	0.0634371
FBgn0035501	-0.635512	0.00157292	0.0302296	-0.701311	0.000486553	0.0551604	-0.0657998	0.719082	1
FBgn0261436	0.390134	0.00158467	0.0303826	0.112708	0.360235	1	-0.277426	0.0112617	0.135218
FBgn0034289	0.480158	0.00160275	0.0306916	0.369839	0.0148002	0.441889	-0.110319	0.411034	0.841918
FBgn0004959	2.56594	0.00162074	0.0309604	1.88433	0.0260533	0.559227	-0.681611	0.243008	0.670889
FBgn0259229	-0.784614	0.00163439	0.0311449	-0.103266	0.668186	1	0.681348	0.0028513	0.0547665
FBgn0012036	0.415149	0.00166431	0.0316381	0.325201	0.0135362	0.42102	-0.0899485	0.441066	0.871042
FBgn0067783	-0.529388	0.00168974	0.0320344	-0.24475	0.144481	0.953125	0.284638	0.0644845	0.383594
FBgn0052137	-0.42334	0.00169006	0.0320344	-0.0891746	0.508602	1	0.334165	0.00614745	0.0919849
FBgn0259236	0.770326	0.00171017	0.0322747	0.537115	0.0284839	0.57575	-0.233211	0.272469	0.695056
FBgn0262215	5.04656	0.00172319	0.0324811	3.55473	0.0491822	0.72114	-1.49183	0.0978913	0.48191
FBgn0031417	0.715997	0.00172899	0.0325463	0.438461	0.0536926	0.752767	-0.277536	0.164284	0.595195
FBgn0001297	-0.385359	0.00173081	0.0325463	-0.103605	0.401036	1	0.281754	0.0111761	0.13454
FBgn0038679	0.635919	0.00174841	0.0328378	0.327853	0.104634	0.887505	-0.308066	0.0835667	0.443924
FBgn0032430	0.44978	0.00175259	0.0328768	0.154096	0.283753	0.984324	-0.295685	0.0199497	0.193378
FBgn0026565	0.807755	0.00178195	0.033339	0.222524	0.393365	1	-0.585231	0.00945869	0.121098
FBgn0030850	-0.321236	0.00178362	0.033339	-0.161998	0.11573	0.925702	0.159238	0.0859958	0.449895
FBgn0028855	-2.1464	0.00180625	0.0337217	-1.38639	0.0372365	0.643213	0.760013	0.253375	0.670889
FBgn0085194	-1.49319	0.00182702	0.0340687	-0.75463	0.0993931	0.870468	0.738564	0.109419	0.496137
FBgn0031006	-0.346752	0.00185768	0.0345994	-0.129206	0.247385	0.984324	0.217546	0.0304797	0.250186
FBgn0262686	0.967022	0.00187543	0.0348884	0.366142	0.247304	0.984324	-0.60088	0.0246344	0.222007
FBgn0038183	0.648389	0.00188978	0.0351136	0.301162	0.147037	0.953125	-0.347227	0.0575602	0.358932
FBgn0034013	0.813626	0.00191811	0.0355135	0.653611	0.0127337	0.41161	-0.160015	0.476868	0.902352
FBgn0035583	-0.568119	0.00194162	0.0358638	-0.411218	0.0248144	0.550668	0.156901	0.346461	0.776893
FBgn0033571	0.420016	0.00196847	0.0363112	0.208877	0.123834	0.945238	-0.211139	0.0782485	0.430147
FBgn0052642	0.604553	0.00197444	0.0363112	0.277746	0.151341	0.953125	-0.326808	0.0572382	0.357941
FBgn0005640	-0.339217	0.00197678	0.0363112	-0.21897	0.0459191	0.705702	0.120248	0.224944	0.670889
FBgn0264698	4.93305	0.00197706	0.0363112	3.86023	0.0276459	0.568358	-1.07281	0.207507	0.668095
FBgn0033250	-0.60786	0.00199551	0.0365999	-0.261356	0.18576	0.953125	0.346504	0.0516655	0.3444
FBgn0014868	0.318213	0.00200588	0.0366851	0.0453051	0.658706	1	-0.272908	0.00285997	0.0547665
FBgn0000250	-0.399666	0.0020069	0.0366851	-0.261668	0.0435352	0.693229	0.137999	0.237084	0.670889
FBgn0032706	0.701404	0.00200814	0.0366851	0.441116	0.0509621	0.735518	-0.260288	0.188821	0.640501
FBgn0051233	0.892598	0.00201055	0.0366851	0.525582	0.0655128	0.805996	-0.367016	0.144818	0.55804
FBgn0014002	0.494689	0.00201188	0.0366851	0.104478	0.509625	1	-0.390211	0.0058348	0.0886266
FBgn0030774	0.541301	0.00201424	0.0366855	0.174056	0.317502	0.986554	-0.367244	0.0174893	0.178069
FBgn0004395	-0.357559	0.00202045	0.0367131	-0.246604	0.0332395	0.608588	0.110955	0.289785	0.712957
FBgn0085244	0.863247	0.00202862	0.0368188	0.217688	0.448379	1	-0.645559	0.00816673	0.111356
FBgn0033357	0.400893	0.0020357	0.0369044	0.274367	0.0345943	0.620675	-0.126527	0.270264	0.69201
FBgn0031184	0.517887	0.00205988	0.0372565	0.228846	0.172915	0.953125	-0.289041	0.050593	0.340996
FBgn0037763	0.589101	0.00207004	0.0373969	0.11622	0.539034	1	-0.47288	0.00503445	0.07964
FBgn0037176	0.657395	0.00207925	0.0374768	0.377763	0.0782991	0.84237	-0.279633	0.132153	0.53232
FBgn0033718	-0.324981	0.00211362	0.0380088	-0.188547	0.0748118	0.82963	0.136433	0.152992	0.573995
FBgn0260945	-0.301976	0.00213934	0.0383749	-0.143586	0.144934	0.953125	0.15839	0.0741671	0.416838
FBgn0010357	0.729366	0.00214134	0.0383749	0.179242	0.442875	1	-0.550124	0.00835842	0.11321
FBgn0032715	0.396171	0.00215555	0.0385854	0.241678	0.0607554	0.784255	-0.154493	0.175743	0.616894
FBgn0051205	0.914577	0.00217816	0.0389455	0.725945	0.0148492	0.442395	-0.188632	0.461842	0.889404
FBgn0038076	-0.870671	0.00222476	0.0396527	-0.696771	0.0136471	0.42279	0.1739	0.512132	0.9277
FBgn0022268	0.301234	0.00223986	0.0398664	0.0791696	0.420101	1	-0.222065	0.0111922	0.13454
FBgn0040260	1.03004	0.00225104	0.0400198	0.848939	0.0113043	0.388694	-0.181097	0.533786	0.943283
FBgn0030653	0.707772	0.00225798	0.0400668	0.53582	0.0212322	0.507141	-0.171951	0.389514	0.819851
FBgn0051741	2.88489	0.00226109	0.0400668	1.17412	0.285396	0.984324	-1.71077	0.0158326	0.168275
FBgn0086656	-0.337168	0.00226136	0.0400668	-0.053195	0.630711	1	0.283973	0.00437586	0.0722156
FBgn0035871	0.310129	0.0022743	0.0402504	0.133713	0.187038	0.953125	-0.176416	0.0504217	0.340996
FBgn0038783	-2.80993	0.0022909	0.0404985	-3.09567	0.00123486	0.10615	-0.285737	0.79577	1
FBgn0263337	-4.88185	0.00229581	0.0405394	-4.88185	0.00235775	0.153058	0	1	1
FBgn0020304	-0.354488	0.00230174	0.0405984	-0.104483	0.370361	1	0.250005	0.017176	0.176905
FBgn0037164	-0.835178	0.00230545	0.0406179	-0.206065	0.43254	1	0.629113	0.0133082	0.151236
FBgn0051777	0.714902	0.00231372	0.0407179	0.430595	0.0682774	0.813557	-0.284307	0.161693	0.590188
FBgn0051266	0.67344	0.00231884	0.0407556	0.342514	0.122663	0.942313	-0.330926	0.0857556	0.449162
FBgn0035600	0.330721	0.0023427	0.0410893	0.183584	0.0902565	0.863129	-0.147137	0.126782	0.51984
FBgn0028841	-0.736384	0.00234587	0.0410987	-0.542376	0.0234353	0.534953	0.194008	0.393684	0.824614
FBgn0030720	0.334179	0.00235124	0.0411466	0.23911	0.0292512	0.580897	-0.0950697	0.328455	0.760046
FBgn0033423	0.521758	0.00241574	0.0420871	0.129842	0.447858	1	-0.391916	0.00983259	0.124361
FBgn0030685	-0.302909	0.00241851	0.0420886	-0.205049	0.0401193	0.666436	0.0978603	0.277701	0.700294
FBgn0040658	-0.583755	0.00243469	0.0421319	-0.159644	0.402089	1	0.424111	0.0157557	0.167686
FBgn0052438	-0.370374	0.00243703	0.0421319	-0.225875	0.0646815	0.802491	0.144499	0.191081	0.644003
FBgn0029838	0.586204	0.00243771	0.0421319	0.212337	0.269225	0.984324	-0.373867	0.0280025	0.237968
FBgn0036264	0.867366	0.00243932	0.0421319	0.320782	0.270096	0.984324	-0.546585	0.0276719	0.236472
FBgn0032407	0.427946	0.00245194	0.042294	0.138835	0.324735	0.994415	-0.289111	0.020814	0.199165
FBgn0004595	-0.598158	0.00247806	0.0426975	-0.130661	0.508189	1	0.467497	0.00923836	0.120083
FBgn0260393	0.908545	0.0024888	0.0428354	0.445774	0.133256	0.953125	-0.46277	0.0762266	0.423496
FBgn0036349	5.91298	0.00251734	0.04325	6.79356	0.000531206	0.0586341	0.880583	0.407532	0.837824
FBgn0037409	-1.42467	0.00253257	0.0433515	-0.37652	0.391122	1	1.04815	0.0193124	0.189669
FBgn0033048	0.846602	0.00253264	0.0433515	0.168638	0.54858	1	-0.677963	0.00574422	0.0875779
FBgn0035921	-4.59229	0.00255781	0.0437344	-1.88815	0.0925953	0.863129	2.70414	0.100615	0.488435
FBgn0062442	0.32156	0.00257104	0.0438647	0.178195	0.0942652	0.863129	-0.143365	0.129538	0.526808
FBgn0034887	0.672944	0.00258726	0.0440894	0.700217	0.0017123	0.128793	0.0272728	0.887221	1
FBgn0038257	0.606003	0.00258985	0.0440894	0.445871	0.026206	0.559694	-0.160132	0.36338	0.79354
FBgn0083984	-2.32544	0.00259578	0.0441424	-1.0334	0.131651	0.953125	1.29205	0.0995066	0.487105
FBgn0051681	0.74731	0.00263147	0.0446484	0.188836	0.441351	1	-0.558474	0.0104305	0.129615
FBgn0032055	-0.632644	0.00263773	0.0446484	-0.353227	0.0881977	0.863129	0.279416	0.15399	0.575739
FBgn0032213	0.49932	0.00263981	0.0446484	0.260985	0.114987	0.925702	-0.238335	0.103186	0.495049
FBgn0038981	-0.442838	0.00267602	0.045212	-0.0593254	0.687214	1	0.383512	0.00406154	0.0689932
FBgn0039761	0.459608	0.00268433	0.0453035	0.276297	0.0707983	0.816215	-0.18331	0.173817	0.61343
FBgn0053510	1.0661	0.00268748	0.0453078	0.69059	0.05406	0.755825	-0.375514	0.209293	0.670889
FBgn0053509	1.57104	0.00269443	0.0453755	1.26487	0.0167792	0.461355	-0.30617	0.462521	0.890344
FBgn0042112	0.537588	0.00269862	0.0453755	0.222802	0.216085	0.963942	-0.314787	0.0459935	0.323547
FBgn0051410	0.819728	0.0027002	0.0453755	0.511865	0.0593604	0.7778	-0.307862	0.195026	0.649647
FBgn0011834	0.764634	0.00271965	0.0456043	0.478362	0.0609655	0.785025	-0.286272	0.194725	0.649429
FBgn0052676	-0.320132	0.00272996	0.0457284	-0.123914	0.247434	0.984324	0.196218	0.0415635	0.304429
FBgn0036318	-0.3281	0.0027438	0.0459109	-0.0595566	0.587204	1	0.268543	0.0065878	0.0962335
FBgn0034225	0.416284	0.00276074	0.0461163	0.136948	0.32214	0.990577	-0.279337	0.023226	0.213371
FBgn0034296	-0.468125	0.00276846	0.0461755	-0.292052	0.0625556	0.791175	0.176073	0.212741	0.670889
FBgn0038414	1.18857	0.00277732	0.0462738	0.844122	0.0352368	0.624026	-0.344451	0.294959	0.718679
FBgn0031381	0.345442	0.00279637	0.0465417	0.341526	0.00312628	0.179819	-0.00391647	0.969405	1
FBgn0021765	0.349013	0.00281426	0.0467309	0.146978	0.206331	0.953125	-0.202035	0.0511092	0.342442
FBgn0262609	0.806524	0.0028167	0.0467309	0.856353	0.00151346	0.119586	0.0498287	0.827136	1
FBgn0050373	0.474867	0.00282012	0.0467313	0.137365	0.388913	1	-0.337502	0.0163621	0.171807
FBgn0034389	-0.326162	0.00282269	0.0467313	-0.081205	0.457327	1	0.244957	0.0130197	0.149198
FBgn0028704	-0.563918	0.00282895	0.0467701	-0.0510688	0.786779	1	0.512849	0.00274843	0.0530199
FBgn0015568	0.365966	0.00283102	0.0467701	0.111734	0.360969	1	-0.254232	0.0193312	0.189734
FBgn0000535	-0.645257	0.00286713	0.0473167	-0.0621089	0.77066	1	0.583148	0.0030672	0.057263
FBgn0032946	-0.466369	0.00287479	0.0473931	-0.1732	0.268664	0.984324	0.293168	0.0384619	0.289018
FBgn0028707	0.676618	0.00288921	0.0475093	0.216198	0.349555	1	-0.46042	0.0205505	0.197854
FBgn0041342	-0.298445	0.00289773	0.0475709	-0.20386	0.0420589	0.685072	0.094585	0.295385	0.719157
FBgn0037850	1.52154	0.00295147	0.0483678	0.457051	0.403275	1	-1.06448	0.0135033	0.152314
FBgn0029896	0.644281	0.00295279	0.0483678	0.60571	0.00513765	0.246041	-0.0385717	0.839306	1
FBgn0035619	0.859944	0.00295555	0.0483678	0.332439	0.242592	0.984324	-0.527505	0.0368083	0.281322
FBgn0030808	-0.370645	0.00296374	0.0484032	-0.0723014	0.563473	1	0.298344	0.00804854	0.109973
FBgn0029755	0.353227	0.0029639	0.0484032	0.14771	0.21348	0.959603	-0.205517	0.0510369	0.342251
FBgn0086039	1.49786	0.00297373	0.0484625	0.642983	0.235167	0.984324	-0.854879	0.0392485	0.29268
FBgn0051548	0.359319	0.00299868	0.0487674	0.153678	0.203878	0.953125	-0.205642	0.0552298	0.354353
FBgn0032524	0.416032	0.00301814	0.0489809	0.0647671	0.644312	1	-0.351265	0.00473866	0.0763825
FBgn0032779	0.432365	0.00302119	0.0489809	0.0889242	0.542141	1	-0.343441	0.00783285	0.108064
FBgn0031488	0.60338	0.00303421	0.0490901	0.311951	0.128244	0.953125	-0.291429	0.100699	0.488509
FBgn0000566	0.310376	0.0030859	0.049772	0.162574	0.120162	0.936786	-0.147803	0.112163	0.496495
FBgn0034509	0.589639	0.00310103	0.0499646	0.0833127	0.675309	1	-0.506326	0.00400514	0.0684813
FBgn0031277	-0.986207	0.0260051	0.216065	-2.03124	7.8918e-06	0.0029397	-1.04503	0.0135549	0.152456
FBgn0000277	-0.29074	0.0560723	0.338031	-0.671861	9.20641e-06	0.00320076	-0.381121	0.00551075	0.0852776
FBgn0040734	-0.513495	0.00706658	0.0906152	-0.828083	1.3727e-05	0.00447414	-0.314588	0.0694522	0.402428
FBgn0051807	-0.461788	0.119998	0.499299	-1.33245	1.84734e-05	0.00525484	-0.870658	0.00295933	0.055967
FBgn0035488	-0.213812	0.043061	0.291388	-0.447211	2.28365e-05	0.00635244	-0.233399	0.0147262	0.16108
FBgn0085452	0.402067	0.0727079	0.391346	0.935567	3.17852e-05	0.00753453	0.533499	0.00629016	0.0932793
FBgn0053307	-0.484409	0.0337255	0.251492	-0.943729	3.41413e-05	0.00779782	-0.45932	0.0267713	0.232379
FBgn0000639	1.51496	0.0657147	0.370222	3.23249	4.31478e-05	0.00937566	1.71753	0.00392323	0.0675404
FBgn0031432	0.35635	0.031162	0.240162	0.666827	5.867e-05	0.0113986	0.310478	0.0324423	0.260833
FBgn0000003	0.685577	0.0884403	0.424739	1.55928	6.73615e-05	0.0126972	0.873698	0.00740568	0.104005
FBgn0036361	0.457799	0.0508166	0.321947	0.916949	6.88165e-05	0.0127314	0.45915	0.0202197	0.19539
FBgn0047199	-0.31969	0.151246	0.564099	-0.892609	8.53061e-05	0.0151661	-0.572919	0.0062967	0.0932878
FBgn0051091	2.11886	0.0067186	0.08774	2.97469	9.82344e-05	0.0172683	0.855832	0.121558	0.510171
FBgn0034514	4.40539	0.0192861	0.177834	6.93388	0.000105538	0.0181295	2.52849	0.012326	0.144126
FBgn0053192	-0.346912	0.0555575	0.337421	-0.700655	0.00010661	0.0181295	-0.353744	0.0311903	0.254211
FBgn0036461	0.542825	0.0164835	0.160376	0.867973	0.000140144	0.022147	0.325148	0.100328	0.488143
FBgn0039023	0.711697	0.00427806	0.062435	0.942816	0.000144044	0.0225358	0.23112	0.274307	0.696739
FBgn0011695	0.349289	0.00382421	0.0578095	0.460114	0.000145529	0.0225426	0.110826	0.300016	0.725576
FBgn0038566	6.25735	0.00318581	0.0509111	8.2571	0.000178025	0.0268134	1.99974	0.10225	0.492972
FBgn0032834	-0.577934	0.0117482	0.129346	-0.865877	0.000189713	0.0282673	-0.287943	0.183617	0.632055
FBgn0250836	0.583908	0.00477461	0.067662	0.763436	0.000238925	0.0342934	0.179528	0.321431	0.751126
FBgn0020637	2.43551	0.105148	0.463431	5.50093	0.000244911	0.0347238	3.06542	0.00332603	0.0603642
FBgn0035985	0.179876	0.290222	0.71897	0.623129	0.000253741	0.0351307	0.443253	0.00308829	0.0574295
FBgn0038115	0.299177	0.0425035	0.289445	0.538802	0.000260706	0.0357785	0.239624	0.0643798	0.383594
FBgn0038832	0.511241	0.0514504	0.324416	0.928826	0.000319366	0.0404943	0.417585	0.058003	0.360838
FBgn0019661	0.47018	0.14339	0.54731	1.13742	0.000323495	0.0404943	0.667241	0.0136875	0.153396
FBgn0038820	0.488863	0.0189858	0.175895	0.747892	0.00032354	0.0404943	0.259029	0.149306	0.565729
FBgn0032036	-0.341814	0.0242561	0.207483	0.470322	0.00218674	0.146203	0.812136	3.0593e-09	6.3817e-07
FBgn0000053	-0.343796	0.0200068	0.183044	0.423665	0.00478461	0.232469	0.767461	9.51073e-09	1.77137e-06
FBgn0032536	-0.612274	0.0040129	0.0596786	0.460592	0.0229898	0.528934	1.07287	1.38874e-08	2.44121e-06
FBgn0050203	-0.753095	0.0174415	0.166428	0.811004	0.00630398	0.277492	1.5641	2.06882e-08	3.51813e-06
FBgn0035666	0.587687	0.0571753	0.340765	-0.968125	0.00130596	0.110442	-1.55581	2.40401e-08	4.00586e-06
FBgn0039310	-0.400943	0.0047267	0.0672265	0.298733	0.0369738	0.641304	0.699677	4.85115e-08	7.58963e-06
FBgn0263113	-0.842653	0.0363362	0.262456	0.997846	0.00457118	0.229218	1.8405	6.99099e-08	1.01272e-05
FBgn0032167	-0.441374	0.0204417	0.18508	0.477782	0.0137614	0.425488	0.919156	1.05997e-07	1.44202e-05
FBgn0034247	-0.358783	0.00594352	0.0805775	0.258417	0.0491766	0.72114	0.6172	1.55741e-07	1.99719e-05
FBgn0034434	-0.661846	0.00360217	0.0556877	0.37613	0.0884588	0.863129	1.03798	3.7128e-07	4.33483e-05
FBgn0053258	-0.328234	0.0233143	0.201632	0.332836	0.0226052	0.523939	0.66107	4.05587e-07	4.7003e-05
FBgn0002563	-0.792947	0.00670095	0.0876558	0.556579	0.0636069	0.795231	1.34953	5.3356e-07	5.92024e-05
FBgn0036319	-0.619796	0.0042046	0.0616503	0.345747	0.102178	0.878354	0.965543	6.88912e-07	7.48577e-05
FBgn0013811	-0.819485	0.030743	0.23811	0.857377	0.0198476	0.497622	1.67686	7.82735e-07	8.27425e-05
FBgn0259215	-1.21489	0.0092109	0.10884	0.795494	0.0512751	0.737316	2.01039	9.06958e-07	9.09574e-05
FBgn0262104	-0.886949	0.133093	0.527374	1.8898	0.0029892	0.177705	2.77675	1.01045e-06	0.000100691
FBgn0000038	-0.513406	0.00599925	0.0809821	0.301462	0.103641	0.886532	0.814868	1.32339e-06	0.000129403
FBgn0262007	-0.381628	0.0303104	0.236512	0.375081	0.0358218	0.630408	0.756709	2.07593e-06	0.000184533
FBgn0031971	-0.24597	0.0406149	0.281202	0.257574	0.0329198	0.608588	0.503544	3.12096e-06	0.000262513
FBgn0030327	0.089415	0.375202	0.781578	-0.333406	0.000926678	0.0845189	-0.422821	3.19495e-06	0.0002673
FBgn0035575	-0.770523	0.0189188	0.175555	0.572854	0.059727	0.77934	1.34338	3.45627e-06	0.000286102
FBgn0010044	-0.865801	0.00970281	0.112705	0.518414	0.101516	0.875535	1.38422	3.50246e-06	0.000286936
FBgn0030332	-0.175299	0.355063	0.760126	0.585612	0.00162604	0.124095	0.760911	4.93991e-06	0.000384502
FBgn0026756	-0.27792	0.320706	0.723378	0.835845	0.00203441	0.141963	1.11376	5.03998e-06	0.000388623
FBgn0033367	-0.136914	0.501433	0.893254	0.67552	0.000929195	0.0845189	0.812434	7.32107e-06	0.000548029
FBgn0040532	-0.143964	0.288704	0.71897	0.398437	0.00331085	0.189737	0.542401	7.55102e-06	0.000557244
FBgn0040252	-0.784182	0.0176457	0.167924	0.56544	0.0900884	0.863129	1.34962	7.79673e-06	0.000569999
FBgn0050160	-0.496608	0.00344329	0.0538165	0.185969	0.274841	0.984324	0.682577	8.82314e-06	0.00063031
FBgn0032180	0.965516	0.00445748	0.0643333	-0.362657	0.278466	0.984324	-1.32817	1.0685e-05	0.000742965
FBgn0043025	-0.972345	0.0123407	0.133986	0.554166	0.127234	0.952884	1.52651	1.12267e-05	0.000777172
FBgn0038487	-2.2388	0.169203	0.57774	4.48187	0.00391067	0.208814	6.72067	1.1508e-05	0.000793003
FBgn0039444	-5.50337	0.00690413	0.0893425	3.97093	0.0355342	0.626656	9.4743	1.3028e-05	0.000878548
FBgn0035735	-5.17302	0.0101467	0.117137	4.01681	0.0314102	0.59493	9.18983	1.55357e-05	0.00101609
FBgn0004516	-0.412803	0.0143039	0.146649	0.242931	0.148777	0.953125	0.655735	1.58786e-05	0.00102555
FBgn0026563	-0.857021	0.0289494	0.229761	0.656761	0.0809944	0.845903	1.51378	1.59072e-05	0.00102555
FBgn0011706	-1.00978	0.0321954	0.245035	0.778724	0.0686389	0.813645	1.78851	1.5929e-05	0.00102555
FBgn0039434	-3.83513	0.0578201	0.34278	5.67842	0.0078134	0.313437	9.51356	1.68778e-05	0.00107703
FBgn0039224	-0.193629	0.795291	1	2.19959	0.000433739	0.0506614	2.39322	1.92834e-05	0.00117847
FBgn0005648	0.259325	0.0152938	0.151886	-0.147682	0.165338	0.953125	-0.407006	2.02092e-05	0.00122547
FBgn0086079	0.974133	0.143054	0.546579	-2.17544	0.011947	0.400238	-3.14957	2.2266e-05	0.00132959
FBgn0051813	-4.1433	0.0348077	0.255785	4.44491	0.0164913	0.456576	8.58821	2.23787e-05	0.00133123
FBgn0031913	-0.18732	0.204209	0.604398	0.375135	0.0119972	0.401061	0.562455	2.26819e-05	0.00134416
FBgn0051530	-0.355935	0.067669	0.377023	0.381086	0.0491669	0.72114	0.737022	2.46942e-05	0.00144157
FBgn0085427	-0.311521	0.131963	0.525602	0.466766	0.025217	0.554595	0.778287	2.91721e-05	0.00165361
FBgn0033582	-0.509425	0.00329881	0.0522368	0.143262	0.39926	1	0.652687	3.00543e-05	0.00169137
FBgn0038180	-0.795189	0.0167239	0.162412	0.431161	0.157737	0.953125	1.22635	3.10594e-05	0.00173913
FBgn0033980	-0.514532	0.00792599	0.0975626	0.212693	0.2639	0.984324	0.727225	3.11253e-05	0.00173913
FBgn0028988	0.280161	0.0281755	0.225938	-0.194022	0.12694	0.951857	-0.474184	3.20433e-05	0.00178405
FBgn0032151	-0.770143	0.0034367	0.0537671	0.219974	0.393879	1	0.990117	3.38996e-05	0.00186746
FBgn0025678	0.333097	0.00691475	0.089406	-0.118559	0.33172	0.998073	-0.451656	3.80314e-05	0.00205883
FBgn0037930	-0.0615364	0.879777	1	1.46061	0.000592742	0.0630847	1.52215	3.83874e-05	0.00205931
FBgn0023495	-1.07784	0.0631046	0.362435	0.970003	0.0573914	0.77072	2.04784	3.84353e-05	0.00205931
FBgn0028938	-1.40699	0.205398	0.605969	2.7864	0.010021	0.362095	4.1934	3.86005e-05	0.00206111
FBgn0085397	-0.154005	0.603672	0.972852	0.90588	0.00174657	0.12953	1.05989	4.03863e-05	0.00212742
FBgn0035401	0.311342	0.00848249	0.102875	-0.11861	0.31587	0.984666	-0.429953	4.72981e-05	0.00246338
FBgn0035547	-4.23725	0.0361691	0.262053	4.48012	0.0239414	0.536696	8.71737	4.75281e-05	0.00246338
FBgn0035379	-1.05108	0.00684886	0.0887741	0.365744	0.304116	0.984324	1.41682	4.83373e-05	0.00248762
FBgn0028583	0.162495	0.277248	0.708069	-0.380819	0.0101281	0.362597	-0.543313	4.88682e-05	0.0024992
FBgn0250820	0.200398	0.05285	0.329442	-0.175572	0.088897	0.863129	-0.37597	4.90415e-05	0.0024992
FBgn0085354	-0.483498	0.00413182	0.0608384	0.134208	0.421455	1	0.617706	4.97954e-05	0.00252938
FBgn0033592	-0.490527	0.224206	0.634349	0.94419	0.0155936	0.448597	1.43472	5.26844e-05	0.00263959
FBgn0004919	-0.524424	0.00570446	0.0780125	0.165349	0.378083	1	0.689774	5.74322e-05	0.00283447
FBgn0039536	-0.43563	0.0366482	0.264221	0.319293	0.125186	0.94639	0.754923	5.8891e-05	0.00287922
FBgn0033124	-0.342079	0.00808795	0.0992388	0.124912	0.332782	0.998073	0.466991	5.9973e-05	0.00292298
FBgn0034182	-0.503321	0.0315624	0.24255	0.332754	0.138118	0.953125	0.836074	6.26649e-05	0.0030259
FBgn0035887	0.68925	0.0798392	0.406084	-0.816323	0.0586953	0.777299	-1.50557	6.68881e-05	0.00319044
FBgn0039620	-0.237833	0.103869	0.459867	0.28469	0.052744	0.747279	0.522523	6.98464e-05	0.00332142
FBgn0028381	-0.381457	0.00328422	0.0521112	0.0840569	0.516779	1	0.465514	7.04797e-05	0.00334138
FBgn0039436	-4.05307	0.0360511	0.261568	3.60571	0.037261	0.643213	7.65878	7.70373e-05	0.00363026
FBgn0010391	0.250825	0.0170018	0.163789	-0.119331	0.253667	0.984324	-0.370155	7.83125e-05	0.00367927
FBgn0039452	-0.102264	0.541149	0.920435	0.489932	0.00383123	0.206432	0.592196	8.01681e-05	0.00375518
FBgn0260635	-0.335885	0.00347713	0.0541829	0.072354	0.531216	1	0.408239	8.21684e-05	0.00381461
FBgn0260436	-1.1919	0.0340864	0.25298	0.722258	0.130421	0.953125	1.91415	8.48746e-05	0.00392859
FBgn0032281	0.353075	0.198309	0.603111	-0.653829	0.0221902	0.518931	-1.0069	8.5388e-05	0.00394069
FBgn0019886	-0.298275	0.0036244	0.055822	0.0644811	0.531448	1	0.362756	8.61967e-05	0.00396631
FBgn0032264	-0.119736	0.515059	0.903172	0.525728	0.00463478	0.231052	0.645464	8.95284e-05	0.00408359
FBgn0036662	0.286364	0.0101877	0.117369	-0.103332	0.353183	1	-0.389696	9.00357e-05	0.00409479
FBgn0033127	-0.295259	0.00845402	0.102689	0.100119	0.372507	1	0.395378	9.10056e-05	0.00412691
FBgn0031580	-0.455215	0.0161695	0.15791	0.210759	0.263518	0.984324	0.665974	9.70444e-05	0.00435031
FBgn0033274	0.381823	0.0241456	0.206877	-0.208869	0.219409	0.968511	-0.590692	0.000100286	0.00447
FBgn0036919	0.27926	0.0123015	0.133743	-0.107262	0.333732	0.99853	-0.386522	0.000101007	0.00448934
FBgn0000557	-0.201527	0.140428	0.541228	0.27548	0.0448468	0.697158	0.477007	0.00010204	0.00452243
FBgn0262719	-0.57206	0.105187	0.463431	0.641319	0.0589532	0.777299	1.21338	0.000104866	0.00463456
FBgn0262357	-0.0652552	0.706926	1	0.527389	0.0020985	0.142743	0.592645	0.00010619	0.00467982
FBgn0035347	-0.348556	0.00771787	0.0961511	0.107476	0.414087	1	0.456032	0.000111455	0.00482367
FBgn0036592	-2.36197	0.2063	0.607345	4.68531	0.0096324	0.353169	7.04727	0.000111612	0.00482367
FBgn0031808	-0.657018	0.02459	0.208474	0.351594	0.206049	0.953125	1.00861	0.000111971	0.00482588
FBgn0042131	-1.29763	0.0731768	0.39261	1.10016	0.0718326	0.816215	2.39778	0.000113946	0.00489749
FBgn0250871	-0.505251	0.00462151	0.0661677	0.117271	0.511054	1	0.622523	0.000115374	0.00494529
FBgn0038930	-0.322966	0.0840336	0.41291	0.326841	0.0832975	0.852315	0.649806	0.000116964	0.00499971
FBgn0029762	-0.447987	0.00421264	0.0617105	0.0953159	0.542035	1	0.543303	0.000122046	0.00517453
FBgn0047135	0.292785	0.0072802	0.092302	-0.0797237	0.461831	1	-0.372509	0.000124481	0.00523523
FBgn0034723	-0.225916	0.0559756	0.338031	0.181067	0.126202	0.950616	0.406983	0.000127392	0.00534327
FBgn0011296	-0.0981578	0.449643	0.851876	0.344914	0.00793532	0.315097	0.443071	0.000133874	0.0055409
FBgn0038658	-0.142821	0.260266	0.68562	0.29199	0.0225151	0.522624	0.434811	0.000135455	0.00557683
FBgn0035850	-0.257507	0.0122844	0.133651	0.0952912	0.355464	1	0.352798	0.00013819	0.00567451
FBgn0039155	-0.361764	0.0599466	0.351524	0.294904	0.123297	0.943871	0.656668	0.000142707	0.0058142
FBgn0262881	0.539985	0.0209174	0.18743	-0.252662	0.275615	0.984324	-0.792647	0.00014425	0.0058618
FBgn0035513	-1.66635	0.160361	0.5739	2.40715	0.0294432	0.58235	4.07349	0.000146844	0.00593638
FBgn0035944	0.367057	0.00322969	0.0514252	-0.0525424	0.673051	1	-0.4196	0.000157519	0.00628669
FBgn0263218	-0.490485	0.014239	0.146388	0.192025	0.333439	0.998073	0.68251	0.000158081	0.00629306
FBgn0031424	-0.456018	0.010069	0.11643	0.144268	0.408406	1	0.600286	0.000171003	0.00672195
FBgn0050185	0.258055	0.0599171	0.351524	-0.203741	0.137928	0.953125	-0.461796	0.000174697	0.00684125
FBgn0037683	-0.01889	0.935585	1	0.749789	0.001218	0.105359	0.768679	0.000174912	0.00684125
FBgn0013277	-0.175355	0.33269	0.737733	0.431146	0.0169547	0.465361	0.606501	0.00017535	0.00684127
FBgn0052476	-0.37946	0.0535552	0.331044	0.282032	0.148604	0.953125	0.661491	0.000180656	0.00701968
FBgn0050115	-0.422927	0.00525578	0.0729606	0.0895992	0.555104	1	0.512526	0.000181341	0.00701968
FBgn0052181	-1.05797	0.0127205	0.136921	0.386459	0.3424	1	1.44443	0.000181718	0.00701968
FBgn0086758	-0.551638	0.0185788	0.173133	0.233299	0.303695	0.984324	0.784937	0.000194745	0.00744935
FBgn0038397	-0.743369	0.013524	0.141811	0.257853	0.370821	1	1.00122	0.00021359	0.00805286
FBgn0004575	-0.476619	0.00567252	0.0777797	0.100395	0.55874	1	0.577014	0.00021361	0.00805286
FBgn0037563	-0.190152	0.303787	0.71897	0.419523	0.0227284	0.525513	0.609675	0.000222359	0.00836251
FBgn0032797	-0.48428	0.00328281	0.0521112	0.0657661	0.689958	1	0.550046	0.000223345	0.00837947
FBgn0004635	-0.519684	0.0161111	0.157635	0.197883	0.34917	1	0.717567	0.000224697	0.00841002
FBgn0040551	-0.307401	0.0544664	0.333906	0.222212	0.160965	0.953125	0.529613	0.000225367	0.0084101
FBgn0015572	-0.311251	0.136116	0.532917	0.374192	0.0681258	0.812988	0.685442	0.000228055	0.00843481
FBgn0035144	-0.309626	0.164654	0.57599	0.420747	0.0541367	0.756222	0.730374	0.000233429	0.00859295
FBgn0262732	0.167802	0.121611	0.502889	-0.188469	0.0804242	0.845903	-0.356271	0.00023555	0.00865066
FBgn0015316	-0.506264	0.198286	0.603111	0.762902	0.0430805	0.690233	1.26917	0.000245083	0.00893981
FBgn0037028	0.0854685	0.552545	0.928348	-0.39064	0.0065786	0.283532	-0.476109	0.000245138	0.00893981
FBgn0052570	-2.0926	0.20452	0.605137	3.5548	0.022095	0.518256	5.6474	0.000253804	0.0091916
FBgn0035358	-0.454145	0.139011	0.538985	0.562643	0.0701539	0.814533	1.01679	0.000257368	0.00929911
FBgn0016081	-0.310346	0.029953	0.235013	0.159222	0.269234	0.984324	0.469569	0.000269776	0.00970264
FBgn0030706	-0.492268	0.0146783	0.148732	0.170485	0.390355	1	0.662752	0.000271871	0.0097542
FBgn0023129	-0.408073	0.0045804	0.0657435	0.0652491	0.653067	1	0.473322	0.000272811	0.0097542
FBgn0024994	0.318991	0.00630162	0.0839768	-0.0593114	0.610683	1	-0.378303	0.000276752	0.00981811
FBgn0036752	-0.069071	0.620602	0.985518	0.384379	0.00617429	0.277492	0.45345	0.000279135	0.00988024
FBgn0262684	-0.309488	0.0125956	0.136184	0.0961957	0.441381	1	0.405684	0.000285364	0.00998737
FBgn0259927	-0.329751	0.0869082	0.420435	0.298777	0.120821	0.937207	0.628527	0.000286099	0.00998737
FBgn0039911	-0.41659	0.0347755	0.255785	0.22355	0.248327	0.984324	0.640141	0.000304841	0.0105049
FBgn0036449	-0.257527	0.022488	0.197096	0.109134	0.335653	0.99965	0.366662	0.000305719	0.010512
FBgn0039332	-0.22457	0.320792	0.723378	0.493495	0.0252241	0.554595	0.718064	0.000314295	0.0107363
FBgn0034860	0.399938	0.00360668	0.0557024	-0.038826	0.77713	1	-0.438764	0.000327968	0.0110583
FBgn0039296	0.0181019	0.904337	1	-0.46597	0.00189262	0.135205	-0.484072	0.000358931	0.0118837
FBgn0036882	-0.504345	0.037701	0.268716	0.273383	0.251326	0.984324	0.777728	0.000363313	0.0119291
FBgn0035495	-0.224287	0.102893	0.457577	0.214392	0.118361	0.930976	0.43868	0.000378542	0.0123381
FBgn0034075	-0.254868	0.0507796	0.321899	0.161329	0.215875	0.963942	0.416197	0.000389795	0.0126522
FBgn0002945	-0.284086	0.192321	0.603111	0.401521	0.0599508	0.780314	0.685608	0.00039181	0.0126912
FBgn0261362	-0.0674785	0.752746	1	0.607841	0.0047259	0.231052	0.67532	0.000400137	0.012881
FBgn0014391	0.118184	0.361499	0.766245	-0.292773	0.0233286	0.534716	-0.410957	0.000409031	0.0131402
FBgn0039441	-3.27464	0.0986018	0.44618	3.85748	0.0455068	0.702817	7.13212	0.000421321	0.0135073
FBgn0260657	-0.390163	0.0710024	0.385947	0.293696	0.172644	0.953125	0.683859	0.000433082	0.0137157
FBgn0035399	-2.51683	0.0162068	0.158176	0.84174	0.330462	0.997506	3.35857	0.000434947	0.013747
FBgn0031918	-0.440455	0.188121	0.603111	0.593282	0.0633534	0.794217	1.03374	0.000442635	0.0139617
FBgn0051619	-0.487232	0.00948282	0.111096	0.107745	0.56182	1	0.594977	0.000456766	0.0142922
FBgn0036135	0.322967	0.0252466	0.211674	-0.128678	0.373119	1	-0.451645	0.00046962	0.0146173
FBgn0015298	0.263974	0.0523779	0.327912	-0.162424	0.233068	0.984324	-0.426397	0.000470891	0.0146173
FBgn0004118	-0.628943	0.0149975	0.150508	0.185973	0.452011	1	0.814916	0.000476935	0.0147463
FBgn0031231	0.140691	0.34963	0.75479	-0.331234	0.0271818	0.565374	-0.471924	0.000481201	0.0148462
FBgn0264598	-0.348251	0.0993515	0.448087	0.31332	0.13545	0.953125	0.661571	0.000482064	0.0148462
FBgn0053110	-0.524764	0.0036392	0.0558737	0.0449696	0.802771	1	0.569734	0.000486176	0.0149142
FBgn0030186	-0.47614	0.608834	0.976895	2.60099	0.010061	0.362597	3.07713	0.000489804	0.0149668
FBgn0035092	-0.490971	0.0135179	0.141811	0.134755	0.494814	1	0.625726	0.000492577	0.0150222
FBgn0043806	-0.340786	0.0919568	0.433323	0.290094	0.147502	0.953125	0.63088	0.000508942	0.0154911
FBgn0033395	-0.477774	0.0205931	0.185587	0.16624	0.414848	1	0.644014	0.000539553	0.0163275
FBgn0031008	0.270281	0.0251599	0.211173	-0.102257	0.39559	1	-0.372538	0.000544367	0.0164413
FBgn0259994	-0.488201	0.00772528	0.0961511	0.0848533	0.642396	1	0.573054	0.000545614	0.0164473
FBgn0024361	-0.30724	0.0287422	0.228868	0.129838	0.354758	1	0.437079	0.000551741	0.0166
FBgn0260462	-0.304547	0.00752162	0.0942159	0.0499701	0.662936	1	0.354517	0.00055484	0.0166521
FBgn0030158	-0.409594	0.0204873	0.185274	0.139665	0.421946	1	0.549259	0.000555601	0.0166521
FBgn0039064	-0.540696	0.00320716	0.0511478	0.032704	0.857255	1	0.5734	0.000561803	0.0167417
FBgn0029715	0.290002	0.0151164	0.151021	-0.0764983	0.51905	1	-0.3665	0.000563441	0.0167586
FBgn0033691	0.340371	0.003654	0.0559081	-0.0186483	0.873179	1	-0.35902	0.000568382	0.0168735
FBgn0033624	0.227822	0.0289077	0.229574	-0.0927862	0.372478	1	-0.320608	0.000575726	0.0170572
FBgn0028899	-0.89208	0.00653563	0.0863597	0.132622	0.670571	1	1.0247	0.000589267	0.0173278
FBgn0038693	-0.318337	0.0802448	0.406084	0.24261	0.179576	0.953125	0.560946	0.000592811	0.0173587
FBgn0262593	-0.46207	0.0146501	0.148542	0.125181	0.508334	1	0.587251	0.000593603	0.0173587
FBgn0035434	0.388669	0.037724	0.268758	-0.185723	0.320931	0.988906	-0.574392	0.000595223	0.0173736
FBgn0027608	-0.495528	0.0036604	0.0559081	0.0341919	0.840229	1	0.52972	0.000598419	0.0174344
FBgn0035710	-0.146514	0.353834	0.759151	0.337558	0.0331154	0.608588	0.484072	0.000616828	0.0178709
FBgn0051626	-0.514738	0.70035	1	3.84395	0.00860495	0.333428	4.35868	0.000623494	0.0180006
FBgn0086674	0.233415	0.0323002	0.245667	-0.0996091	0.359272	1	-0.333024	0.000623796	0.0180006
FBgn0015609	-0.489284	0.0113056	0.126431	0.107869	0.57405	1	0.597153	0.000631378	0.0181579
FBgn0037312	0.295372	0.0261332	0.216784	-0.109794	0.407543	1	-0.405167	0.00063342	0.0181832
FBgn0086675	-0.567144	0.00381413	0.0578095	0.0393154	0.840062	1	0.606459	0.000646914	0.0185366
FBgn0036945	-0.287744	0.0203252	0.184909	0.0929354	0.45337	1	0.38068	0.000654567	0.0186874
FBgn0039303	0.233767	0.0246475	0.208663	-0.0820726	0.428067	1	-0.31584	0.000661911	0.0188627
FBgn0038416	-0.560343	0.00862347	0.10394	0.0953865	0.648598	1	0.655729	0.000676108	0.0192322
FBgn0032497	-0.21513	0.127318	0.515887	0.215906	0.128308	0.953125	0.431036	0.000678656	0.0192347
FBgn0035639	0.201663	0.0724654	0.3904	-0.139592	0.213548	0.959603	-0.341256	0.000687151	0.0194361
FBgn0031429	-1.93012	0.00317444	0.0508333	0.113503	0.835959	1	2.04363	0.000688244	0.0194361
FBgn0037783	-0.840318	0.1258	0.513472	0.864941	0.115508	0.925702	1.70526	0.00069078	0.0194725
FBgn0022959	0.144991	0.196529	0.603111	-0.195138	0.080186	0.845903	-0.340129	0.000693107	0.0194798
FBgn0032638	1.00461	0.0121217	0.132402	-0.212327	0.607499	1	-1.21694	0.000714681	0.0200021
FBgn0030340	-3.18967	0.0486247	0.313132	2.05804	0.155243	0.953125	5.24771	0.000721924	0.0201687
FBgn0032639	0.466309	0.174565	0.586949	-0.602799	0.0883475	0.863129	-1.06911	0.000735031	0.0204255
FBgn0051665	-0.525709	0.0133005	0.140733	0.121388	0.564129	1	0.647096	0.000749056	0.0207083
FBgn0010041	-0.301137	0.273621	0.7019	0.527532	0.0556672	0.76041	0.82867	0.000771518	0.0211761
FBgn0062928	0.180902	0.33787	0.742935	-0.388983	0.038312	0.65042	-0.569885	0.000774	0.0212071
FBgn0262563	0.208152	0.25938	0.685588	-0.353014	0.0577635	0.773724	-0.561165	0.000790636	0.0215873
FBgn0085205	-0.396098	0.0138281	0.143748	0.090076	0.573226	1	0.486174	0.000814108	0.0221123
FBgn0039469	-3.83407	0.0570541	0.340302	3.00173	0.109264	0.901127	6.8358	0.000815845	0.0221211
FBgn0034053	-0.306382	0.192867	0.603111	0.401067	0.0898733	0.863129	0.707449	0.000831581	0.0224699
FBgn0036040	-0.64126	0.0281464	0.225902	0.233578	0.398472	1	0.874838	0.000843133	0.0226578
FBgn0264087	-0.425486	0.00677362	0.0879807	0.0485614	0.75596	1	0.474048	0.000844328	0.0226578
FBgn0005586	-0.426067	0.0264649	0.218124	0.151576	0.42458	1	0.577642	0.000847595	0.0226798
FBgn0031468	-2.20687	0.00318329	0.0509111	0.122456	0.847122	1	2.32933	0.000848046	0.0226798
FBgn0010313	0.0712233	0.501126	0.893163	-0.245061	0.0200299	0.499753	-0.316284	0.000851078	0.022722
FBgn0039091	0.0202344	0.908602	1	0.542527	0.00216908	0.145978	0.522292	0.000853481	0.0227474
FBgn0033876	-0.622972	0.003696	0.0563587	0.0267673	0.898477	1	0.64974	0.000856575	0.022791
FBgn0033468	0.248175	0.0596334	0.350764	-0.144229	0.274635	0.984324	-0.392403	0.000887893	0.0235842
FBgn0036717	1.07472	0.343453	0.747749	4.15664	0.000448797	0.0516281	3.08192	0.000895131	0.0237361
FBgn0037817	-0.342595	0.0784647	0.402485	0.23511	0.217428	0.966695	0.577705	0.000904239	0.0239166
FBgn0033721	-2.36599	0.199355	0.603111	3.75565	0.0468371	0.70971	6.12164	0.000904992	0.0239166
FBgn0035868	-0.0672605	0.699349	1	0.445039	0.0102614	0.365693	0.512299	0.000915564	0.0241551
FBgn0039151	0.620178	0.00404725	0.0599613	-0.0103821	0.961169	1	-0.63056	0.000942929	0.0247382
FBgn0035849	-0.17472	0.1385	0.538247	0.175051	0.137385	0.953125	0.349771	0.000943987	0.0247382
FBgn0035404	0.321441	0.00786196	0.0970034	-0.0342219	0.776451	1	-0.355663	0.000953877	0.0248826
FBgn0052708	0.46364	0.0174366	0.166428	-0.112168	0.568796	1	-0.575808	0.00095427	0.0248826
FBgn0031690	-0.24755	0.600417	0.971001	1.06091	0.0148821	0.442395	1.30846	0.00097601	0.0253378
FBgn0261963	0.874832	0.00324928	0.0516616	0.0150825	0.959047	1	-0.859749	0.000976584	0.0253378
FBgn0032053	0.348651	0.0219212	0.193717	-0.0992968	0.515008	1	-0.447947	0.000986269	0.025529
FBgn0036470	0.00846863	0.997885	1	2.80193	0.0036833	0.205332	2.79346	0.00098778	0.025529
FBgn0003011	-0.495573	0.241419	0.659049	0.698256	0.0701815	0.814533	1.19383	0.00098885	0.025529
FBgn0033524	-0.271332	0.376471	0.783126	0.614635	0.0382636	0.65042	0.885967	0.000994053	0.0255599
FBgn0030509	0.895944	0.0181673	0.171118	-0.225206	0.569657	1	-1.12115	0.000996328	0.0255599
FBgn0040512	0.230995	0.0386675	0.272583	-0.0977058	0.381443	1	-0.328701	0.000996584	0.0255599
FBgn0022700	-0.561289	0.00595135	0.0806005	0.0459746	0.822636	1	0.607263	0.00102856	0.0262939
FBgn0032139	-0.366771	0.123438	0.507673	0.331793	0.154007	0.953125	0.698564	0.00103362	0.0263802
FBgn0013275	-0.215749	0.185878	0.603111	0.265407	0.106238	0.89129	0.481156	0.00103691	0.0264209
FBgn0052333	-0.433758	0.0403865	0.280393	0.18932	0.357829	1	0.623079	0.00104024	0.0264628
FBgn0042118	-2.38166	0.214701	0.619741	4.18249	0.0386555	0.653094	6.56414	0.00105114	0.0266596
FBgn0035481	-0.580713	0.00891291	0.106621	0.0780361	0.722062	1	0.658749	0.00107082	0.027014
FBgn0033110	-1.04048	0.0316621	0.243059	0.387	0.394177	1	1.42748	0.00107227	0.027014
FBgn0029827	0.399414	0.049619	0.316853	-0.199837	0.332765	0.998073	-0.599251	0.00107628	0.0270678
FBgn0039081	0.0136058	0.946518	1	0.604093	0.00311679	0.179819	0.590488	0.00107951	0.0270678
FBgn0263354	-0.575407	0.00476736	0.0676205	0.0288849	0.886419	1	0.604291	0.0010796	0.0270678
FBgn0030016	-2.09128	0.0113451	0.126691	0.335929	0.598466	1	2.42721	0.00108566	0.0270962
FBgn0034602	-0.314626	0.0916544	0.432847	0.232661	0.211653	0.95936	0.547286	0.00110542	0.0274949
FBgn0031093	0.233079	0.059942	0.351524	-0.128269	0.300197	0.984324	-0.361349	0.00111733	0.0277031
FBgn0051955	-0.507054	0.0142406	0.146388	0.101173	0.617245	1	0.608228	0.00113648	0.0281333
FBgn0030643	-1.24289	0.0319301	0.244516	0.438902	0.391423	1	1.6818	0.00114695	0.0282386
FBgn0028419	0.207684	0.0484373	0.312753	-0.0975909	0.351587	1	-0.305275	0.00114737	0.0282386
FBgn0028996	-0.48551	0.010815	0.122966	0.0745842	0.693239	1	0.560094	0.00114795	0.0282386
FBgn0000153	-0.331467	0.0746288	0.396727	0.212333	0.252689	0.984324	0.5438	0.00115093	0.0282673
FBgn0034725	-0.528355	0.0163663	0.159434	0.117322	0.586638	1	0.645677	0.00116211	0.0284525
FBgn0010803	0.248743	0.0152885	0.151886	-0.0480706	0.638444	1	-0.296813	0.00117141	0.0285909
FBgn0051077	-0.213088	0.133481	0.528063	0.200583	0.159577	0.953125	0.413671	0.00118657	0.0288595
FBgn0033139	-0.499915	0.00426542	0.0623668	0.0134991	0.938052	1	0.513415	0.0011993	0.02909
FBgn0060296	-0.139411	0.37646	0.783126	0.317046	0.044736	0.697158	0.456458	0.00120862	0.0292255
FBgn0040798	-2.21064	0.215215	0.620653	3.24591	0.0419671	0.685072	5.45655	0.00122313	0.0294851
FBgn0035390	-0.0854958	0.613435	0.980705	-0.578167	0.000600678	0.0634974	-0.492671	0.0012608	0.0303
FBgn0013308	-1.06351	0.0459916	0.303091	0.472311	0.333427	0.998073	1.53582	0.00126966	0.030466
FBgn0001991	-0.492728	0.00895897	0.106862	0.0570765	0.761419	1	0.549805	0.00127228	0.030482
FBgn0028422	-0.783644	0.0470836	0.307376	0.345494	0.345174	1	1.12914	0.00128061	0.0306348
FBgn0037488	-0.279697	0.285214	0.717631	0.461906	0.0679306	0.812913	0.741603	0.00130708	0.0311727
FBgn0053983	-1.4398	0.0719145	0.389208	0.865364	0.232724	0.984324	2.30516	0.00132923	0.0316047
FBgn0250874	0.143167	0.2051	0.605433	-0.181597	0.107463	0.895238	-0.324764	0.00134608	0.0318599
FBgn0261041	-0.448148	0.0196267	0.180386	0.106999	0.571539	1	0.555147	0.00136533	0.0322667
FBgn0086672	0.66273	0.26019	0.68562	-1.25172	0.0688673	0.813645	-1.91445	0.00136849	0.0322926
FBgn0031998	-0.0555961	0.657897	1	0.302537	0.0161897	0.453346	0.358133	0.00140464	0.0329963
FBgn0261788	-0.522343	0.00313538	0.0504661	-0.0111251	0.950132	1	0.511218	0.00140755	0.0330151
FBgn0086778	-0.558917	0.0179324	0.169621	0.122113	0.596964	1	0.68103	0.00141589	0.0331115
FBgn0262636	0.80476	0.00587323	0.079971	-0.0148325	0.959146	1	-0.819592	0.00142144	0.0331256
FBgn0037424	-0.697652	0.660532	1	3.79094	0.0177825	0.473833	4.48859	0.00143764	0.0334204
FBgn0004244	-0.505995	0.00941232	0.110635	0.0551572	0.776112	1	0.561153	0.00146872	0.0340279
FBgn0004781	0	1	1	6.40718	0.0073675	0.30174	6.40718	0.00147124	0.0340279
FBgn0264606	-0.553665	0.0119074	0.130639	0.0802392	0.711884	1	0.633904	0.00147248	0.0340279
FBgn0053445	-2.24173	0.195894	0.603111	2.45007	0.0569694	0.767028	4.6918	0.00148147	0.0341852
FBgn0261801	0.208969	0.362003	0.767036	-0.451378	0.050516	0.73248	-0.660347	0.00148754	0.0342747
FBgn0035262	-0.678664	0.0070352	0.0904402	0.0480997	0.845032	1	0.726764	0.00149006	0.0342824
FBgn0262125	0.248935	0.0301576	0.235672	-0.0757493	0.506685	1	-0.324685	0.00149438	0.0343284
FBgn0033603	-0.324689	0.212767	0.617578	0.41516	0.107341	0.895238	0.739849	0.00149645	0.0343284
FBgn0001320	-0.162068	0.588543	0.960742	0.66115	0.0218014	0.515881	0.823218	0.0014991	0.0343388
FBgn0030598	-0.0480671	0.816572	1	0.527559	0.00948587	0.350015	0.575626	0.00154246	0.0352289
FBgn0050345	-0.269081	0.118571	0.495206	0.220421	0.199273	0.953125	0.489503	0.00154979	0.0352933
FBgn0261555	-0.525932	0.00443247	0.0641498	0.00354583	0.984746	1	0.529478	0.00156033	0.0353787
FBgn0051118	-0.439552	0.0427328	0.28992	0.176989	0.400551	1	0.616542	0.00156458	0.0354018
FBgn0053547	-0.437533	0.0273088	0.222006	0.128069	0.516594	1	0.565602	0.00156722	0.0354018
FBgn0040238	-0.0870775	0.39301	0.801858	0.201234	0.0487515	0.718616	0.288311	0.00158382	0.0355507
FBgn0031040	0.201569	0.23669	0.651709	-0.283597	0.097224	0.865161	-0.485166	0.00159263	0.0356973
FBgn0039697	0.240756	0.0276299	0.223626	-0.0663551	0.541746	1	-0.307111	0.00161434	0.0361321
FBgn0029507	-0.287711	0.0510968	0.322994	0.130912	0.376784	1	0.418623	0.00162044	0.0362168
FBgn0033128	-0.416896	0.0145853	0.14827	0.0691093	0.683433	1	0.486005	0.00163822	0.036562
FBgn0085387	-0.520794	0.0125644	0.136035	0.0734614	0.721279	1	0.594255	0.00164176	0.0365888
FBgn0052182	-1.45634	0.00511682	0.0712213	0.0548377	0.911759	1	1.51118	0.00164639	0.0366399
FBgn0030390	-1.55198	0.194851	0.603111	2.0265	0.0960449	0.863656	3.57848	0.00165912	0.0368706
FBgn0020638	-1.74077	0.27346	0.701882	2.97545	0.0580624	0.776398	4.71622	0.00168917	0.0373817
FBgn0030853	0.318991	0.00666059	0.0874202	-0.00947778	0.935537	1	-0.328468	0.00168928	0.0373817
FBgn0050413	-3.83575	0.0582783	0.344867	2.57208	0.168702	0.953125	6.40784	0.00169927	0.0374438
FBgn0034204	-2.38309	0.215412	0.620877	3.90867	0.053294	0.750481	6.29176	0.00171223	0.0376354
FBgn0030569	-1.42571	0.00395869	0.0592337	0.00638176	0.989247	1	1.43209	0.00171278	0.0376354
FBgn0024836	-0.39314	0.1482	0.55816	0.361106	0.168057	0.953125	0.754246	0.00173727	0.0380666
FBgn0264553	-1.228	0.396201	0.804239	2.07572	0.0398538	0.66449	3.30372	0.00174972	0.0382578
FBgn0039219	0.314952	0.0067081	0.087676	-0.00879665	0.939553	1	-0.323749	0.00175088	0.0382578
FBgn0259108	-0.612937	0.00595552	0.0806005	0.0198638	0.929326	1	0.632801	0.00176182	0.0384431
FBgn0003510	-0.160316	0.538909	0.918861	0.562281	0.0298936	0.588284	0.722597	0.00178174	0.0388236
FBgn0264503	-0.665259	0.00647363	0.0856128	0.0283758	0.904887	1	0.693635	0.00179113	0.0389065
FBgn0030584	0.20557	0.1668	0.577149	-0.210974	0.155634	0.953125	-0.416544	0.00179283	0.0389065
FBgn0035845	-3.18156	0.0690283	0.380934	1.54493	0.19974	0.953125	4.72649	0.00179301	0.0389065
FBgn0034022	-1.89371	0.0628364	0.361037	0.937391	0.281588	0.984324	2.8311	0.00182499	0.0394909
FBgn0035325	-0.39856	0.168194	0.577457	0.396062	0.149989	0.953125	0.794622	0.00182977	0.039494
FBgn0051897	-0.730978	0.00527071	0.0731031	0.0133274	0.95769	1	0.744305	0.00183029	0.039494
FBgn0052284	0.815034	0.00457683	0.0657435	0.026133	0.928396	1	-0.788901	0.00183523	0.039494
FBgn0041097	-0.528305	0.0641684	0.364662	0.266278	0.327383	0.995124	0.794583	0.00183523	0.039494
FBgn0026089	0.210958	0.194524	0.603111	-0.243944	0.13391	0.953125	-0.454902	0.00185103	0.0397794
FBgn0019830	0.253617	0.0185435	0.173098	-0.045073	0.674701	1	-0.29869	0.00186155	0.0398957
FBgn0053147	-0.51152	0.0134223	0.1416	0.0707358	0.727588	1	0.582256	0.00187626	0.0401561
FBgn0053143	-0.555304	0.00847244	0.102833	0.0388039	0.85138	1	0.594108	0.00188721	0.0403353
FBgn0032799	0.382287	0.00447902	0.0645845	0.010805	0.935992	1	-0.371482	0.00190252	0.0405518
FBgn0082951	4.52088	0.00662483	0.0872437	0	1	1	-4.52088	0.00192776	0.0409364
FBgn0013954	0.270537	0.0120256	0.131567	-0.0266411	0.803486	1	-0.297178	0.00192842	0.0409364
FBgn0035987	0.217551	0.042861	0.290318	-0.0789775	0.460132	1	-0.296528	0.00196316	0.0415611
FBgn0000047	0.112316	0.656971	1	0.811848	0.00166153	0.126188	0.699532	0.00200716	0.0423709
FBgn0034511	-0.114648	0.474812	0.871166	-0.560217	0.000439066	0.0508829	-0.445569	0.00201411	0.0424101
FBgn0035453	-1.07627	0.0104136	0.119007	0.106329	0.787205	1	1.1826	0.00201847	0.0424449
FBgn0036600	0	1	1	6.23091	0.00928369	0.344996	6.23091	0.00203906	0.0428202
FBgn0032358	-0.304128	0.0340679	0.252962	0.0945296	0.509031	1	0.398658	0.00204195	0.0428235
FBgn0032640	0.287187	0.00698364	0.0899252	-0.0043736	0.967093	1	-0.291561	0.00208679	0.0435886
FBgn0051176	-0.339663	0.18004	0.597333	0.352883	0.153475	0.953125	0.692547	0.00212358	0.044298
FBgn0027498	0.371921	0.00821712	0.100435	-0.0123432	0.930045	1	-0.384264	0.0021401	0.0445831
FBgn0036607	-2.38404	0.21589	0.621682	3.78265	0.0619376	0.786916	6.16669	0.00215797	0.044836
FBgn0083022	1.34193	0.229551	0.643029	-3.15498	0.066326	0.805996	-4.49691	0.00216592	0.0448998
FBgn0042102	-0.154722	0.393213	0.801957	0.340689	0.0592411	0.7778	0.495411	0.00216679	0.0448998
FBgn0025631	-0.386661	0.0109915	0.124408	0.0343724	0.820986	1	0.421034	0.00217451	0.0450003
FBgn0004782	-1.13708	0.198631	0.603111	1.1	0.124705	0.946372	2.23708	0.00218243	0.0451044
FBgn0013342	-0.408825	0.00771303	0.0961511	0.0157974	0.918077	1	0.424622	0.00219006	0.0451927
FBgn0083055	1.64124	0.0289722	0.229761	-0.50902	0.577263	1	-2.15026	0.00219247	0.0451927
FBgn0033657	-0.469219	0.0989668	0.447496	0.305739	0.264488	0.984324	0.774958	0.00222097	0.0457196
FBgn0032228	0.578753	0.00490972	0.069014	0.0220858	0.915008	1	-0.556667	0.00222388	0.0457196
FBgn0039450	0.306647	0.0034129	0.0535556	0.0218398	0.834541	1	-0.284807	0.00223654	0.0458988
FBgn0039203	-0.0284194	0.91303	1	0.661476	0.00905487	0.343011	0.689896	0.00223846	0.0458988
FBgn0034931	0.293382	0.0925217	0.433777	-0.188075	0.287317	0.984324	-0.481457	0.00224167	0.0459038
FBgn0022343	0.303063	0.00498029	0.0696928	0.00984523	0.926954	1	-0.293218	0.00224458	0.0459038
FBgn0004580	-0.392017	0.0353765	0.258026	0.120843	0.510843	1	0.512861	0.00227556	0.0464019
FBgn0013771	-0.418617	0.0274352	0.222806	0.104123	0.581932	1	0.52274	0.00227783	0.0464019
FBgn0034565	-2.59849	0.00995391	0.115184	0.225146	0.764211	1	2.82363	0.00228901	0.0465689
FBgn0263235	0.385594	0.00603779	0.0812358	0.00546731	0.968845	1	-0.380126	0.00231021	0.0468784
FBgn0033820	-0.0850899	0.558791	0.933905	0.312188	0.0332594	0.608588	0.397277	0.00232738	0.0471047
FBgn0085434	-0.41677	0.0208997	0.18743	0.0790547	0.662516	1	0.495825	0.00234881	0.0474156
FBgn0052091	0.00804423	0.954036	1	0.386445	0.00588827	0.269363	0.378401	0.00237557	0.0477708
FBgn0040696	-2.29714	0.189538	0.603111	2.21908	0.0857924	0.86033	4.51622	0.00238096	0.0478178
FBgn0016978	0.257953	0.03108	0.239649	-0.0657667	0.580991	1	-0.323719	0.00240306	0.0481998
FBgn0033355	-3.13254	0.0126137	0.136286	0.366833	0.693281	1	3.49937	0.00244505	0.0489204
FBgn0033031	-0.436042	0.200315	0.603111	0.47773	0.143496	0.953125	0.913773	0.00244524	0.0489204
FBgn0011509	0.159711	0.144417	0.549175	-0.137181	0.209473	0.954342	-0.296891	0.00245043	0.0489567
FBgn0038947	0.170318	0.108096	0.470418	-0.116194	0.270542	0.984324	-0.286512	0.00245644	0.0489567
FBgn0034446	-0.914976	0.158961	0.57383	0.760429	0.175419	0.953125	1.67541	0.00250387	0.0498385
FBgn0020640	-0.501157	0.766277	1	3.885	0.0187375	0.482535	4.38616	0.00250789	0.049855
FBgn0032913	2.61628	1.15875e-15	1.13304e-12	1.87664	2.84226e-09	7.15076e-06	-0.739639	0.00471219	0.076238
FBgn0038718	2.31745	5.4401e-13	2.5791e-10	1.56594	4.83291e-07	0.000378054	-0.751512	0.00405183	0.0689932
FBgn0053282	2.06863	1.16876e-12	5.07315e-10	1.44766	5.74674e-07	0.000428132	-0.620973	0.00757601	0.105827
FBgn0036690	-1.0546	1.36047e-11	4.35608e-09	-0.624823	5.90423e-05	0.0113986	0.429775	0.00262224	0.0513453
FBgn0262895	-1.79462	1.40623e-11	4.40008e-09	-1.25724	1.27525e-06	0.000738938	0.53738	0.0347779	0.27205
FBgn0262794	1.70121	3.45071e-11	9.64041e-09	1.18186	4.42399e-06	0.00192259	-0.519353	0.0125829	0.145822
FBgn0038717	2.7681	3.74883e-11	1.02896e-08	1.83149	6.23599e-06	0.00250159	-0.936606	0.00449865	0.073775
FBgn0001114	1.22435	8.24781e-11	2.22478e-08	0.862955	3.52297e-06	0.00167319	-0.361394	0.0253658	0.226368
FBgn0037996	4.48257	9.7919e-11	2.55324e-08	3.88859	3.30089e-08	4.69477e-05	-0.593972	0.156797	0.581358
FBgn0040813	0.916413	1.61462e-10	4.00964e-08	0.702732	7.88345e-07	0.000524372	-0.213681	0.0860107	0.449895
FBgn0039312	2.2076	1.97445e-10	4.8266e-08	1.64438	1.16593e-06	0.000705779	-0.563221	0.0473479	0.328641
FBgn0038983	1.64991	3.3024e-10	7.82819e-08	1.01954	7.32084e-05	0.013318	-0.630371	0.00424715	0.071066
FBgn0031522	1.804	3.76659e-10	8.79528e-08	1.17634	5.35617e-05	0.0108984	-0.627663	0.00656532	0.0961916
FBgn0034276	1.6603	4.76835e-10	1.08117e-07	1.13677	1.60936e-05	0.00469105	-0.523531	0.0181524	0.182165
FBgn0039239	2.0339	5.11986e-10	1.14429e-07	1.45857	8.82301e-06	0.00313836	-0.57533	0.0269221	0.233133
FBgn0036544	-1.38546	7.91807e-10	1.72053e-07	-0.999573	7.72908e-06	0.0029397	0.385885	0.0652554	0.386273
FBgn0038938	2.15512	1.20842e-09	2.52076e-07	1.44188	2.71128e-05	0.0068416	-0.713241	0.0144806	0.159094
FBgn0031645	0.902223	1.96649e-09	3.89439e-07	0.540556	0.000279566	0.0377052	-0.361666	0.00564649	0.0868627
FBgn0039052	1.65406	2.26118e-09	4.42202e-07	1.3635	7.23298e-07	0.000514364	-0.290557	0.20101	0.65908
FBgn0036157	1.42488	4.80063e-09	8.07591e-07	1.09628	6.68131e-06	0.00261323	-0.328595	0.101987	0.492458
FBgn0032835	-1.55976	7.11366e-09	1.14735e-06	-1.13753	2.35955e-05	0.00636468	0.422226	0.0841367	0.445605
FBgn0087002	1.65659	8.86589e-09	1.38707e-06	1.16775	3.43912e-05	0.00779782	-0.488839	0.0443834	0.316923
FBgn0031523	1.83634	1.13423e-08	1.73971e-06	1.44081	5.85361e-06	0.00240999	-0.395535	0.134377	0.536447
FBgn0037714	1.07714	1.67755e-08	2.45283e-06	0.82137	1.52774e-05	0.00461357	-0.255771	0.117248	0.500023
FBgn0032066	2.18656	2.01485e-08	2.86567e-06	1.64478	1.53343e-05	0.00461357	-0.541776	0.089658	0.459881
FBgn0038652	1.16335	2.19653e-08	3.06827e-06	1.02078	8.04405e-07	0.000524372	-0.142573	0.423491	0.853694
FBgn0003312	2.09992	2.50426e-08	3.37752e-06	1.40371	0.000209521	0.0303515	-0.696209	0.0189538	0.187086
FBgn0039873	2.48859	3.39663e-08	4.32035e-06	1.75119	5.96344e-05	0.0113986	-0.737394	0.0426307	0.309062
FBgn0039519	2.16487	5.26594e-08	6.33736e-06	2.03806	2.62636e-07	0.000241702	-0.126815	0.69205	1
FBgn0000406	0.971436	6.9403e-08	8.16399e-06	0.9666	8.00146e-08	8.94164e-05	-0.00483597	0.975245	1
FBgn0034479	1.89765	1.8724e-07	1.95291e-05	1.55225	1.61915e-05	0.00469105	-0.345403	0.247383	0.670889
FBgn0031702	1.59717	2.20537e-07	2.24046e-05	1.28532	2.58912e-05	0.00678664	-0.311851	0.225084	0.670889
FBgn0050277	1.64659	3.85856e-07	3.7035e-05	1.29754	5.3549e-05	0.0108984	-0.349049	0.195078	0.649647
FBgn0003515	1.38468	4.95535e-07	4.53372e-05	1.14809	2.91202e-05	0.00723152	-0.236592	0.301282	0.726944
FBgn0031860	1.19499	5.25026e-07	4.7756e-05	0.971788	4.30577e-05	0.00937566	-0.223203	0.266533	0.688557
FBgn0000299	0.812193	1.39356e-06	0.000111236	0.684017	4.47773e-05	0.00959645	-0.128176	0.382173	0.812416
FBgn0039313	1.69088	1.46129e-06	0.00011431	1.22723	0.000363679	0.0441067	-0.463651	0.11624	0.499611
FBgn0261632	-3.28384	1.73502e-06	0.000131132	-2.86197	1.35592e-05	0.00447414	0.421867	0.613594	0.984582
FBgn0052633	1.09304	2.14656e-06	0.00015693	0.822805	0.000342205	0.0418265	-0.270238	0.169472	0.603962
FBgn0040060	0.952557	2.2059e-06	0.000158952	0.840985	2.70835e-05	0.0068416	-0.111571	0.522989	0.935426
FBgn0015570	1.69801	3.27361e-06	0.000211635	1.72674	2.22675e-06	0.00120129	0.0287241	0.922096	1
FBgn0002868	-0.59669	3.31409e-06	0.00021337	-0.705098	3.96711e-08	5.17212e-05	-0.108408	0.354596	0.784454
FBgn0033079	0.97466	3.51447e-06	0.000222231	0.846442	5.28606e-05	0.0108984	-0.128218	0.478575	0.903501
FBgn0039311	1.33887	3.76812e-06	0.000234869	1.2007	3.07594e-05	0.00740355	-0.138169	0.574008	0.971779
FBgn0038914	1.55894	4.25103e-06	0.000257205	1.57304	3.52925e-06	0.00167319	0.0140938	0.96064	1
FBgn0000278	-1.02988	4.45251e-06	0.000266597	-1.3336	3.19944e-09	7.15076e-06	-0.303717	0.141857	0.551235
FBgn0085195	0.646725	6.9383e-06	0.000380876	0.872355	1.73003e-09	7.15076e-06	0.22563	0.0733522	0.413846
FBgn0262140	-1.73435	7.46678e-06	0.000405617	-1.61302	2.60274e-05	0.00678664	0.121336	0.764716	1
FBgn0016123	0.679184	1.1431e-05	0.000586354	0.55275	0.000338163	0.041658	-0.126435	0.350477	0.780689
FBgn0014031	0.643982	1.27897e-05	0.000642944	0.833751	1.73953e-08	2.72149e-05	0.189769	0.137633	0.542113
FBgn0022774	0.745509	1.89344e-05	0.00089495	0.631044	0.000282522	0.0377782	-0.114464	0.451178	0.879081
FBgn0030310	-0.751105	2.24872e-05	0.00103171	-0.64094	0.000299462	0.0390423	0.110165	0.493832	0.91497
FBgn0014033	1.3456	2.73612e-05	0.00122304	1.28821	5.96909e-05	0.0113986	-0.0573892	0.824966	1
FBgn0036168	1.82747	3.83531e-05	0.00163053	1.61749	0.000314348	0.0403112	-0.209977	0.530351	0.940315
FBgn0020385	0.727049	3.88012e-05	0.00163484	0.810533	4.77802e-06	0.00202033	0.0834842	0.588925	0.975688
FBgn0038214	-0.883216	4.17932e-05	0.00174361	-0.776325	0.000303294	0.0392152	0.106891	0.593471	0.976233
FBgn0035791	1.03984	0.000121912	0.00420863	1.39609	2.971e-07	0.000258229	0.356247	0.119882	0.50576
FBgn0039022	1.05666	0.000143673	0.00477232	1.17756	2.31441e-05	0.00635244	0.1209	0.607745	0.981843
FBgn0030270	0.939619	0.000199298	0.00612577	1.17268	3.24352e-06	0.00163693	0.233056	0.267187	0.689109
FBgn0038719	1.14636	0.000258181	0.00759256	1.31146	3.24509e-05	0.00757752	0.165107	0.538953	0.945976
FBgn0037819	0.582441	0.000283657	0.00816184	0.618696	0.000116807	0.01965	0.0362547	0.796508	1
FBgn0038733	0.732431	0.000878125	0.0192953	0.779775	0.000394723	0.0475034	0.0473439	0.801427	1
FBgn0036023	1.25303	2.3462e-25	1.22354e-21	0.224003	0.0568769	0.767028	-1.02902	6.07465e-23	1.35768e-19
FBgn0033787	-1.6242	1.78843e-21	5.74532e-18	-0.182357	0.28722	0.984324	1.44184	5.83288e-20	9.12555e-17
FBgn0033188	-1.29191	1.83615e-21	5.74532e-18	0.00829455	0.951693	1	1.3002	2.69779e-25	8.4414e-22
FBgn0005660	-2.32071	2.51001e-21	6.54485e-18	-0.366664	0.109213	0.901127	1.95405	1.98373e-17	1.7242e-14
FBgn0041184	-1.46322	4.34733e-21	9.71629e-18	-0.175517	0.252896	0.984324	1.2877	2.57396e-19	3.3558e-16
FBgn0259147	-2.729	3.04005e-19	5.65981e-16	-0.159004	0.557513	1	2.56999	4.03485e-19	4.85579e-16
FBgn0034005	-2.39251	9.3826e-18	1.46791e-14	-0.511998	0.0427027	0.690233	1.88051	1.31563e-12	5.4166e-10
FBgn0038865	-1.645	1.25153e-17	1.78002e-14	-0.383131	0.0420808	0.685072	1.26187	1.38038e-12	5.51411e-10
FBgn0039809	-1.84644	2.08925e-17	2.72386e-14	0.71584	0.000840948	0.0802234	2.56228	6.37475e-36	4.98665e-32
FBgn0036363	-4.04215	1.25608e-16	1.51164e-13	-0.866892	0.0313829	0.59493	3.17525	1.89955e-11	5.82714e-09
FBgn0030596	1.66913	4.40641e-16	4.92417e-13	0.669013	0.000856037	0.0811679	-1.00011	7.98571e-09	1.54243e-06
FBgn0034501	-1.39437	1.00517e-15	1.04839e-12	-0.268855	0.124184	0.945327	1.12552	1.6726e-12	6.38238e-10
FBgn0004003	1.61013	3.54639e-15	2.92017e-12	0.705728	0.000823015	0.0789943	-0.904398	9.95668e-08	1.37852e-05
FBgn0052185	1.09837	7.40372e-15	5.51577e-12	0.441588	0.00140314	0.115368	-0.65678	7.89851e-08	1.12338e-05
FBgn0034758	-0.876471	8.94807e-15	6.36329e-12	-0.393137	0.000495035	0.0553202	0.483334	2.85609e-06	0.000242097
FBgn0038074	1.42057	1.48898e-14	1.01283e-11	0.625055	0.000494804	0.0553202	-0.795514	4.88166e-07	5.53432e-05
FBgn0020414	-0.871277	3.60579e-14	2.2565e-11	-0.0670358	0.562856	1	0.804241	1.79207e-14	1.12148e-11
FBgn0034493	-1.8282	3.98113e-14	2.39557e-11	0.498251	0.0339066	0.616109	2.32645	7.75273e-25	2.02152e-21
FBgn0261258	-0.814783	6.82107e-14	3.95243e-11	-0.145279	0.181021	0.953125	0.669504	1.5143e-11	4.93566e-09
FBgn0037724	-2.14468	1.42827e-13	7.98043e-11	0.220943	0.450175	1	2.36562	5.95332e-18	5.4788e-15
FBgn0038842	-0.9541	1.73893e-13	9.38122e-11	-0.273669	0.0335863	0.613697	0.680431	9.76672e-09	1.77741e-06
FBgn0038353	-0.801264	2.90188e-13	1.49528e-10	0.0994996	0.370263	1	0.900764	2.42651e-19	3.3558e-16
FBgn0035667	1.44852	3.15992e-13	1.5449e-10	0.312682	0.103016	0.882636	-1.13583	3.07968e-11	8.76028e-09
FBgn0051072	-0.802009	7.21537e-13	3.32013e-10	0.0624745	0.57968	1	0.864484	2.23096e-17	1.83702e-14
FBgn0031959	-1.886	9.49846e-13	4.24581e-10	-0.375691	0.119207	0.932902	1.51031	1.52383e-09	3.40576e-07
FBgn0262721	-2.17489	1.19979e-12	5.07315e-10	-0.233892	0.420154	1	1.941	1.18641e-11	4.03509e-09
FBgn0034279	-1.35923	1.33885e-12	5.49056e-10	-0.216362	0.244948	0.984324	1.14286	1.15145e-10	3.0533e-08
FBgn0260942	1.58027	1.36869e-12	5.49056e-10	0.689534	0.00151269	0.119586	-0.890732	2.42477e-06	0.000210752
FBgn0032087	-1.11069	1.79121e-12	7.00588e-10	-0.221397	0.159901	0.953125	0.889295	7.30311e-10	1.73117e-07
FBgn0039759	-2.20197	2.34731e-12	8.95698e-10	-0.101014	0.733294	1	2.10095	8.77923e-13	3.92431e-10
FBgn0051004	-0.871967	2.48757e-12	9.26619e-10	-0.0370079	0.767759	1	0.834959	1.97751e-13	1.06683e-10
FBgn0032381	-1.39136	3.3793e-12	1.22952e-09	0.55543	0.00536827	0.250706	1.94679	9.72649e-26	3.80427e-22
FBgn0010038	-1.43992	5.01486e-12	1.78312e-09	0.262012	0.206891	0.953125	1.70193	1.34381e-18	1.40159e-15
FBgn0263080	-1.44855	5.75924e-12	2.00229e-09	0.178382	0.397611	1	1.62693	7.44637e-17	5.82492e-14
FBgn0037167	1.42554	6.25846e-12	2.12856e-09	0.462028	0.024344	0.542538	-0.963508	5.46118e-08	8.32657e-06
FBgn0034468	1.29852	8.22688e-12	2.7385e-09	-0.00054425	0.99772	1	-1.29907	4.57441e-15	3.11159e-12
FBgn0035544	-1.35828	1.36432e-11	4.35608e-09	-0.427797	0.0308589	0.590927	0.930481	5.14175e-07	5.78724e-05
FBgn0000565	1.96852	1.55578e-11	4.70945e-09	0.760046	0.00627494	0.277492	-1.20848	8.40785e-07	8.654e-05
FBgn0039682	1.03807	1.57064e-11	4.70945e-09	0.422985	0.00518974	0.246041	-0.615081	4.11332e-06	0.000325015
FBgn0054040	-1.6654	1.5954e-11	4.70945e-09	0.225829	0.361961	1	1.89123	2.28565e-16	1.70281e-13
FBgn0033153	-1.26274	2.22055e-11	6.43343e-09	-0.576886	0.00219805	0.146334	0.68585	7.12166e-05	0.00336612
FBgn0051272	-1.23571	9.01857e-11	2.39145e-08	-0.618899	0.00110729	0.0978727	0.61681	0.0004251	0.0135473
FBgn0052302	-1.85247	1.39142e-10	3.56864e-08	0.0744778	0.792098	1	1.92694	8.53036e-13	3.92431e-10
FBgn0011746	1.81479	1.59011e-10	4.00964e-08	0.850555	0.00289903	0.17663	-0.964235	3.61006e-05	0.00196109
FBgn0003961	-0.882055	2.09816e-10	5.05012e-08	-0.260124	0.0619616	0.786916	0.621931	8.76364e-07	8.84562e-05
FBgn0036208	2.08959	4.28158e-10	9.85079e-08	1.11374	0.000783215	0.0780471	-0.975855	0.000332339	0.0111576
FBgn0259998	1.23562	5.61278e-10	1.23679e-07	0.375695	0.052384	0.745722	-0.859924	5.86429e-07	6.46104e-05
FBgn0001285	1.30537	9.8937e-10	2.12037e-07	-0.393206	0.0723919	0.817338	-1.69858	6.83681e-19	7.64014e-16
FBgn0031248	1.58803	1.02361e-09	2.1641e-07	0.8043	0.00154232	0.120648	-0.78373	0.000363019	0.0119291
FBgn0025628	-0.647734	1.4753e-09	3.03697e-07	0.0437664	0.685031	1	0.6915	1.2025e-12	5.08462e-10
FBgn0035439	-1.66467	1.60539e-09	3.26186e-07	0.290119	0.249461	0.984324	1.95478	1.11669e-14	7.27941e-12
FBgn0259993	1.57243	1.74144e-09	3.49292e-07	0.619999	0.0151534	0.444424	-0.952431	1.6935e-05	0.00107703
FBgn0031560	-0.984368	2.30534e-09	4.45273e-07	-0.431692	0.00898931	0.342326	0.552677	0.000230596	0.00850866
FBgn0038088	-1.03316	2.42604e-09	4.6287e-07	-0.134332	0.42772	1	0.898827	1.67305e-08	2.90831e-06
FBgn0031373	1.68326	2.64608e-09	4.98769e-07	0.508179	0.0785436	0.84237	-1.17508	8.17637e-07	8.51884e-05
FBgn0033786	-0.887798	2.84298e-09	5.25161e-07	-0.111346	0.459495	1	0.776452	1.22255e-08	2.1735e-06
FBgn0014018	-1.02988	2.87116e-09	5.25161e-07	-0.203185	0.244884	0.984324	0.826698	1.77608e-07	2.24087e-05
FBgn0020508	1.12257	2.88679e-09	5.25161e-07	0.231566	0.208961	0.953394	-0.890999	5.7271e-08	8.53338e-06
FBgn0263096	-2.3052	2.9822e-09	5.36281e-07	-0.372411	0.282633	0.984324	1.93279	1.5126e-07	1.97205e-05
FBgn0038973	1.51487	3.17348e-09	5.64194e-07	0.60253	0.0147322	0.441542	-0.912338	2.96814e-05	0.00167641
FBgn0030484	-0.881486	3.55691e-09	6.25256e-07	-0.312383	0.0370853	0.642524	0.569102	2.84987e-05	0.0016332
FBgn0035090	1.16743	3.77431e-09	6.561e-07	0.562863	0.003832	0.206432	-0.604571	0.000393758	0.012728
FBgn0031756	1.46482	4.20822e-09	7.2349e-07	0.448434	0.0640986	0.79779	-1.01638	1.9136e-06	0.000171076
FBgn0028537	1.67882	4.49445e-09	7.64301e-07	0.12911	0.672852	1	-1.54971	4.18896e-10	1.05704e-07
FBgn0035743	-1.41583	6.21365e-09	1.03418e-06	0.213235	0.381693	1	1.62907	5.52489e-13	2.6193e-10
FBgn0051869	1.35395	6.31485e-09	1.03996e-06	0.346508	0.125153	0.94639	-1.00744	5.26783e-07	5.8868e-05
FBgn0000964	1.19057	7.49317e-09	1.19623e-06	0.464636	0.0210349	0.506749	-0.725934	4.43877e-05	0.00233036
FBgn0040972	-1.68217	8.26145e-09	1.30556e-06	-0.653005	0.0244402	0.543659	1.02917	0.000122953	0.00518489
FBgn0051779	-3.47651	1.07907e-08	1.6715e-06	0.100561	0.841956	1	3.57707	5.30512e-10	1.29685e-07
FBgn0085378	-0.748489	1.23885e-08	1.88173e-06	-0.208687	0.112262	0.913577	0.539802	6.51978e-06	0.000492763
FBgn0031654	2.07084	1.39864e-08	2.08036e-06	0.917535	0.00817202	0.322044	-1.1533	0.000156656	0.00628433
FBgn0025682	0.714926	1.40951e-08	2.08036e-06	0.201904	0.105479	0.889778	-0.513023	3.50303e-06	0.000286936
FBgn0030347	-0.717245	1.79556e-08	2.5772e-06	0.0691357	0.585422	1	0.786381	1.15383e-11	4.01149e-09
FBgn0033589	-4.53608	2.19551e-08	3.06827e-06	-0.0712287	0.894351	1	4.46485	9.4235e-09	1.77137e-06
FBgn0053511	1.97483	2.2651e-08	3.13606e-06	1.01429	0.00450244	0.226945	-0.960531	0.000757949	0.020877
FBgn0033903	0.921763	2.30808e-08	3.16754e-06	0.384057	0.0206135	0.503118	-0.537707	0.000163682	0.00648303
FBgn0086708	-0.648533	2.45151e-08	3.33512e-06	-0.144242	0.214857	0.962337	0.504291	1.8414e-06	0.000165567
FBgn0032211	1.70343	3.01302e-08	3.96124e-06	0.826624	0.00644313	0.280008	-0.87681	0.000624756	0.0180006
FBgn0032382	-0.839042	3.08171e-08	4.01778e-06	0.112063	0.464758	1	0.951105	6.33374e-12	2.25208e-09
FBgn0034759	-1.17877	3.24284e-08	4.19291e-06	0.0107587	0.958975	1	1.18953	1.24376e-09	2.86157e-07
FBgn0261673	1.39296	3.35363e-08	4.30062e-06	0.527166	0.0332413	0.608588	-0.865791	5.85242e-05	0.00287025
FBgn0034717	-0.755848	3.56694e-08	4.50039e-06	0.0824304	0.547024	1	0.838279	1.88888e-11	5.82714e-09
FBgn0262531	-1.68843	3.78007e-08	4.73114e-06	-0.2614	0.394769	1	1.42703	4.71584e-07	5.38536e-05
FBgn0039045	1.14843	4.85041e-08	5.97517e-06	0.359199	0.0873605	0.863129	-0.789227	1.36733e-05	0.000918108
FBgn0260660	-0.839025	4.96288e-08	6.06596e-06	0.186101	0.222743	0.971513	1.02513	2.61581e-13	1.32014e-10
FBgn0036996	1.0906	5.00966e-08	6.07566e-06	0.483117	0.0139215	0.428743	-0.607479	0.000447294	0.0140656
FBgn0003328	-0.657203	6.21739e-08	7.42528e-06	-0.154523	0.205117	0.953125	0.50268	5.10165e-06	0.000391251
FBgn0039596	-1.52848	6.83982e-08	8.10674e-06	-0.0813358	0.753768	1	1.44714	3.7628e-08	6.00703e-06
FBgn0010385	1.01426	7.24207e-08	8.45539e-06	-0.44196	0.0154369	0.448199	-1.45622	2.78585e-18	2.72404e-15
FBgn0000024	-0.923656	7.29685e-08	8.45624e-06	0.125058	0.461466	1	1.04871	2.20172e-11	6.62422e-09
FBgn0085446	-0.849313	7.53367e-08	8.62825e-06	-0.199353	0.209913	0.955491	0.64996	6.11177e-06	0.000464168
FBgn0031249	1.29464	7.55558e-08	8.62825e-06	0.45596	0.0509584	0.735518	-0.838676	5.28088e-05	0.00263959
FBgn0038846	1.56675	7.77607e-08	8.8157e-06	0.679466	0.0175394	0.473823	-0.887283	0.000314986	0.0107363
FBgn0000527	-1.28627	9.54094e-08	1.0662e-05	-0.286577	0.221524	0.971266	0.999696	7.41071e-06	0.000552098
FBgn0036419	-0.914044	1.14659e-07	1.26327e-05	-0.266889	0.120848	0.937207	0.647155	4.02176e-05	0.00212569
FBgn0263081	-0.77343	1.20669e-07	1.32019e-05	-0.0376315	0.797526	1	0.735798	3.26032e-08	5.31331e-06
FBgn0034406	0.664693	1.27796e-07	1.37887e-05	0.247591	0.0483302	0.714674	-0.417102	0.000157196	0.00628669
FBgn0046322	-1.05759	1.45929e-07	1.56374e-05	-0.330672	0.0906635	0.863129	0.726915	9.89726e-05	0.00442407
FBgn0033207	-3.1417	1.56826e-07	1.66907e-05	1.21733	0.0143935	0.435563	4.35903	3.46027e-15	2.46072e-12
FBgn0259238	0.792885	1.70859e-07	1.79402e-05	0.137244	0.361043	1	-0.655641	8.22208e-07	8.51884e-05
FBgn0259878	-1.09202	1.99372e-07	2.05621e-05	-0.345422	0.0972057	0.865161	0.746597	0.000108824	0.00475575
FBgn0040340	0.686141	1.99772e-07	2.05621e-05	-0.200641	0.121448	0.939374	-0.886781	3.12131e-14	1.87819e-11
FBgn0021795	0.555496	2.13313e-07	2.18123e-05	0.160525	0.131206	0.953125	-0.394971	2.87592e-05	0.00164211
FBgn0041710	1.09392	2.32441e-07	2.34615e-05	0.211316	0.325598	0.994415	-0.8826	1.5716e-06	0.000150845
FBgn0028983	-0.885958	2.58718e-07	2.57811e-05	0.0998399	0.562683	1	0.985798	3.56441e-10	9.14183e-08
FBgn0033826	0.818421	2.96272e-07	2.93365e-05	0.243651	0.120887	0.937207	-0.57477	3.88963e-05	0.00206984
FBgn0263314	-1.75061	3.17959e-07	3.10904e-05	-0.571117	0.0812031	0.845903	1.17949	0.000251643	0.00913447
FBgn0000454	-0.850298	3.42693e-07	3.30953e-05	0.143926	0.395564	1	0.994223	7.10516e-11	1.95018e-08
FBgn0032298	0.836688	3.93383e-07	3.75273e-05	0.342848	0.0363157	0.63695	-0.493839	0.000590331	0.0173278
FBgn0040496	-2.24807	3.9903e-07	3.77207e-05	-0.817287	0.0385498	0.652815	1.43078	0.00108593	0.0270962
FBgn0012344	-1.37479	4.03231e-07	3.77757e-05	0.0988643	0.708085	1	1.47365	3.84786e-09	7.92103e-07
FBgn0027569	-0.510018	4.1548e-07	3.86916e-05	-0.0608348	0.546039	1	0.449183	8.72001e-07	8.84562e-05
FBgn0005626	-1.21856	4.25669e-07	3.91741e-05	-0.233412	0.33307	0.998073	0.985151	8.29913e-06	0.000603906
FBgn0250815	1.1659	6.09025e-07	5.47598e-05	0.538721	0.0183248	0.47817	-0.627175	0.00189868	0.0405251
FBgn0086347	-0.518782	6.20922e-07	5.55104e-05	-0.118709	0.255898	0.984324	0.400072	2.18185e-05	0.00131288
FBgn0034761	0.736619	6.61725e-07	5.84898e-05	0.0447986	0.759445	1	-0.69182	1.13247e-07	1.52738e-05
FBgn0031973	-2.17742	7.37067e-07	6.40634e-05	-0.582364	0.182561	0.953125	1.59506	8.11514e-05	0.00378989
FBgn0005659	-0.990207	7.46785e-07	6.45495e-05	-0.254621	0.199155	0.953125	0.735587	6.07049e-05	0.00294946
FBgn0036196	-0.860498	7.91669e-07	6.73633e-05	-0.055674	0.749753	1	0.804823	4.18e-07	4.80854e-05
FBgn0032061	-1.69501	8.96682e-07	7.58302e-05	0.180735	0.572779	1	1.87575	4.12517e-09	8.3816e-07
FBgn0261625	-0.796543	9.31319e-07	7.83359e-05	0.0812189	0.619043	1	0.877762	3.02237e-09	6.3817e-07
FBgn0038631	0.69054	9.74553e-07	8.13576e-05	0.0767018	0.585732	1	-0.613838	7.80209e-07	8.27425e-05
FBgn0035670	0.767617	1.07592e-06	8.81293e-05	0.125832	0.415372	1	-0.641785	3.3888e-06	0.000282009
FBgn0035781	1.04015	1.1151e-06	9.08633e-05	0.286035	0.170434	0.953125	-0.754118	4.8908e-05	0.0024992
FBgn0029828	0.943517	1.16402e-06	9.43576e-05	0.279542	0.143029	0.953125	-0.663975	8.67099e-05	0.00396993
FBgn0037801	1.48732	1.38442e-06	0.000111073	0.678697	0.0238727	0.536696	-0.808621	0.00204948	0.0429238
FBgn0029148	0.583692	1.43804e-06	0.000113056	0.244002	0.0430965	0.690233	-0.339689	0.00142215	0.0331256
FBgn0039048	-0.760025	1.47801e-06	0.000114777	-0.313119	0.0466773	0.708556	0.446906	0.00192646	0.0409364
FBgn0033301	-1.10212	1.48193e-06	0.000114777	-0.00351038	0.987722	1	1.09861	1.71862e-07	2.186e-05
FBgn0026562	0.643318	1.50683e-06	0.00011613	0.26421	0.0468604	0.70971	-0.379108	0.0012448	0.0299614
FBgn0035006	2.89175	1.63073e-06	0.000124453	1.53225	0.0179837	0.47446	-1.3595	0.00227637	0.0464019
FBgn0036738	0.860185	1.78862e-06	0.000134533	0.308035	0.082136	0.845903	-0.55215	0.000447726	0.0140656
FBgn0000083	-0.527685	1.83345e-06	0.000137246	0.0506757	0.649498	1	0.57836	7.86319e-09	1.53774e-06
FBgn0025700	0.566142	1.92465e-06	0.000143386	-0.0843579	0.472128	1	-0.6505	6.36577e-10	1.53219e-07
FBgn0038610	0.725253	1.96648e-06	0.000145809	0.128995	0.395799	1	-0.596257	8.48312e-06	0.000611606
FBgn0035089	-1.04823	2.05924e-06	0.000151253	-0.177091	0.420106	1	0.871141	1.70264e-05	0.00107846
FBgn0053503	-0.82413	2.20926e-06	0.000158952	0.268223	0.119025	0.932902	1.09235	5.20282e-12	1.89298e-09
FBgn0085358	1.07841	2.21806e-06	0.000158952	0.243374	0.275141	0.984324	-0.835039	2.48364e-05	0.00144448
FBgn0031011	-0.588813	2.22502e-06	0.000158952	-0.0105278	0.932737	1	0.578286	3.04641e-07	3.61069e-05
FBgn0005612	-0.648746	2.52269e-06	0.000177781	-0.0702475	0.61181	1	0.578498	3.80348e-06	0.000306729
FBgn0032699	-1.02183	2.55853e-06	0.000179499	0.0868729	0.692485	1	1.1087	2.62401e-08	4.32133e-06
FBgn0039886	0.842573	2.58765e-06	0.000179928	0.17302	0.331743	0.998073	-0.669552	1.96524e-05	0.00119635
FBgn0039776	1.21796	2.60369e-06	0.000180242	0.21675	0.388471	1	-1.00121	8.34302e-06	0.00060429
FBgn0036024	0.998894	2.64954e-06	0.000182608	0.362231	0.0817704	0.845903	-0.636663	0.000580428	0.0171336
FBgn0013953	-0.716399	2.70864e-06	0.000185862	0.148858	0.333232	0.998073	0.865257	4.92119e-10	1.2221e-07
FBgn0039501	-1.43586	2.77213e-06	0.000188565	-0.259371	0.381374	1	1.17649	3.48255e-05	0.00189842
FBgn0004657	-0.527635	2.86727e-06	0.000194192	-0.165259	0.14435	0.953125	0.362375	0.000383148	0.0124623
FBgn0052672	-0.5938	2.91385e-06	0.000195549	-0.128962	0.312813	0.984324	0.464838	5.32739e-05	0.00265436
FBgn0035360	-0.607034	2.92239e-06	0.000195549	-0.147384	0.256567	0.984324	0.459651	9.6374e-05	0.00433549
FBgn0038701	0.965059	2.9373e-06	0.000195549	0.23908	0.237586	0.984324	-0.725978	5.45208e-05	0.00270787
FBgn0259101	0.986965	2.95103e-06	0.000195631	0.432243	0.0378497	0.646476	-0.554722	0.00245575	0.0489567
FBgn0034644	-0.586509	3.11835e-06	0.000204229	-0.0391726	0.756088	1	0.547337	1.61343e-06	0.000152982
FBgn0011016	0.483078	3.26583e-06	0.000211635	0.128305	0.213048	0.959603	-0.354773	0.000110193	0.00480213
FBgn0033212	-0.51136	3.48716e-06	0.000221775	-0.0827925	0.454491	1	0.428567	1.7421e-05	0.00109458
FBgn0032006	-0.621226	3.63009e-06	0.000228083	-0.0389011	0.772358	1	0.582325	1.72715e-06	0.000159889
FBgn0043364	-0.502971	3.92876e-06	0.000243246	-0.131899	0.227151	0.978192	0.371073	0.000170784	0.00672195
FBgn0086266	1.4048	3.93361e-06	0.000243246	0.221362	0.451201	1	-1.18344	6.63418e-06	0.000498998
FBgn0040732	-0.876543	4.13673e-06	0.0002548	-0.231865	0.225917	0.97683	0.644678	0.000199046	0.00757373
FBgn0010470	0.642765	4.23426e-06	0.000257205	0.224166	0.105556	0.889778	-0.418599	0.000653836	0.0186874
FBgn0033774	1.03636	4.25799e-06	0.000257205	0.390418	0.0764299	0.839356	-0.645946	0.000971121	0.0252799
FBgn0039471	1.0653	4.81828e-06	0.00028446	0.345286	0.128827	0.953125	-0.720012	0.000373232	0.0122159
FBgn0032713	0.851077	5.01618e-06	0.00029066	0.16843	0.364519	1	-0.682647	2.91579e-05	0.00165361
FBgn0005278	0.674519	5.13363e-06	0.000296368	0.184812	0.205072	0.953125	-0.489707	0.000166333	0.0065714
FBgn0039495	-1.19817	5.19544e-06	0.000298833	-0.112422	0.661451	1	1.08575	7.47159e-06	0.000553996
FBgn0035779	1.30156	5.24005e-06	0.000300295	0.519884	0.0619378	0.786916	-0.781676	0.00145516	0.0337774
FBgn0040342	1.042	5.33151e-06	0.000304421	0.0742796	0.744446	1	-0.967722	1.33816e-06	0.000130035
FBgn0003980	1.63765	5.40979e-06	0.000307768	-0.0855207	0.800736	1	-1.72317	3.38011e-08	5.45174e-06
FBgn0042175	-0.494987	5.51317e-06	0.000312513	0.010471	0.923434	1	0.505458	2.9689e-07	3.54568e-05
FBgn0033659	-0.632361	5.70245e-06	0.00032184	0.0192598	0.889826	1	0.65162	2.65173e-07	3.19126e-05
FBgn0038038	0.606417	5.71885e-06	0.00032184	0.0614813	0.642956	1	-0.544935	3.85919e-06	0.000309626
FBgn0030306	0.492116	5.74938e-06	0.000322398	-0.0503703	0.640289	1	-0.542486	1.72843e-08	2.97158e-06
FBgn0262574	1.24772	5.81601e-06	0.00032497	0.394543	0.171018	0.953125	-0.853182	0.000276526	0.00981811
FBgn0030261	1.34406	7.16274e-06	0.000391822	0.551822	0.0717505	0.816215	-0.792241	0.00172287	0.037804
FBgn0002526	0.96713	7.2631e-06	0.000395927	0.308834	0.143646	0.953125	-0.658296	0.000455752	0.014289
FBgn0004397	-0.480383	7.746e-06	0.000419329	-0.0865915	0.422086	1	0.393791	5.07875e-05	0.00257142
FBgn0035763	-0.546331	8.02074e-06	0.000432705	0.0576188	0.640865	1	0.60395	5.18237e-08	8.02754e-06
FBgn0034611	-0.493908	8.30071e-06	0.00044627	0.146	0.190228	0.953125	0.639908	1.78863e-10	4.66386e-08
FBgn0004428	1.94938	8.52489e-06	0.000455194	-0.671381	0.140359	0.953125	-2.62076	4.02407e-11	1.12422e-08
FBgn0034143	1.15919	9.33271e-06	0.00049495	0.148538	0.557933	1	-1.01065	8.8e-06	0.00063031
FBgn0003366	-0.68081	1.01567e-05	0.000535022	0.0745631	0.63021	1	0.755373	7.22243e-08	1.03665e-05
FBgn0034382	-0.904795	1.03893e-05	0.00054325	0.340579	0.0947276	0.863129	1.24537	2.90614e-11	8.43208e-09
FBgn0263593	-0.545508	1.04171e-05	0.00054325	0.214404	0.0865985	0.863129	0.759912	1.31158e-11	4.36587e-09
FBgn0085388	-0.897696	1.06988e-05	0.000556091	-0.211545	0.299524	0.984324	0.686151	0.000226082	0.0084101
FBgn0043575	0.738519	1.10427e-05	0.000572064	0.105295	0.523506	1	-0.633224	1.78887e-05	0.00111948
FBgn0029709	0.492413	1.13592e-05	0.000584589	0.0339001	0.761182	1	-0.458512	3.92841e-06	0.000313571
FBgn0037007	-0.577804	1.14914e-05	0.000587528	-0.0542156	0.682504	1	0.523588	1.15567e-05	0.000793003
FBgn0027929	0.863251	1.17939e-05	0.000599314	0.244233	0.216864	0.966026	-0.619018	0.000314612	0.0107363
FBgn0050489	-0.834594	1.17986e-05	0.000599314	0.396094	0.0376953	0.646476	1.23069	1.40981e-12	5.51411e-10
FBgn0044047	-0.699388	1.21255e-05	0.000611947	0.0635938	0.690395	1	0.762982	1.5325e-07	1.98148e-05
FBgn0014865	0.750492	1.28219e-05	0.000642944	0.139799	0.408125	1	-0.610693	5.26956e-05	0.00263959
FBgn0037140	1.06627	1.3759e-05	0.000685542	0.0433232	0.858484	1	-1.02294	1.80149e-06	0.000163863
FBgn0039341	0.443719	1.48613e-05	0.000728857	0.124358	0.22315	0.971797	-0.319361	0.000426898	0.0135473
FBgn0051683	-0.540239	1.49547e-05	0.000731142	0.0622888	0.616899	1	0.602527	9.7891e-08	1.36741e-05
FBgn0037796	-0.747657	1.59327e-05	0.000771723	0.0646972	0.705935	1	0.812354	2.60191e-07	3.15558e-05
FBgn0035806	0.628929	1.68801e-05	0.000807611	0.00966109	0.946819	1	-0.619268	1.60188e-06	0.000152813
FBgn0038465	-0.641145	1.70726e-05	0.000814332	-0.216799	0.147827	0.953125	0.424346	0.00169392	0.0374312
FBgn0030039	0.604721	1.91568e-05	0.000902734	-0.042828	0.763029	1	-0.647549	2.51402e-07	3.07713e-05
FBgn0261560	-0.794834	1.92966e-05	0.000906592	0.0401882	0.83079	1	0.835022	8.46912e-07	8.66009e-05
FBgn0027571	-0.80174	1.93697e-05	0.000906648	0.007482	0.968576	1	0.809222	2.22976e-06	0.000195981
FBgn0035715	-0.470565	2.02961e-05	0.000942233	-0.0465523	0.673997	1	0.424012	2.21463e-05	0.0013275
FBgn0040723	-0.562211	2.1114e-05	0.000977303	-0.121828	0.355535	1	0.440383	0.000246206	0.00895789
FBgn0086265	1.32217	2.16074e-05	0.000997192	-0.0873415	0.769164	1	-1.40951	2.04745e-07	2.54225e-05
FBgn0026878	1.35111	2.42237e-05	0.0011049	0.47092	0.153932	0.953125	-0.88019	0.00114719	0.0282386
FBgn0031695	-0.959557	2.71848e-05	0.00121864	0.075281	0.736969	1	1.03484	7.36307e-07	7.94449e-05
FBgn0052279	-1.07278	2.91311e-05	0.00129476	-0.119252	0.628641	1	0.953527	5.65434e-05	0.00279943
FBgn0003719	-1.06126	3.04467e-05	0.0013494	0.626743	0.00784628	0.313437	1.688	9.80088e-14	5.67907e-11
FBgn0039266	-0.520909	3.15188e-05	0.00138905	-0.150005	0.230713	0.984324	0.370904	0.0010824	0.0270945
FBgn0260954	1.79163	3.28293e-05	0.00143547	0.421651	0.324517	0.993943	-1.36998	0.000193936	0.00743658
FBgn0035665	0.909488	3.50986e-05	0.00150853	0.207888	0.333319	0.998073	-0.7016	0.000259375	0.00935004
FBgn0262541	-2.84913	3.51705e-05	0.00150853	-0.478009	0.411353	1	2.37113	0.000345729	0.0115084
FBgn0039099	0.54264	3.87111e-05	0.00163484	0.0994237	0.449278	1	-0.443217	0.000141168	0.0057665
FBgn0035176	-0.54031	3.87407e-05	0.00163484	0.335252	0.0119422	0.400238	0.875562	2.21747e-13	1.15641e-10
FBgn0042086	-0.578643	4.0756e-05	0.00170488	0.027484	0.845816	1	0.606127	2.13937e-06	0.000189099
FBgn0015589	-0.472537	4.47839e-05	0.00184867	-0.143432	0.217113	0.966026	0.329105	0.00167145	0.037092
FBgn0044452	-0.465131	4.51511e-05	0.00185892	0.00590813	0.958896	1	0.471039	4.9359e-06	0.000384502
FBgn0085424	-0.767679	4.55651e-05	0.00186614	-0.174306	0.350306	1	0.593373	0.000559252	0.0166975
FBgn0033521	-0.704586	4.69726e-05	0.00191377	0.461302	0.00828178	0.325549	1.16589	1.49976e-13	8.37991e-11
FBgn0001168	-0.540784	4.74132e-05	0.0019267	-0.136079	0.306049	0.984324	0.404705	0.000789967	0.0215873
FBgn0003979	1.22961	5.2392e-05	0.00210014	-0.036674	0.899906	1	-1.26629	1.77563e-06	0.000162455
FBgn0053542	-1.51722	5.24867e-05	0.00210014	-0.127474	0.716108	1	1.38975	6.51808e-05	0.00311851
FBgn0085220	0.511988	5.68248e-05	0.0022469	0.10907	0.391073	1	-0.402918	0.000338188	0.0113296
FBgn0015795	-0.459244	7.06318e-05	0.00269521	0.0239672	0.83683	1	0.483211	3.76426e-06	0.000305139
FBgn0243512	-0.422649	7.10343e-05	0.00270397	-0.118497	0.265706	0.984324	0.304153	0.00157956	0.035548
FBgn0002926	1.52134	7.24344e-05	0.00274391	0.162935	0.655557	1	-1.35841	4.00045e-05	0.00212159
FBgn0037121	0.563961	8.22022e-05	0.00306934	0.130744	0.361125	1	-0.433217	0.000606374	0.0176333
FBgn0001229	-1.22224	8.37311e-05	0.00311157	0.183276	0.53151	1	1.40552	7.57116e-07	8.11307e-05
FBgn0020416	-0.633047	8.42805e-05	0.00312457	0.159063	0.328469	0.995718	0.792109	6.28354e-08	9.27415e-06
FBgn0061492	0.457925	8.48083e-05	0.0031367	0.00122101	0.99161	1	-0.456704	9.91745e-06	0.000695778
FBgn0040391	-2.03794	8.58456e-05	0.00316758	0.125501	0.777154	1	2.16344	6.01533e-06	0.000459073
FBgn0035975	-0.714105	9.03961e-05	0.00331205	0.00659201	0.970822	1	0.720697	1.40696e-05	0.000932924
FBgn0263916	0.582697	9.5494e-05	0.00346637	0.122719	0.406855	1	-0.459978	0.000475423	0.0147287
FBgn0261805	-2.35852	9.75423e-05	0.00352436	0.0993203	0.852099	1	2.45784	1.28678e-05	0.000875289
FBgn0031563	-0.791778	9.80816e-05	0.00353569	-0.145004	0.475013	1	0.646774	0.000483376	0.0148574
FBgn0051065	-1.48649	0.000107121	0.00381757	-0.133612	0.699785	1	1.35288	0.00016141	0.00640927
FBgn0039856	-0.519064	0.000107879	0.00383585	0.123237	0.359058	1	0.642301	1.21088e-07	1.61917e-05
FBgn0037229	1.35238	0.000112492	0.00398175	0.298919	0.406144	1	-1.05347	0.000470843	0.0146173
FBgn0034396	-0.856444	0.000115414	0.00406679	-0.114466	0.590861	1	0.741978	0.000286504	0.00998737
FBgn0039808	-0.957049	0.000115714	0.00406819	0.40086	0.092808	0.863129	1.35791	1.49253e-09	3.38415e-07
FBgn0034784	1.50231	0.000117328	0.00411101	-0.177715	0.669268	1	-1.68002	1.17322e-06	0.00011544
FBgn0010638	0.395166	0.000121075	0.00420003	-0.106134	0.297734	0.984324	-0.5013	4.09144e-08	6.46571e-06
FBgn0037635	1.08175	0.000126372	0.00431703	0.167356	0.560085	1	-0.91439	0.00019887	0.00757373
FBgn0052982	-0.760491	0.000135012	0.00459188	0.105376	0.590663	1	0.865866	1.76538e-06	0.000162455
FBgn0046999	-0.842127	0.000135527	0.00459447	-0.0668685	0.758466	1	0.775259	0.000122821	0.00518489
FBgn0034275	0.75458	0.000135676	0.00459447	0.227183	0.248167	0.984324	-0.527398	0.00230679	0.0468698
FBgn0086608	-0.765376	0.000135969	0.00459447	0.0248729	0.89904	1	0.790249	1.55873e-05	0.00101609
FBgn0263321	1.12792	0.000138879	0.00465551	0.161096	0.585397	1	-0.966827	0.000180918	0.00701968
FBgn0050291	0.44138	0.000139213	0.00465551	-0.0045052	0.968942	1	-0.445886	1.46978e-05	0.000966165
FBgn0023197	0.903113	0.000139264	0.00465551	0.0938478	0.68488	1	-0.809265	9.64367e-05	0.00433549
FBgn0035359	-0.815892	0.000140665	0.00469232	0.504423	0.0192534	0.488844	1.32031	1.56859e-11	5.00827e-09
FBgn0014076	1.25143	0.0001457	0.00481692	-0.236986	0.451401	1	-1.48842	2.51757e-07	3.07713e-05
FBgn0083027	0.829726	0.000146474	0.00482437	0.217059	0.331292	0.997834	-0.612667	0.0013352	0.0316983
FBgn0027095	0.416812	0.000152551	0.00501398	0.0264554	0.809297	1	-0.390357	6.36373e-05	0.00305401
FBgn0050334	-1.17051	0.000153783	0.00504388	0.180139	0.53874	1	1.35065	1.63475e-06	0.000153541
FBgn0039030	0.828023	0.000155204	0.00507986	0.149566	0.493381	1	-0.678457	0.000399935	0.012881
FBgn0038680	-0.66605	0.000156959	0.00512657	0.271045	0.126748	0.951142	0.937095	4.97171e-09	9.97211e-07
FBgn0010228	0.570016	0.000163951	0.0053063	0.113023	0.45212	1	-0.456994	0.000616359	0.0178709
FBgn0261675	1.06754	0.000164312	0.0053063	0.246495	0.37674	1	-0.821042	0.000840794	0.0226407
FBgn0031260	0.443784	0.000166104	0.00533613	-0.0647097	0.579406	1	-0.508494	1.15001e-06	0.000113873
FBgn0086346	-0.418082	0.000174627	0.00555294	-0.0562573	0.615206	1	0.361825	0.0003234	0.0109515
FBgn0039054	-0.627052	0.000190994	0.00594055	-0.0741203	0.6577	1	0.552931	0.000294004	0.0101763
FBgn0035042	-2.29042	0.000201453	0.00617987	-0.345112	0.509496	1	1.94531	0.000947517	0.0247891
FBgn0037443	-0.435716	0.000202383	0.00618607	0.121827	0.302299	0.984324	0.557543	1.4513e-07	1.90804e-05
FBgn0001234	-0.474226	0.000205474	0.00625417	-0.0669292	0.601626	1	0.407297	0.000425431	0.0135473
FBgn0030824	3.54415	0.000218172	0.00660213	0.673127	0.538699	1	-2.87102	0.000182754	0.00704233
FBgn0054003	0.851441	0.00022268	0.00671259	-0.113216	0.633451	1	-0.964657	2.86276e-06	0.000242097
FBgn0039690	0.557448	0.000227034	0.00681756	-0.0271578	0.857436	1	-0.584605	1.30213e-05	0.000878548
FBgn0260767	-0.834393	0.000241459	0.0071715	-0.0801022	0.714379	1	0.754291	0.00030213	0.0104345
FBgn0027594	-0.443006	0.000247438	0.0073179	-0.0517843	0.669895	1	0.391222	0.000342064	0.0114106
FBgn0032935	-0.583164	0.000248989	0.00734986	0.0223214	0.8883	1	0.605486	2.76808e-05	0.00159215
FBgn0014141	-0.624483	0.000266537	0.00775089	-0.15247	0.376595	1	0.472014	0.00235951	0.0475703
FBgn0050357	-1.19152	0.000277115	0.00802864	-0.00956409	0.975418	1	1.18195	8.67827e-05	0.00396993
FBgn0031939	-0.872566	0.000284089	0.00816184	0.100622	0.675231	1	0.973188	9.29637e-06	0.00065604
FBgn0036616	-0.638656	0.000287451	0.00816184	-0.0619482	0.721727	1	0.576708	0.000326215	0.011023
FBgn0037750	-0.594064	0.000299285	0.00845182	0.197764	0.226846	0.978091	0.791828	1.01696e-07	1.39564e-05
FBgn0012034	-0.447115	0.000312792	0.00872305	0.145058	0.246639	0.984324	0.592173	1.31611e-07	1.74497e-05
FBgn0033981	0.95002	0.000314332	0.0087504	-0.121181	0.640753	1	-1.0712	3.96604e-06	0.000314968
FBgn0001224	-1.07045	0.000315877	0.0087778	0.499498	0.094077	0.863129	1.56994	9.77038e-09	1.77741e-06
FBgn0051720	-0.754631	0.000316922	0.00879122	-0.0726061	0.721323	1	0.682025	0.000375428	0.0122622
FBgn0036017	-1.09915	0.000327027	0.00903947	0.210872	0.472675	1	1.31002	2.84246e-06	0.000242097
FBgn0036805	-0.40574	0.000329454	0.00905854	-0.071988	0.524756	1	0.333752	0.00108795	0.0271035
FBgn0010197	-2.21261	0.000340778	0.00935346	0.24366	0.652559	1	2.45627	1.72537e-05	0.00108845
FBgn0034915	0.430661	0.000344992	0.00941955	0.0778562	0.515776	1	-0.352805	0.000934443	0.0245704
FBgn0035206	0.620654	0.000355731	0.00966412	-0.273257	0.115701	0.925702	-0.893911	8.56906e-09	1.63491e-06
FBgn0026374	-0.610081	0.000355973	0.00966412	0.0288984	0.864252	1	0.638979	3.83217e-05	0.00205931
FBgn0035300	-0.636865	0.000362048	0.00976595	0.227314	0.194715	0.953125	0.864179	8.49722e-08	1.19765e-05
FBgn0262018	-1.26155	0.000365294	0.00981963	-0.0920829	0.779438	1	1.16946	0.000363705	0.0119291
FBgn0025456	-0.346603	0.00036633	0.0098306	0.236691	0.015459	0.448199	0.583294	2.9104e-11	8.43208e-09
FBgn0038361	-2.27326	0.000375619	0.0100593	-0.296348	0.583522	1	1.97692	0.00118795	0.0288595
FBgn0035094	-0.466837	0.000382649	0.0101684	0.0163821	0.901341	1	0.483219	4.81102e-05	0.00248411
FBgn0039172	0.391603	0.000385583	0.0101809	-0.0439596	0.689026	1	-0.435563	8.93674e-06	0.000635524
FBgn0030960	-0.49271	0.000398103	0.0104678	0.0289072	0.835439	1	0.521617	3.46656e-05	0.00189631
FBgn0013972	-0.905369	0.00040031	0.010497	-0.0648862	0.794273	1	0.840482	0.000321832	0.0109458
FBgn0034407	0.543625	0.000411906	0.0107405	0.104078	0.493545	1	-0.439547	0.00121287	0.029283
FBgn0027375	-0.411441	0.000421479	0.0109354	-0.0876239	0.453349	1	0.323818	0.0021523	0.0447776
FBgn0031376	0.388096	0.000427381	0.0110336	0.061654	0.574623	1	-0.326442	0.000837843	0.0226001
FBgn0000210	0.935345	0.000430156	0.0110687	0.203057	0.437226	1	-0.732288	0.00157291	0.0354584
FBgn0033887	0.762504	0.000454054	0.0115884	0.0793661	0.711698	1	-0.683138	0.00034851	0.0115763
FBgn0010395	-0.556792	0.000460892	0.0117438	-0.0681805	0.666735	1	0.488612	0.000710191	0.0199121
FBgn0263665	-3.33854	0.000467769	0.0118418	-0.332198	0.639455	1	3.00634	0.00120477	0.0291775
FBgn0015010	-0.495843	0.000477267	0.0120433	0.278845	0.0521273	0.742743	0.774689	1.76111e-09	3.88065e-07
FBgn0003983	1.20389	0.000489119	0.0123027	-0.105985	0.74884	1	-1.30987	1.41325e-05	0.000932924
FBgn0037386	-0.860218	0.00049324	0.0123468	-0.148194	0.549807	1	0.712024	0.00155645	0.0353421
FBgn0040286	0.431774	0.000510834	0.0126656	-0.0351395	0.7761	1	-0.466914	2.32476e-05	0.00137248
FBgn0039800	0.572973	0.000518501	0.0128354	0.0821464	0.616366	1	-0.490827	0.000757316	0.020877
FBgn0261856	-0.757572	0.000520375	0.0128614	0.104705	0.619586	1	0.862277	1.40605e-05	0.000932924
FBgn0040827	-0.431279	0.00052213	0.0128844	-0.0237201	0.849628	1	0.407559	0.000285234	0.00998737
FBgn0037781	-0.502646	0.000528482	0.0129798	0.0114604	0.936619	1	0.514106	9.16101e-05	0.00414231
FBgn0263083	0.710172	0.000541445	0.0132565	0.0166871	0.935927	1	-0.693485	0.000134327	0.00554496
FBgn0034095	-1.34751	0.000544289	0.0133053	0.03781	0.916353	1	1.38532	0.000111223	0.00482367
FBgn0040350	-0.679656	0.000547507	0.0133479	-0.107465	0.585083	1	0.572192	0.00137361	0.0323159
FBgn0004242	-0.600888	0.000547738	0.0133479	-0.0381468	0.826942	1	0.562741	0.000359554	0.0118837
FBgn0028703	-0.355208	0.000560607	0.013535	-0.0721331	0.48472	1	0.283075	0.00231547	0.0469242
FBgn0032587	-0.381436	0.000565507	0.0136237	-0.0131059	0.90591	1	0.36833	0.000227839	0.00843481
FBgn0260499	-0.535867	0.000566703	0.0136237	0.0589653	0.703887	1	0.594833	2.39125e-05	0.00140117
FBgn0037712	-1.11936	0.000566891	0.0136237	0.188134	0.534432	1	1.3075	9.30911e-06	0.00065604
FBgn0030317	-0.487584	0.000585835	0.0140144	0.0546913	0.699467	1	0.542275	2.36005e-05	0.00138808
FBgn0263601	-0.381228	0.000588069	0.0140463	-0.0636935	0.566132	1	0.317535	0.0015388	0.0351966
FBgn0053474	-0.958559	0.000591912	0.0140951	0.800328	0.00206998	0.142359	1.75889	1.18126e-12	5.08462e-10
FBgn0086693	-1.23839	0.000609849	0.0144209	0.102825	0.75679	1	1.34122	4.75513e-05	0.00246338
FBgn0004512	-0.863514	0.000610202	0.0144209	0.142349	0.57712	1	1.00586	1.2745e-05	0.000870723
FBgn0040949	1.17047	0.000635172	0.0149208	0.190856	0.594569	1	-0.97961	0.000995436	0.0255599
FBgn0069242	0.364403	0.000658265	0.0153252	0.0421826	0.692549	1	-0.322221	0.00069353	0.0194798
FBgn0085414	-0.759311	0.000667699	0.0155218	0.108585	0.61396	1	0.867896	1.81361e-05	0.00112595
FBgn0035375	0.349597	0.000672961	0.0155977	0.0562325	0.582998	1	-0.293364	0.0013047	0.0311635
FBgn0039075	-0.713546	0.000698766	0.0160768	0.279452	0.182222	0.953125	0.992997	2.00281e-07	2.50671e-05
FBgn0086901	-0.490594	0.000701184	0.016106	-0.0213245	0.883258	1	0.46927	0.000341869	0.0114106
FBgn0036257	-0.346013	0.000702098	0.016106	-0.0510287	0.617826	1	0.294984	0.00137226	0.0323159
FBgn0028327	0.4009	0.000712372	0.016294	0.0395669	0.736184	1	-0.361333	0.00057675	0.0170572
FBgn0259246	-0.610049	0.000722003	0.0164182	0.121638	0.499445	1	0.731687	7.77725e-06	0.000569999
FBgn0034664	-0.560766	0.000746274	0.0168693	0.336652	0.0453105	0.702817	0.897418	2.79392e-09	5.9878e-07
FBgn0036422	0.390287	0.000765678	0.0172113	-0.00829575	0.942585	1	-0.398583	0.000107625	0.00472976
FBgn0086357	0.448761	0.000781402	0.0174847	-0.00917644	0.944592	1	-0.457938	0.000108442	0.00475232
FBgn0030051	0.624043	0.000815584	0.0181247	-0.469564	0.0126782	0.410892	-1.09361	9.18485e-11	2.47753e-08
FBgn0004396	0.577841	0.000861115	0.0190016	-0.00417279	0.980581	1	-0.582013	0.000145383	0.00589252
FBgn0261808	-0.425853	0.000891996	0.0195609	-0.00576088	0.964201	1	0.420093	0.000286955	0.00998737
FBgn0262112	0.981776	0.000892713	0.0195609	0.138064	0.641478	1	-0.843712	0.00105385	0.0266788
FBgn0035886	0.858432	0.000898693	0.0196369	-0.906357	0.000915891	0.0845189	-1.76479	3.23925e-13	1.58369e-10
FBgn0024963	-0.668113	0.000910297	0.0198628	-0.0107302	0.957043	1	0.657383	0.000331546	0.0111549
FBgn0041607	0.388623	0.000968432	0.0208455	0.00466962	0.968137	1	-0.383954	0.000238768	0.00874831
FBgn0261284	0.695702	0.00097822	0.0209935	0.0833968	0.696434	1	-0.612306	0.00100665	0.0257758
FBgn0013772	-0.698846	0.0010026	0.0213982	0.113625	0.593347	1	0.812471	2.65947e-05	0.00153533
FBgn0029766	-0.493685	0.00101219	0.0215159	0.146802	0.333933	0.99853	0.640487	2.52006e-06	0.000217825
FBgn0015541	-0.462039	0.00106232	0.0222193	0.100697	0.476794	1	0.562736	1.04078e-05	0.000726917
FBgn0033268	-0.46561	0.00107215	0.022365	0.250493	0.0772952	0.839356	0.716103	2.40685e-08	4.00586e-06
FBgn0085362	1.17383	0.00112318	0.0232436	-0.179336	0.603648	1	-1.35316	1.80289e-05	0.00112375
FBgn0036563	-0.91393	0.0011492	0.023657	-0.0180497	0.947793	1	0.895881	0.000488578	0.0149585
FBgn0039342	0.640907	0.00115353	0.0237149	0.0776439	0.689299	1	-0.563263	0.00118376	0.0288471
FBgn0024556	0.342274	0.00117515	0.0240282	0.0499338	0.634168	1	-0.292341	0.00179686	0.0389361
FBgn0261461	-0.366128	0.00121739	0.0247673	-0.00603254	0.957555	1	0.360096	0.000426753	0.0135473
FBgn0034877	0.363805	0.00122046	0.0247975	0.0437438	0.695855	1	-0.320061	0.00134515	0.0318599
FBgn0000451	-0.881547	0.00122745	0.0249073	0.280468	0.283411	0.984324	1.16202	2.38763e-06	0.000208684
FBgn0032004	-1.63699	0.00128567	0.0257803	0.0188951	0.965618	1	1.65589	0.000423076	0.0135358
FBgn0034070	-0.789184	0.00128646	0.0257803	0.041286	0.86303	1	0.83047	0.000199449	0.00757373
FBgn0051760	-0.782798	0.00128696	0.0257803	0.170735	0.459109	1	0.953533	1.40762e-05	0.000932924
FBgn0037153	-0.718276	0.00129553	0.0258444	-0.0778925	0.720106	1	0.640384	0.00169825	0.0374438
FBgn0024183	0.488374	0.00129676	0.0258444	0.0803263	0.593689	1	-0.408048	0.0023636	0.0475915
FBgn0031955	-1.13061	0.00132941	0.0263942	0.0406956	0.900639	1	1.17131	0.000281505	0.00994162
FBgn0035032	0.383614	0.00133445	0.0264322	-0.046044	0.697811	1	-0.429658	5.17955e-05	0.002614
FBgn0029835	0.631198	0.00136651	0.0269359	-0.0013345	0.99463	1	-0.632532	0.000287269	0.00998737
FBgn0032219	1.16547	0.00148159	0.028866	0.120366	0.749089	1	-1.04511	0.00111719	0.0277031
FBgn0000448	0.671113	0.00152319	0.0296028	-0.00723931	0.972682	1	-0.678352	0.000291336	0.0101063
FBgn0043362	-0.520043	0.0015261	0.0296226	-0.0178459	0.913515	1	0.502197	0.000729842	0.0203447
FBgn0028534	0.53698	0.00154303	0.0298402	-0.00682623	0.967511	1	-0.543806	0.000286902	0.00998737
FBgn0035909	0.353502	0.00156624	0.030177	-0.0375375	0.735002	1	-0.391039	8.19835e-05	0.00381461
FBgn0085227	-0.657384	0.00157476	0.0302296	0.0297628	0.884784	1	0.687147	0.000274459	0.00978112
FBgn0259110	-0.613029	0.00161796	0.0309451	0.0626151	0.743208	1	0.675644	0.000127834	0.00534748
FBgn0028533	0.526488	0.00163387	0.0311449	-0.0116748	0.943718	1	-0.538163	0.00027308	0.0097542
FBgn0041180	-0.46415	0.00165187	0.0314397	0.0466105	0.753918	1	0.510761	0.000129216	0.00539089
FBgn0041194	-0.584791	0.0016913	0.0320344	0.0913745	0.627041	1	0.676166	6.30368e-05	0.00303449
FBgn0051324	0.593897	0.00169865	0.0321346	0.0661668	0.724611	1	-0.52773	0.00156813	0.0354018
FBgn0045866	0.354677	0.00170412	0.0321992	-0.020074	0.858568	1	-0.374751	0.000192216	0.00738875
FBgn0053265	-0.597058	0.00176486	0.0330673	0.1235	0.522147	1	0.720558	3.23493e-05	0.0017947
FBgn0033484	-0.504838	0.00189301	0.0351318	0.00322471	0.984111	1	0.508063	0.000558011	0.0166923
FBgn0263994	-0.715389	0.0019125	0.0354515	-0.0494986	0.826282	1	0.665891	0.00155328	0.0353213
FBgn0039754	0.695705	0.00193043	0.0356993	0.033704	0.87847	1	-0.662001	0.000802939	0.021885
FBgn0037815	0.58865	0.00197744	0.0363112	0.0571799	0.764817	1	-0.53147	0.00158143	0.035548
FBgn0030357	-0.643497	0.00201964	0.0367131	0.0723459	0.727541	1	0.715843	0.000156048	0.00627604
FBgn0010114	-0.542629	0.00205637	0.037236	0.0505368	0.773571	1	0.593165	0.000200407	0.00759169
FBgn0036300	0.426941	0.0020772	0.0374768	0.0240489	0.86241	1	-0.402892	0.00106845	0.0270046
FBgn0036112	-5.44173	0.00208613	0.0375576	1.82958	0.161136	0.953125	7.27132	1.82588e-05	0.00112909
FBgn0035049	-0.474014	0.00213888	0.0383749	-0.00375764	0.980634	1	0.470257	0.000761736	0.0209444
FBgn0034724	0.489253	0.00219972	0.0392861	-0.169415	0.285478	0.984324	-0.658669	3.58911e-06	0.000292456
FBgn0259714	-0.887968	0.00222532	0.0396527	-0.0663054	0.811756	1	0.821662	0.00200238	0.0423342
FBgn0261804	-0.938293	0.00232107	0.0407556	-0.0210366	0.942375	1	0.917257	0.00115367	0.0282902
FBgn0262945	1.14873	0.00235805	0.0412198	0.0780043	0.840261	1	-1.07072	0.00116813	0.0285554
FBgn0040091	0.765988	0.00236449	0.0412862	0.0237125	0.92434	1	-0.742275	0.000809561	0.0220271
FBgn0042135	-0.305886	0.00238811	0.0416522	-0.0245923	0.80777	1	0.281294	0.00194104	0.0411485
FBgn0038829	0.3297	0.00242464	0.0421319	-0.133615	0.216341	0.964015	-0.463315	1.72199e-06	0.000159889
FBgn0262601	0.384765	0.00242692	0.0421319	-0.0460976	0.714891	1	-0.430862	0.000133738	0.0055409
FBgn0032601	-0.674524	0.00243985	0.0421319	0.410618	0.0591234	0.777299	1.08514	6.482e-08	9.47765e-06
FBgn0037565	-0.525997	0.00251843	0.04325	0.227557	0.187672	0.953125	0.753554	1.63895e-06	0.000153541
FBgn0025571	0.309086	0.00252643	0.0433399	0.0022596	0.982314	1	-0.306827	0.00074918	0.0207083
FBgn0035231	-0.677612	0.00256066	0.0437353	0.0367264	0.868555	1	0.714339	0.000467993	0.0146143
FBgn0085408	-0.457673	0.00261719	0.0444582	0.0329558	0.828929	1	0.490629	0.000360042	0.0118837
FBgn0030837	0.539483	0.00263691	0.0446484	-0.0654546	0.712411	1	-0.604938	0.000139706	0.00572172
FBgn0027496	0.378228	0.00270981	0.0454881	-0.105805	0.399032	1	-0.484033	1.61962e-05	0.00103848
FBgn0041629	0.378982	0.00276197	0.0461163	0.0179474	0.886999	1	-0.361034	0.00132899	0.0316047
FBgn0033520	-0.618955	0.00281571	0.0467309	0.509281	0.0152882	0.446239	1.12824	2.2457e-09	4.87972e-07
FBgn0037875	0.317507	0.00287987	0.0474269	-0.0694282	0.513162	1	-0.386935	4.57228e-05	0.00239242
FBgn0004926	0.31829	0.00289095	0.0475093	-0.0115917	0.913044	1	-0.329882	0.000512627	0.0155729
FBgn0019624	0.381574	0.00297048	0.0484601	-0.0296123	0.816051	1	-0.411186	0.000309446	0.0106168
FBgn0029761	-0.568001	0.00297708	0.0484666	-0.0334725	0.860588	1	0.534529	0.00206617	0.0432155
FBgn0043578	0.457007	0.00300971	0.048896	-0.0160052	0.916229	1	-0.473013	0.000524549	0.0159042
FBgn0033190	-1.61009	0.0030256	0.0490016	0.227874	0.639033	1	1.83796	0.000226312	0.0084101
FBgn0036262	-0.346483	0.00304645	0.0492374	0.393239	0.000882277	0.0826688	0.739723	2.46183e-12	9.17033e-10
FBgn0031049	0.307176	0.00305859	0.0493825	-0.0420647	0.683461	1	-0.34924	0.000153797	0.00620142
FBgn0000276	-0.399752	0.00349312	0.05427	-0.817883	1.98493e-09	7.15076e-06	-0.418131	0.000730823	0.0203447
FBgn0033065	0.429687	0.0367645	0.264902	1.19676	1.46171e-08	2.54093e-05	0.76707	2.65218e-05	0.00153533
FBgn0004629	0.21977	0.139745	0.539964	0.781575	2.22979e-07	0.000232567	0.561805	2.1599e-05	0.0013047
FBgn0033296	-0.239687	0.509814	0.898808	-1.8606	3.16429e-07	0.000260554	-1.62092	1.50619e-06	0.000145459
FBgn0034480	0.278194	0.130284	0.52222	0.894014	1.17292e-06	0.000705779	0.61582	0.000120856	0.00515201
FBgn0034329	-0.018538	0.907283	1	-0.748426	2.03105e-06	0.00113485	-0.729888	3.56554e-07	4.1942e-05
FBgn0262838	-0.179681	0.231945	0.64619	-0.701927	2.89727e-06	0.00151093	-0.522246	0.000130496	0.00542983
FBgn0262146	-0.0240026	0.90012	1	-0.883768	3.7074e-06	0.00170595	-0.859765	8.14616e-07	8.51884e-05
FBgn0261504	0.493437	0.0638185	0.363996	1.20578	4.01144e-06	0.00179312	0.712347	0.00141285	0.0330898
FBgn0037684	0.116956	0.653697	1	1.16687	8.82633e-06	0.00313836	1.04992	4.29283e-06	0.000337494
FBgn0004169	0.158678	0.148328	0.558322	0.484474	1.1188e-05	0.00380513	0.325795	0.0008269	0.0223821
FBgn0014417	0.144805	0.347499	0.752919	-0.66205	1.40955e-05	0.00450049	-0.806855	5.96413e-09	1.18112e-06
FBgn0051106	0.0525989	0.857038	1	1.2907	1.51617e-05	0.00461357	1.23811	1.84107e-06	0.000165567
FBgn0035641	0.129583	0.308215	0.71897	0.513831	5.97434e-05	0.0113986	0.384248	0.000677932	0.0192347
FBgn0030439	-0.0163718	0.939574	1	-0.854893	6.91702e-05	0.0127314	-0.838521	1.904e-05	0.00116816
FBgn0262003	0.255373	0.309182	0.71897	-1.0395	7.55384e-05	0.0135839	-1.29487	5.57164e-08	8.38157e-06
FBgn0035522	-0.427638	0.211273	0.614609	1.20958	0.000106092	0.0181295	1.63722	1.12313e-08	2.01969e-06
FBgn0261341	0.476095	0.256135	0.67947	1.60952	0.00012167	0.0202503	1.13343	0.00142285	0.0331256
FBgn0259164	0.324699	0.237252	0.65266	1.03456	0.000130453	0.0212572	0.709862	0.00234276	0.0473547
FBgn0036364	0.161575	0.401292	0.809465	0.729966	0.000139568	0.022147	0.568391	0.000746598	0.0207083
FBgn0037447	-0.0692761	0.672234	1	0.612094	0.000178242	0.0268134	0.68137	2.61024e-06	0.00022438
FBgn0003162	-0.155476	0.357067	0.761804	-0.626278	0.00019372	0.0283816	-0.470801	0.00200954	0.0423709
FBgn0038681	0.0691337	0.582864	0.95566	0.47277	0.000194109	0.0283816	0.403637	0.000322775	0.0109515
FBgn0052644	-0.184186	0.436982	0.841445	-0.863791	0.000246362	0.0347238	-0.679605	0.00154957	0.0352933
FBgn0039479	-0.133713	0.701875	1	1.1896	0.000252136	0.0351307	1.32332	5.04254e-06	0.000388623
FBgn0033130	0.0137956	0.937246	1	0.634187	0.000264127	0.0359328	0.620391	5.77441e-05	0.0028409
FBgn0039437	1.83501	0.339609	0.744561	8.3315	0.000287924	0.0381743	6.49648	0.000121692	0.00517355
FBgn0029831	-0.00829493	0.946653	1	0.451571	0.000298177	0.0390423	0.459866	3.25961e-05	0.001802
FBgn0000044	0.0959877	0.53708	0.918016	0.555993	0.000414229	0.0494703	0.460006	0.000932836	0.0245694
FBgn0004425	3.46829	3.59926e-35	5.63104e-31	-1.4632	0.000131796	0.0212572	-4.93149	2.08432e-69	3.26092e-65
FBgn0264541	2.05148	1.38032e-27	1.07975e-23	1.1	2.40201e-09	7.15076e-06	-0.951486	8.13483e-10	1.89954e-07
FBgn0039324	2.65619	3.25588e-19	5.65981e-16	1.67754	1.32825e-08	2.54093e-05	-0.97865	1.88114e-05	0.00115868
FBgn0039472	2.00781	1.45083e-15	1.33519e-12	0.864131	0.000328465	0.0407844	-1.14368	5.48186e-08	8.32657e-06
FBgn0031558	-1.18979	2.57506e-15	2.23816e-12	-0.617912	3.6655e-05	0.00819239	0.571878	3.45546e-05	0.00189631
FBgn0034711	2.18093	5.59012e-15	4.37287e-12	1.39237	2.50953e-07	0.000241702	-0.788554	0.000586292	0.0172741
FBgn0030148	2.60212	2.88451e-14	1.88034e-11	1.22531	0.000165219	0.0253416	-1.37681	6.89006e-07	7.48577e-05
FBgn0032285	1.25195	2.96285e-13	1.49528e-10	1.70515	1.36143e-22	2.12995e-18	0.453205	0.00185944	0.0398957
FBgn0038731	2.25688	3.07262e-11	8.74021e-09	1.37884	5.36388e-05	0.0108984	-0.878043	0.00105139	0.0266596
FBgn0033327	1.79363	1.4317e-06	0.000113056	-1.40064	0.000128502	0.0211623	-3.19427	3.07448e-20	5.34446e-17
FBgn0043576	1.69244	1.70224e-06	0.000129279	-1.88543	5.37203e-08	6.46503e-05	-3.57787	1.94813e-26	1.01595e-22
FBgn0000279	-0.742389	3.11989e-06	0.000204229	-1.32712	9.1556e-17	7.16197e-13	-0.584731	6.25783e-05	0.0030259
FBgn0033518	-0.717554	4.24986e-06	0.000257205	0.659648	3.03185e-05	0.00740355	1.3772	4.70822e-22	9.20752e-19

## Sheet: DEseq2_3h
	DEseq2 significant genes - 3h
	Control vs SH			Control vs DH			SH vs DH
	logFC	PValue	adj_PValue	logFC	PValue	adj_PValue	logFC	PValue	adj_PValue
FBgn0036690	-1.05369	2.0466e-08	5.56091e-06	-0.625074	0.00097621	0.153094	0.428612	0.0106884	0.172785
FBgn0053511	1.9572	6.09297e-08	1.32482e-05	0.971149	0.00358786	0.337785	-0.986051	0.00220647	0.0599216
FBgn0038731	2.25945	1.60845e-07	2.85532e-05	1.37294	0.00120042	0.169082	-0.886509	0.010847	0.174147
FBgn0013949	0.785108	2.46484e-07	4.15403e-05	0.458728	0.00271449	0.300187	-0.32638	0.0122115	0.18788
FBgn0034276	1.65528	3.05812e-07	4.90552e-05	1.13038	0.000401891	0.0943457	-0.524896	0.0486771	0.40675
FBgn0031645	0.906353	5.05402e-07	7.47659e-05	0.540698	0.00151021	0.194308	-0.365654	0.0283663	0.304458
FBgn0001187	0.727846	5.55394e-07	8.12584e-05	0.422514	0.00309829	0.329034	-0.305332	0.017465	0.232005
FBgn0004240	0.866874	6.6451e-07	9.412e-05	0.394343	0.0151322	0.717116	-0.472531	0.00283885	0.0718785
FBgn0039239	2.04034	9.91625e-07	0.000132025	1.47349	0.000616483	0.118089	-0.566849	0.0645629	0.467752
FBgn0037714	1.07938	1.70785e-06	0.000218638	0.818548	0.000178238	0.058033	-0.260831	0.211535	0.792816
FBgn0033153	-1.25759	1.73664e-06	0.000220207	-0.576102	0.0359445	0.999135	0.681486	0.00318249	0.0775191
FBgn0000355	1.34195	2.07237e-06	0.000255477	0.983629	0.000274153	0.0811749	-0.358323	0.16813	0.734105
FBgn0034390	0.77697	2.14571e-06	0.000259709	0.503581	0.0023021	0.258861	-0.273389	0.05082	0.415937
FBgn0038938	2.15856	2.2879e-06	0.000269741	1.43948	0.000600734	0.118089	-0.719082	0.0847513	0.546052
FBgn0020906	1.50603	2.30647e-06	0.000269741	0.8091	0.00501528	0.408498	-0.696929	0.017561	0.232593
FBgn0053281	1.68211	2.49151e-06	0.000283521	0.883553	0.00876974	0.565397	-0.798559	0.0115577	0.181871
FBgn0032211	1.68865	2.83244e-06	0.000309108	0.805153	0.0144475	0.713366	-0.883493	0.00597332	0.119025
FBgn0250815	1.17104	3.07369e-06	0.000330025	0.540066	0.0166073	0.753297	-0.630975	0.00651107	0.124815
FBgn0033733	0.785933	3.30409e-06	0.000340542	0.418326	0.00557971	0.434082	-0.367607	0.0271429	0.296817
FBgn0046876	2.0792	3.90973e-06	0.00039736	1.33477	0.0034092	0.336343	-0.744427	0.0357469	0.344922
FBgn0035090	1.17142	4.00973e-06	0.000404436	0.561074	0.0141724	0.709338	-0.610342	0.0097729	0.16269
FBgn0264699	1.90694	4.12133e-06	0.000412567	1.38811	0.000610306	0.118089	-0.518828	0.155649	0.713708
FBgn0001341	0.633396	4.2171e-06	0.000419003	0.275902	0.0305619	0.948837	-0.357493	0.00494427	0.105046
FBgn0083972	-1.02609	4.42162e-06	0.00043607	-0.62238	0.00494241	0.408498	0.40371	0.0519776	0.418303
FBgn0003486	2.52001	5.15925e-06	0.000499092	1.35596	0.00572654	0.440384	-1.16405	0.0168232	0.227062
FBgn0051661	0.88486	5.51724e-06	0.000528464	0.649911	0.000410206	0.0946373	-0.234949	0.228215	0.812765
FBgn0026562	0.648915	5.6161e-06	0.000534091	0.266046	0.0609061	1	-0.38287	0.00216296	0.0589779
FBgn0039048	-0.756285	5.77415e-06	0.000545227	-0.313197	0.0745364	1	0.443089	0.00246217	0.0645651
FBgn0039312	2.21114	6.25273e-06	0.00058626	1.64235	0.000331549	0.088729	-0.568782	0.207848	0.787987
FBgn0028532	0.812117	7.04246e-06	0.000651134	0.40805	0.0180517	0.786807	-0.404067	0.0143331	0.207822
FBgn0032835	-1.5555	7.0188e-06	0.000651134	-1.13651	0.00108887	0.158372	0.418992	0.168949	0.734125
FBgn0051272	-1.2337	7.4216e-06	0.000672185	-0.614782	0.0190809	0.805431	0.618919	0.0182252	0.237651
FBgn0038973	1.51969	7.41244e-06	0.000672185	0.60332	0.0439719	1	-0.916369	0.00267427	0.0684836
FBgn0036208	2.07591	7.66852e-06	0.000685226	1.09981	0.0152619	0.717116	-0.976093	0.00986104	0.163582
FBgn0037975	1.0859	8.10318e-06	0.000714475	0.547795	0.0267065	0.895902	-0.538107	0.0084273	0.148971
FBgn0011555	1.09788	8.27954e-06	0.000725223	0.587592	0.0104191	0.614177	-0.510285	0.0236806	0.276649
FBgn0034883	1.61559	9.48029e-06	0.000809106	0.992148	0.00452254	0.393883	-0.623439	0.0514499	0.416728
FBgn0031538	0.821803	9.68418e-06	0.000821243	0.363376	0.0403412	1	-0.458428	0.00587272	0.117416
FBgn0035006	2.81576	1.04663e-05	0.000876402	1.43933	0.0312806	0.957748	-1.37642	0.00587501	0.117416
FBgn0040496	-2.30807	1.11759e-05	0.000907292	-0.805558	0.0709298	1	1.50251	0.00529257	0.109174
FBgn0037057	0.841391	1.19692e-05	0.000965805	0.500412	0.00675879	0.499099	-0.340979	0.0510308	0.415937
FBgn0034733	0.599955	1.2483e-05	0.000989279	0.403642	0.00362746	0.337785	-0.196313	0.0920936	0.564634
FBgn0032322	0.935219	1.26379e-05	0.00099563	0.531345	0.0076036	0.535494	-0.403874	0.0446592	0.388506
FBgn0039872	1.62516	1.27794e-05	0.00100085	0.932231	0.00465498	0.396741	-0.692929	0.0527644	0.421598
FBgn0022709	-0.629621	1.32246e-05	0.00102966	-0.332944	0.0218957	0.851948	0.296677	0.0228353	0.271244
FBgn0040972	-1.68075	1.33671e-05	0.0010347	-0.649104	0.0599217	1	1.03165	0.00633763	0.123026
FBgn0039873	2.48795	1.3849e-05	0.00106581	1.74482	0.00105356	0.154919	-0.743128	0.138244	0.681191
FBgn0052191	1.58584	1.44861e-05	0.00109584	0.895863	0.0106449	0.617336	-0.68998	0.0313731	0.319664
FBgn0031248	1.58992	1.47872e-05	0.0011123	0.800676	0.0169497	0.761088	-0.789243	0.0166626	0.226027
FBgn0031523	1.83491	1.53782e-05	0.00113747	1.43132	0.000392124	0.0943457	-0.403584	0.311832	0.901108
FBgn0001114	1.22896	1.71398e-05	0.00126077	0.863629	0.00171846	0.209043	-0.365329	0.155075	0.711948
FBgn0036824	0.9734	1.75775e-05	0.00128586	0.572142	0.00885913	0.565397	-0.401258	0.0467807	0.397892
FBgn0039736	1.27358	1.76938e-05	0.0012873	0.484418	0.0810694	1	-0.789165	0.0032354	0.0778991
FBgn0034605	1.05666	1.81593e-05	0.00131399	0.567475	0.0156944	0.730808	-0.489183	0.0270473	0.296817
FBgn0036552	1.37186	1.82701e-05	0.00131486	0.801665	0.00914729	0.571955	-0.570198	0.0497276	0.410184
FBgn0036996	1.0943	1.97743e-05	0.0014004	0.482155	0.0350561	0.991635	-0.61215	0.0102224	0.167514
FBgn0029148	0.58687	2.03273e-05	0.00143195	0.245005	0.0687898	1	-0.341865	0.00511297	0.10728
FBgn0000928	1.35514	2.15266e-05	0.00150845	0.642061	0.0439372	1	-0.713081	0.00958184	0.160532
FBgn0010470	0.647516	2.35125e-05	0.00163898	0.224343	0.109351	1	-0.423173	0.00245725	0.0645651
FBgn0035734	0.968868	2.61153e-05	0.00180155	0.757288	0.000875661	0.142893	-0.21158	0.303441	0.894979
FBgn0030261	1.36499	2.6998e-05	0.00184334	0.547561	0.0832168	1	-0.817426	0.00425686	0.0960468
FBgn0032287	0.743257	2.76397e-05	0.00187752	0.594112	0.000969607	0.153094	-0.149145	0.304075	0.89517
FBgn0263314	-1.75046	2.82371e-05	0.00189111	-0.555816	0.120914	1	1.19465	0.00402245	0.0913699
FBgn0036024	1.00412	3.03846e-05	0.00200415	0.363827	0.0914575	1	-0.640297	0.00349503	0.0817318
FBgn0031860	1.19181	3.0407e-05	0.00200415	0.963667	0.000582704	0.118089	-0.228148	0.37649	0.940527
FBgn0038214	-0.876988	3.57928e-05	0.00230215	-0.777153	0.000318273	0.0869145	0.0998345	0.563214	1
FBgn0026878	1.33747	4.01115e-05	0.00256752	0.442396	0.152973	1	-0.895078	0.00204342	0.0570051
FBgn0031249	1.29935	4.20331e-05	0.00267765	0.456884	0.0941918	1	-0.842467	0.00372956	0.0854373
FBgn0031717	0.813367	4.28165e-05	0.00271457	0.610225	0.00191919	0.221385	-0.203142	0.248856	0.833085
FBgn0036553	1.37622	4.4548e-05	0.0027977	0.769661	0.0133001	0.690631	-0.606562	0.0520722	0.418621
FBgn0038752	1.18817	4.56462e-05	0.00283988	0.602842	0.0378215	1	-0.585324	0.0189153	0.242656
FBgn0040398	0.58754	4.71115e-05	0.0029039	0.248572	0.0614547	1	-0.338968	0.0113537	0.179351
FBgn0034470	0.712203	4.80264e-05	0.00294666	0.450924	0.0143129	0.709338	-0.26128	0.0612668	0.457079
FBgn0003515	1.38459	5.0052e-05	0.00304289	1.1384	0.000522592	0.116547	-0.246194	0.468663	0.990294
FBgn0003965	0.743702	6.24058e-05	0.00369276	0.508987	0.00986364	0.594529	-0.234716	0.103627	0.597509
FBgn0031653	1.01161	6.5106e-05	0.0038158	0.472982	0.0401595	1	-0.538628	0.0213551	0.261029
FBgn0031948	0.778053	6.48034e-05	0.0038158	0.336705	0.0665895	1	-0.441348	0.0123689	0.189097
FBgn0034500	0.58023	6.70014e-05	0.0038785	0.305254	0.0230079	0.851948	-0.274975	0.0485905	0.406531
FBgn0023537	0.496674	6.74685e-05	0.00388864	0.360018	0.00360377	0.337785	-0.136655	0.215036	0.798824
FBgn0039471	1.07017	7.48665e-05	0.00425971	0.346294	0.11998	1	-0.723876	0.00447115	0.0986746
FBgn0031560	-0.979729	8.25965e-05	0.00460659	-0.430181	0.0773562	1	0.549548	0.0169054	0.227678
FBgn0011336	0.504694	8.32596e-05	0.00461883	0.290467	0.0182731	0.789408	-0.214227	0.0695639	0.487273
FBgn0037230	0.5566	8.41926e-05	0.00465121	0.435425	0.00133642	0.180633	-0.121175	0.39877	0.95295
FBgn0030927	-1.32451	8.50867e-05	0.00468118	-0.806664	0.014553	0.714096	0.517844	0.100629	0.589751
FBgn0039564	0.622868	8.63981e-05	0.00473376	0.196823	0.140787	1	-0.426046	0.00501295	0.106004
FBgn0010388	0.723832	9.63547e-05	0.00519379	0.357561	0.0458256	1	-0.36627	0.0267619	0.294994
FBgn0264478	2.91405	9.73689e-05	0.0052273	2.076	0.00617359	0.469368	-0.838046	0.152939	0.707234
FBgn0039049	0.619184	0.000101156	0.0054088	0.358472	0.0145749	0.714096	-0.260712	0.09272	0.567005
FBgn0261632	-3.31878	0.000102588	0.00546342	-2.84488	0.000398199	0.0943457	0.473902	0.822192	1
FBgn0262574	1.24844	0.000107168	0.00568459	0.384018	0.238247	1	-0.864422	0.00204406	0.0570051
FBgn0031245	0.815817	0.000109757	0.0057759	0.495592	0.0117254	0.650598	-0.320225	0.112582	0.622527
FBgn0021874	0.605789	0.000112248	0.00583777	0.400113	0.0125575	0.677548	-0.205676	0.117534	0.634343
FBgn0030688	0.618529	0.000111891	0.00583777	0.303013	0.0323905	0.967576	-0.315516	0.0456791	0.392911
FBgn0026403	1.21809	0.000112723	0.00583968	0.628046	0.0487802	1	-0.590042	0.0247735	0.282796
FBgn0037936	1.28076	0.000114119	0.00586265	0.725253	0.0199119	0.821493	-0.555509	0.0638241	0.464709
FBgn0003867	0.808795	0.000114488	0.00586265	0.609382	0.00256638	0.286173	-0.199413	0.321754	0.90573
FBgn0083977	0.747769	0.000118174	0.00602823	0.42469	0.0231753	0.851948	-0.323079	0.0704146	0.488853
FBgn0262140	-1.73409	0.00012188	0.00617	-1.60556	0.00029117	0.0811749	0.12853	0.859379	1
FBgn0034094	-1.20853	0.000123944	0.00625071	-0.584064	0.055611	1	0.624469	0.0342558	0.335827
FBgn0005585	0.477124	0.00012643	0.00634493	0.152673	0.205255	1	-0.324451	0.00336411	0.0792213
FBgn0027073	0.872346	0.000126765	0.00634493	0.489897	0.0245341	0.868011	-0.382449	0.0630725	0.46271
FBgn0035933	1.20815	0.000128301	0.0063611	0.756099	0.00850716	0.56076	-0.452047	0.144673	0.694253
FBgn0087002	1.66108	0.000128067	0.0063611	1.16825	0.00374468	0.345569	-0.492825	0.233845	0.820034
FBgn0036622	0.565726	0.000129469	0.00637242	0.287539	0.0407094	1	-0.278187	0.0401472	0.365147
FBgn0032904	0.555673	0.000130027	0.00637242	0.1927	0.119254	1	-0.362973	0.00899995	0.154432
FBgn0033774	1.04133	0.000130186	0.00637242	0.391793	0.11042	1	-0.649533	0.0084635	0.149415
FBgn0031703	0.55612	0.000131776	0.00642659	0.214863	0.116506	1	-0.341258	0.0100855	0.166281
FBgn0039266	-0.515612	0.00013391	0.00650685	-0.149648	0.324648	1	0.365965	0.0017482	0.0507505
FBgn0046763	-1.31218	0.00013604	0.00658632	-0.695266	0.0481212	1	0.616912	0.0427877	0.378929
FBgn0035154	0.965853	0.000137034	0.00661042	0.446321	0.0573032	1	-0.519532	0.0242499	0.279902
FBgn0263510	0.52061	0.00014019	0.00666184	0.241918	0.0509721	1	-0.278692	0.033113	0.329175
FBgn0050277	1.64882	0.00014019	0.00666184	1.29078	0.00161139	0.201514	-0.358035	0.402733	0.955462
FBgn0038597	0.537288	0.000141755	0.00669263	0.208861	0.130756	1	-0.328427	0.0088604	0.153175
FBgn0262167	-0.572236	0.000146574	0.00686001	-0.361842	0.0106572	0.617336	0.210395	0.167753	0.732932
FBgn0035781	1.04445	0.000147405	0.00686205	0.28585	0.201423	1	-0.758601	0.00309681	0.0763993
FBgn0036738	0.864827	0.000159558	0.00732537	0.308399	0.130509	1	-0.556428	0.00818147	0.14616
FBgn0036551	0.880469	0.000160704	0.00735066	0.495973	0.0232931	0.85393	-0.384496	0.0776591	0.516832
FBgn0011016	0.487545	0.000163754	0.00739058	0.129734	0.283996	1	-0.357811	0.00206261	0.0572852
FBgn0034490	0.860826	0.000163024	0.00739058	0.561111	0.00719449	0.513943	-0.299716	0.19707	0.770907
FBgn0086365	1.26064	0.000166831	0.00747876	0.734336	0.023174	0.851948	-0.526302	0.0743852	0.503525
FBgn0032166	0.784557	0.000171168	0.00762185	0.357179	0.0583771	1	-0.427378	0.0300278	0.312335
FBgn0015589	-0.467718	0.000174189	0.00770483	-0.141768	0.245936	1	0.32595	0.00404709	0.0917749
FBgn0031702	1.6112	0.000184008	0.00805884	1.29102	0.00176639	0.211036	-0.32018	0.436167	0.974553
FBgn0038652	1.16732	0.000187619	0.00813667	1.0197	0.000688371	0.124067	-0.14762	0.668091	1
FBgn0015245	0.453711	0.000187497	0.00813667	0.188145	0.133236	1	-0.265566	0.0108649	0.174226
FBgn0036948	0.505043	0.000190593	0.00823879	0.180181	0.12754	1	-0.324862	0.0117369	0.183833
FBgn0034275	0.758055	0.000191532	0.00825262	0.222018	0.191948	1	-0.536037	0.00518899	0.107725
FBgn0035308	0.953996	0.00020266	0.00859305	0.399874	0.0737081	1	-0.554123	0.0245512	0.281241
FBgn0001145	0.68008	0.000202447	0.00859305	0.431361	0.0114231	0.642235	-0.248719	0.163627	0.726932
FBgn0038701	0.968878	0.000210635	0.00890282	0.237575	0.243212	1	-0.731303	0.00298962	0.074825
FBgn0035779	1.30433	0.000229383	0.00960377	0.517477	0.0851118	1	-0.786857	0.0181238	0.236787
FBgn0036147	0.508952	0.000229247	0.00960377	0.220122	0.0879243	1	-0.28883	0.0232317	0.273541
FBgn0011591	-0.600621	0.000235686	0.00977545	-0.264866	0.100828	1	0.335755	0.0249938	0.283986
FBgn0029118	0.548037	0.00023907	0.00988502	0.31037	0.0496606	1	-0.237667	0.0510739	0.415937
FBgn0000241	0.820102	0.000242313	0.00998808	0.373194	0.0965645	1	-0.446908	0.021953	0.264971
FBgn0039094	0.567586	0.000244086	0.0100301	0.29342	0.055465	1	-0.274166	0.0448724	0.389202
FBgn0035665	0.914595	0.000245952	0.0100448	0.209357	0.28451	1	-0.705238	0.00246373	0.0645651
FBgn0014033	1.33841	0.000252653	0.0102244	1.26866	0.000370118	0.0934143	-0.0697493	0.91257	1
FBgn0038146	0.495955	0.000256175	0.010321	0.231149	0.077396	1	-0.264806	0.0303812	0.313822
FBgn0010387	0.785172	0.00025659	0.010321	0.394578	0.0597807	1	-0.390594	0.0391324	0.360348
FBgn0263916	0.586539	0.000264569	0.0105463	0.121727	0.320551	1	-0.464812	0.00233214	0.0624532
FBgn0029828	0.949356	0.000270302	0.0107107	0.280714	0.265848	1	-0.668642	0.00322858	0.0778991
FBgn0039311	1.3396	0.000273368	0.0108001	1.19588	0.000596823	0.118089	-0.143717	0.785966	1
FBgn0039709	0.833544	0.000279665	0.0109837	0.361255	0.0653897	1	-0.47229	0.0355567	0.34432
FBgn0002526	0.971765	0.000290723	0.0112757	0.308784	0.177896	1	-0.66298	0.00754255	0.138606
FBgn0033540	0.548561	0.000292165	0.0112757	0.341775	0.0168753	0.760299	-0.206786	0.156686	0.714716
FBgn0259101	0.990364	0.000303995	0.0116304	0.430102	0.0779064	1	-0.560261	0.0290705	0.307955
FBgn0052633	1.09635	0.000303639	0.0116304	0.822466	0.00622941	0.470936	-0.273881	0.294372	0.88687
FBgn0034381	0.977074	0.000308589	0.0117723	0.444079	0.0801321	1	-0.532995	0.0333318	0.329998
FBgn0033079	0.976895	0.00034206	0.0127927	0.842736	0.00112763	0.162245	-0.134159	0.688163	1
FBgn0051183	0.940914	0.000364292	0.0135013	0.719296	0.00435696	0.393883	-0.221618	0.396114	0.950149
FBgn0027654	-1.08899	0.000369256	0.0136185	-0.557491	0.0794536	1	0.531503	0.0469988	0.399053
FBgn0030810	-0.812649	0.000372553	0.0137021	-0.242944	0.313604	1	0.569704	0.00535306	0.110253
FBgn0033949	2.0032	0.000379541	0.0138825	1.28215	0.0302284	0.94588	-0.721042	0.103386	0.596407
FBgn0037723	0.485607	0.000384827	0.0139695	0.185464	0.187941	1	-0.300143	0.0108128	0.173804
FBgn0029899	-0.4367	0.000384827	0.0139695	-0.188636	0.103817	1	0.248064	0.0327789	0.327061
FBgn0034065	0.60859	0.000385068	0.0139695	0.273376	0.112372	1	-0.335215	0.0254604	0.286032
FBgn0038795	1.06112	0.000395727	0.0142947	0.789164	0.00504481	0.408498	-0.271956	0.374071	0.939979
FBgn0032066	2.19039	0.000409753	0.014666	1.64258	0.00528209	0.415762	-0.547812	0.314409	0.901108
FBgn0033446	-0.46532	0.000409777	0.014666	-0.334585	0.0163252	0.743018	0.130735	0.210201	0.79068
FBgn0038721	-0.618014	0.000423088	0.0150779	-0.323508	0.0709973	1	0.294506	0.0581854	0.447212
FBgn0030469	-0.50063	0.000423548	0.0150779	-0.337973	0.0213036	0.851948	0.162657	0.175916	0.743635
FBgn0038740	0.506011	0.000428297	0.0151658	0.315733	0.0189678	0.803192	-0.190279	0.172292	0.737575
FBgn0036168	1.88327	0.000427314	0.0151658	1.65505	0.00188147	0.218921	-0.22822	0.638336	1
FBgn0085358	1.08252	0.000447266	0.015601	0.242515	0.359026	1	-0.840008	0.00243303	0.0643868
FBgn0026602	-0.621988	0.000447617	0.015601	-0.293058	0.125806	1	0.32893	0.0289336	0.307955
FBgn0037678	0.642169	0.000453918	0.0157793	0.3765	0.0311892	0.957748	-0.265668	0.117586	0.634343
FBgn0040850	-0.650155	0.00046223	0.0160221	-0.140635	0.346069	1	0.50952	0.00485324	0.104097
FBgn0250754	-0.422834	0.00046814	0.0161472	-0.192274	0.10981	1	0.23056	0.0352278	0.342613
FBgn0043471	0.723595	0.000482252	0.0165482	0.488325	0.0166726	0.753703	-0.23527	0.202039	0.778381
FBgn0010359	0.660964	0.000488787	0.0166864	0.418643	0.0248097	0.871984	-0.242321	0.149022	0.702609
FBgn0039748	1.15982	0.00049236	0.0167377	0.435526	0.141794	1	-0.724295	0.0207346	0.257394
FBgn0030519	0.469415	0.000492802	0.0167377	0.343082	0.0138373	0.704019	-0.126333	0.241715	0.827422
FBgn0026427	-0.423139	0.000497129	0.0167989	-0.241917	0.0497869	1	0.181222	0.0922239	0.564919
FBgn0030575	0.59103	0.000515689	0.017382	0.40485	0.0117663	0.650598	-0.18618	0.273074	0.866505
FBgn0035412	-2.02741	0.000517329	0.0173932	-0.899981	0.126029	1	1.12742	0.0330019	0.328556
FBgn0032785	0.816268	0.000521639	0.0174939	0.440826	0.0680639	1	-0.375443	0.0613255	0.457141
FBgn0050273	-0.600776	0.000529525	0.0176694	-0.403187	0.0219964	0.851948	0.197589	0.199608	0.775235
FBgn0040069	1.14606	0.000538009	0.017863	0.67003	0.0283374	0.924835	-0.476031	0.126257	0.657431
FBgn0262609	0.780722	0.00054341	0.0179974	0.834908	0.000370126	0.0934143	0.0541861	0.918035	1
FBgn0039519	2.16985	0.000545501	0.0180218	2.03419	0.000706583	0.124405	-0.135657	0.913369	1
FBgn0085220	0.516668	0.000551186	0.0181646	0.109834	0.437389	1	-0.406834	0.00233165	0.0624532
FBgn0052024	1.20909	0.000581642	0.0189804	0.78797	0.0181829	0.789408	-0.421121	0.201474	0.778087
FBgn0031184	0.516905	0.000584409	0.019024	0.224234	0.103834	1	-0.292671	0.0391107	0.360348
FBgn0016123	0.683288	0.000593185	0.0192626	0.552511	0.00323565	0.336343	-0.130777	0.557675	1
FBgn0038542	1.01696	0.000614544	0.0198593	0.76658	0.00799079	0.548332	-0.25038	0.372052	0.939601
FBgn0020907	0.533534	0.000636301	0.0204138	0.225748	0.0959383	1	-0.307786	0.0446872	0.388506
FBgn0031805	1.84623	0.000651872	0.020813	0.923909	0.0512556	1	-0.922319	0.0667221	0.476014
FBgn0052669	0.947644	0.000654306	0.0208407	0.392102	0.110384	1	-0.555542	0.0338754	0.33331
FBgn0004797	0.523186	0.000673523	0.0213507	0.299	0.039246	1	-0.224186	0.124717	0.654944
FBgn0052667	0.722164	0.000673131	0.0213507	0.294027	0.181834	1	-0.428137	0.0177441	0.23364
FBgn0041337	0.937408	0.000698596	0.0219366	0.751824	0.00456258	0.393883	-0.185584	0.506374	1
FBgn0016075	0.91672	0.000697427	0.0219366	0.599206	0.0200751	0.824004	-0.317514	0.204687	0.782081
FBgn0038866	-1.98593	0.000711484	0.0222887	-0.628757	0.301825	1	1.35718	0.0117513	0.183844
FBgn0013984	-0.453093	0.000734185	0.022768	-0.212207	0.145512	1	0.240886	0.0336712	0.332515
FBgn0003062	0.442485	0.000735335	0.022768	0.125424	0.360862	1	-0.317061	0.00511312	0.10728
FBgn0054043	0.897988	0.000741607	0.0228181	0.704328	0.00482414	0.405986	-0.19366	0.508094	1
FBgn0085364	0.535521	0.00074677	0.022909	0.447335	0.0078314	0.543308	-0.0881859	0.414237	0.963637
FBgn0039341	0.447755	0.00075198	0.022963	0.126396	0.355866	1	-0.321358	0.00541892	0.11127
FBgn0051221	-0.519772	0.000763747	0.0232158	-0.194865	0.287054	1	0.324906	0.0113363	0.179351
FBgn0038964	0.423396	0.000762207	0.0232158	0.224443	0.0985671	1	-0.198953	0.0510783	0.415937
FBgn0262686	0.935762	0.000767967	0.0232909	0.338938	0.199055	1	-0.596823	0.0183035	0.238124
FBgn0002578	0.616069	0.000781531	0.0235948	0.21212	0.203945	1	-0.403949	0.0170767	0.229335
FBgn0036754	0.504981	0.000787249	0.0236809	0.143938	0.33895	1	-0.361043	0.00635383	0.123026
FBgn0033970	0.892064	0.000787942	0.0236809	0.383965	0.192678	1	-0.5081	0.0196231	0.248653
FBgn0053966	1.03593	0.000804873	0.0240811	0.455269	0.10719	1	-0.580657	0.0465365	0.397242
FBgn0034047	1.5442	0.000811591	0.0242276	0.791623	0.0896416	1	-0.752576	0.0565647	0.439404
FBgn0010358	0.65807	0.000838045	0.024795	0.401634	0.0353395	0.991635	-0.256436	0.151693	0.707234
FBgn0012036	0.41992	0.000840199	0.0248036	0.327088	0.0102807	0.613593	-0.092831	0.373679	0.939979
FBgn0052023	1.16384	0.000850205	0.0250434	0.501526	0.0831068	1	-0.66231	0.0557852	0.435357
FBgn0034396	-0.848246	0.000857532	0.0252035	-0.110645	0.647338	1	0.737601	0.00172624	0.0503299
FBgn0005391	0.652802	0.000866949	0.0254241	0.383603	0.0333192	0.981419	-0.269199	0.159409	0.721035
FBgn0083027	0.843464	0.000876173	0.0255414	0.220459	0.399834	1	-0.623005	0.00483204	0.104097
FBgn0036727	-0.52686	0.000887113	0.0257321	-0.206906	0.162125	1	0.319953	0.0337644	0.333
FBgn0038730	1.56091	0.000895205	0.0258105	1.00551	0.0288845	0.933584	-0.555402	0.161812	0.724003
FBgn0039325	1.57717	0.000901447	0.0258105	0.591624	0.134089	1	-0.985545	0.0269811	0.296817
FBgn0025595	0.938461	0.000893799	0.0258105	0.633803	0.0198836	0.821493	-0.304659	0.242313	0.828018
FBgn0032394	0.450333	0.000898188	0.0258105	0.145281	0.278247	1	-0.305052	0.0110408	0.175792
FBgn0000210	0.936512	0.00091645	0.0261277	0.197026	0.312133	1	-0.739486	0.00726141	0.134912
FBgn0039609	1.0912	0.000921797	0.0261975	0.432131	0.179034	1	-0.659067	0.0244225	0.280931
FBgn0033459	0.541288	0.000922835	0.0261975	0.295981	0.0460628	1	-0.245307	0.130746	0.667834
FBgn0039761	0.45858	0.000934996	0.0264658	0.272691	0.0393507	1	-0.18589	0.154712	0.71101
FBgn0033047	1.40223	0.000936261	0.0264658	1.03252	0.00892266	0.565849	-0.369704	0.384395	0.947238
FBgn0000406	0.976336	0.000953601	0.0268988	0.9674	0.000817487	0.135047	-0.00893577	0.968744	1
FBgn0000299	0.816795	0.000958487	0.0269795	0.684781	0.00452223	0.393883	-0.132014	0.578132	1
FBgn0043470	0.777487	0.000963968	0.0270765	0.517096	0.0199526	0.821493	-0.260391	0.251593	0.837254
FBgn0001291	-0.435713	0.000976923	0.0273826	-0.139179	0.207523	1	0.296535	0.0237216	0.276649
FBgn0028936	0.886811	0.000990749	0.0277118	0.763701	0.00454928	0.393883	-0.12311	0.60594	1
FBgn0050197	0.505804	0.00100719	0.0281127	0.293371	0.066733	1	-0.212434	0.0974405	0.580988
FBgn0039313	1.69472	0.00102044	0.0283646	1.22603	0.00945125	0.579143	-0.468693	0.371477	0.939601
FBgn0051288	1.16383	0.00102048	0.0283646	0.453478	0.146477	1	-0.710349	0.0292122	0.307955
FBgn0036956	1.1379	0.00105048	0.0289098	0.395461	0.182917	1	-0.742438	0.0224429	0.268477
FBgn0085359	0.616471	0.00104986	0.0289098	0.482283	0.00935333	0.579143	-0.134188	0.428146	0.970657
FBgn0261675	1.06857	0.00105095	0.0289098	0.237627	0.318443	1	-0.830939	0.00766396	0.139883
FBgn0003089	1.14265	0.00109782	0.0300828	0.426703	0.247079	1	-0.715949	0.0165613	0.225562
FBgn0027375	-0.404738	0.00110295	0.0300915	-0.0838955	0.41478	1	0.320842	0.00669893	0.127324
FBgn0039307	2.07495	0.00112924	0.0306205	1.14583	0.0405475	1	-0.92912	0.130396	0.667592
FBgn0038702	1.04404	0.00114802	0.0310666	0.755979	0.0152737	0.717116	-0.288059	0.32021	0.904899
FBgn0015575	0.644866	0.00116469	0.0313899	0.355215	0.0601413	1	-0.28965	0.112725	0.622809
FBgn0039737	0.400564	0.00116428	0.0313899	0.181493	0.116881	1	-0.219071	0.0548775	0.431424
FBgn0032603	0.759499	0.00117655	0.0315817	0.586062	0.00848379	0.56076	-0.173437	0.473301	0.992823
FBgn0035089	-1.04125	0.0011879	0.0318223	-0.169202	0.47084	1	0.872046	0.00567995	0.115224
FBgn0053099	0.969927	0.00119881	0.0319201	0.583968	0.0345694	0.990521	-0.385958	0.186109	0.753531
FBgn0032850	-0.744189	0.00120354	0.0319201	-0.227135	0.330993	1	0.517054	0.0130239	0.194708
FBgn0026872	0.608309	0.00119719	0.0319201	0.0640939	0.605994	1	-0.544215	0.00211736	0.0580874
FBgn0034915	0.434585	0.00120706	0.0319239	0.0806974	0.597096	1	-0.353887	0.00215589	0.0589042
FBgn0033631	0.394781	0.00124351	0.0327843	0.199923	0.0783102	1	-0.194858	0.0927093	0.567005
FBgn0034716	1.30349	0.00126002	0.0331538	0.932138	0.0132286	0.690631	-0.371355	0.353855	0.927417
FBgn0031801	1.21117	0.00130109	0.033966	0.646287	0.061007	1	-0.564883	0.105153	0.602784
FBgn0034885	1.17112	0.00130924	0.0341121	0.578711	0.0934026	1	-0.592405	0.0666384	0.475686
FBgn0004867	0.395088	0.0013147	0.0341874	0.226619	0.0781528	1	-0.16847	0.0978903	0.582307
FBgn0026079	0.42618	0.0013316	0.0344921	0.0820782	0.521007	1	-0.344102	0.00363806	0.0842428
FBgn0032049	0.837147	0.00134197	0.0346933	0.29689	0.18054	1	-0.540257	0.0289719	0.307955
FBgn0263911	0.416328	0.00136585	0.0352422	0.20807	0.11663	1	-0.208258	0.0632836	0.46271
FBgn0026565	0.803004	0.0013741	0.0353864	0.207685	0.329412	1	-0.595319	0.0113576	0.179351
FBgn0243512	-0.417501	0.00139308	0.0357369	-0.116964	0.388125	1	0.300537	0.00972619	0.162344
FBgn0052554	0.901947	0.0013988	0.0358146	0.242375	0.376172	1	-0.659571	0.00883746	0.153016
FBgn0038733	0.730046	0.00142202	0.0362905	0.773331	0.000695393	0.124067	0.0432851	0.8272	1
FBgn0002528	0.91161	0.00142917	0.036343	0.503749	0.052897	1	-0.407861	0.137764	0.679455
FBgn0034642	1.33648	0.00143309	0.036343	1.04902	0.0150012	0.717116	-0.287462	0.391634	0.949366
FBgn0036997	0.856243	0.00145426	0.0368099	0.503675	0.0428298	1	-0.352568	0.174039	0.740031
FBgn0038337	0.989402	0.00147856	0.037354	0.707875	0.0158988	0.732604	-0.281527	0.357864	0.929876
FBgn0001248	0.397205	0.00149918	0.0376606	0.285161	0.0230463	0.851948	-0.112044	0.300141	0.890598
FBgn0023197	0.907973	0.00149456	0.0376606	0.0945723	0.581199	1	-0.813401	0.00235245	0.0624999
FBgn0037025	-0.410016	0.00152629	0.0381974	-0.175584	0.156037	1	0.234432	0.0519851	0.418303
FBgn0031517	1.16748	0.00152544	0.0381974	0.602783	0.0609344	1	-0.564699	0.118232	0.635
FBgn0261955	0.386084	0.00153435	0.038327	0.167192	0.122908	1	-0.218893	0.0629921	0.46271
FBgn0051373	0.470334	0.0015525	0.0386545	0.0683998	0.568965	1	-0.401934	0.0033068	0.0784527
FBgn0033760	1.03753	0.00155326	0.0386545	0.556688	0.0535371	1	-0.480838	0.14004	0.684202
FBgn0037856	-0.429818	0.00155823	0.0387058	-0.155981	0.290279	1	0.273837	0.0200678	0.252295
FBgn0050031	0.618355	0.0015892	0.0393283	0.262989	0.141488	1	-0.355365	0.0517481	0.417894
FBgn0086346	-0.413901	0.00160259	0.0395537	-0.0546169	0.698017	1	0.359284	0.00208284	0.0574916
FBgn0031752	-0.418665	0.00160425	0.0395537	-0.12154	0.367756	1	0.297125	0.0124193	0.189097
FBgn0051140	-0.644672	0.00166877	0.0409172	-0.184737	0.415805	1	0.459935	0.0104486	0.170598
FBgn0038407	0.463863	0.0016774	0.0409567	0.242267	0.0715539	1	-0.221596	0.124201	0.654024
FBgn0000250	-0.395109	0.00167961	0.0409567	-0.259217	0.0350761	0.991635	0.135892	0.248219	0.832432
FBgn0261570	-0.38646	0.00167497	0.0409567	-0.171886	0.133601	1	0.214573	0.0679193	0.479996
FBgn0015269	-0.402195	0.00169111	0.0411616	-0.100934	0.438134	1	0.301261	0.00879959	0.153016
FBgn0029823	0.491254	0.00169657	0.0412192	0.374002	0.0212635	0.851948	-0.117252	0.336737	0.916945
FBgn0030968	0.492651	0.00172632	0.0417894	0.202691	0.182925	1	-0.28996	0.0404592	0.366679
FBgn0038465	-0.63706	0.00174896	0.0419051	-0.215826	0.32305	1	0.421234	0.0178495	0.234112
FBgn0052260	-1.44674	0.00174221	0.0419051	-1.13225	0.00839174	0.558656	0.314484	0.624253	1
FBgn0000100	0.378783	0.00173881	0.0419051	0.149632	0.204241	1	-0.229151	0.0339278	0.333455
FBgn0034943	0.955746	0.0017606	0.0420708	0.588802	0.0498082	1	-0.366944	0.185011	0.75202
FBgn0051266	0.679257	0.00177341	0.0421627	0.33581	0.0908275	1	-0.343447	0.101878	0.593103
FBgn0035076	0.700437	0.00177228	0.0421627	0.38899	0.0720665	1	-0.311447	0.127712	0.660204
FBgn0005638	1.20013	0.00178038	0.0422531	0.610279	0.117297	1	-0.589849	0.0757629	0.50823
FBgn0032770	0.821716	0.00179347	0.0424879	0.569277	0.0293637	0.942244	-0.252439	0.28572	0.876487
FBgn0063386	4.24469	0.00180533	0.0426173	2.55532	0.120919	1	-1.68937	0.0569985	0.441501
FBgn0262541	-2.91702	0.00181881	0.0428387	-0.465774	0.547538	1	2.45125	0.00718155	0.133879
FBgn0036186	-1.02771	0.00183451	0.043077	-0.211771	0.575795	1	0.815943	0.00551391	0.112705
FBgn0035162	0.416775	0.00189209	0.0442728	0.190039	0.136972	1	-0.226736	0.0635812	0.46319
FBgn0053493	0.62683	0.00189789	0.0443306	0.329006	0.10521	1	-0.297823	0.0910193	0.562141
FBgn0032303	0.955645	0.00191947	0.0447366	0.545621	0.0501066	1	-0.410024	0.175392	0.742996
FBgn0263980	-0.434238	0.00192199	0.0447366	-0.354468	0.0127009	0.678263	0.0797699	0.499293	1
FBgn0019644	0.381303	0.0019295	0.0448331	0.193	0.153057	1	-0.188303	0.0579404	0.446231
FBgn0040949	1.17947	0.00198403	0.0460198	0.175323	0.636618	1	-1.00415	0.00311764	0.0766325
FBgn0040237	0.410879	0.00199821	0.0462497	0.214751	0.109662	1	-0.196128	0.0892158	0.555588
FBgn0035042	-2.41055	0.00201991	0.0466086	-0.363169	0.636811	1	2.04739	0.00559842	0.113913
FBgn0033887	0.766012	0.00204186	0.0470335	0.0752869	0.577373	1	-0.690725	0.00363606	0.0842428
FBgn0010425	0.8748	0.00204956	0.0471292	0.313831	0.183966	1	-0.560969	0.0395621	0.362518
FBgn0038957	-0.999208	0.00207113	0.0475432	-0.388949	0.184577	1	0.610258	0.0594689	0.450532
FBgn0038868	0.439148	0.00210649	0.048106	0.103809	0.516473	1	-0.335339	0.00612745	0.121199
FBgn0263200	0.616763	0.00210533	0.048106	0.33045	0.0699222	1	-0.286313	0.143695	0.692147
FBgn0261800	0.726006	0.0021563	0.0489915	0.471018	0.031548	0.959417	-0.254987	0.279538	0.872152
FBgn0035926	0.729925	0.00216406	0.049084	0.460384	0.0392994	1	-0.269541	0.238042	0.82364
FBgn0036805	-0.400815	0.00218345	0.0493648	-0.0685125	0.506575	1	0.332302	0.00764511	0.139728
FBgn0037873	0.398449	0.00220515	0.0497616	0.104654	0.447231	1	-0.293795	0.00922081	0.156824
FBgn0034718	0.669112	0.00221891	0.0499874	0.223102	0.217601	1	-0.44601	0.0344713	0.336714
FBgn0261504	0.514248	0.082451	0.481471	1.2282	9.70006e-06	0.00998434	0.713951	0.00200362	0.0565364
FBgn0051807	-0.455285	0.147595	0.625024	-1.336	4.93937e-05	0.0236049	-0.880714	0.00484896	0.104097
FBgn0000003	0.717915	0.10985	0.547938	1.58364	7.96191e-05	0.0358085	0.865728	0.00676162	0.1281
FBgn0259164	0.31216	0.195309	0.706599	1.03867	0.000113273	0.0433058	0.726507	0.00339242	0.0797486
FBgn0047199	-0.323398	0.19438	0.704908	-0.899667	0.000118509	0.0440492	-0.576269	0.00554809	0.113209
FBgn0038820	0.479807	0.00830427	0.123259	0.741906	0.000124073	0.0448707	0.262099	0.170123	0.735249
FBgn0000277	-0.286305	0.0788712	0.472801	-0.670544	0.000130039	0.045791	-0.384238	0.0226077	0.269746
FBgn0036262	-0.341137	0.00704565	0.111013	0.394229	0.0015703	0.198228	0.735366	6.42699e-11	3.09184e-08
FBgn0034664	-0.56024	0.00265423	0.0570895	0.338712	0.039827	1	0.898953	1.68026e-08	4.92025e-06
FBgn0050203	-0.741367	0.0174777	0.198167	0.833876	0.0109158	0.626885	1.57524	4.62679e-08	1.1759e-05
FBgn0033268	-0.463256	0.00342113	0.0689091	0.248725	0.0659374	1	0.711982	1.15076e-07	2.62725e-05
FBgn0262003	0.250453	0.280131	0.807513	-1.05641	0.000239327	0.0727827	-1.30687	1.81147e-07	4.00009e-05
FBgn0035666	0.592702	0.0741702	0.458877	-0.967208	0.00330416	0.336343	-1.55991	2.22983e-07	4.8445e-05
FBgn0036319	-0.624056	0.0058114	0.098189	0.336032	0.0605303	1	0.960088	2.6811e-07	5.55606e-05
FBgn0033521	-0.700152	0.00414703	0.0787277	0.463295	0.0732105	1	1.16345	2.65181e-07	5.55606e-05
FBgn0035522	-0.423692	0.272647	0.797946	1.21118	0.000578328	0.118089	1.63487	2.8084e-07	5.73168e-05
FBgn0032536	-0.606716	0.0110999	0.151108	0.463175	0.0486431	1	1.06989	5.39087e-07	9.55461e-05
FBgn0025456	-0.341613	0.00815454	0.121846	0.238632	0.0719739	1	0.580244	7.13642e-07	0.00012168
FBgn0037565	-0.523978	0.00228829	0.051118	0.228867	0.168918	1	0.752845	8.89729e-07	0.000149808
FBgn0034247	-0.356524	0.0199603	0.213668	0.259416	0.0481265	1	0.61594	1.47904e-06	0.000240032
FBgn0000038	-0.501899	0.00620971	0.102473	0.301324	0.110574	1	0.803222	1.56958e-06	0.000248732
FBgn0034434	-0.655442	0.0077122	0.118295	0.369691	0.0974033	1	1.02513	1.69895e-06	0.000256019
FBgn0043576	1.69772	0.0355654	0.303887	-1.90167	0.0134728	0.696059	-3.59939	1.76127e-06	0.000256603
FBgn0053258	-0.325566	0.0501743	0.373372	0.334621	0.0222516	0.851948	0.660187	1.97024e-06	0.000282331
FBgn0014417	0.148899	0.364617	0.878326	-0.659148	0.000746683	0.128094	-0.808047	2.33815e-06	0.00032469
FBgn0010044	-0.883543	0.0145898	0.178537	0.499282	0.0725383	1	1.38282	2.58449e-06	0.000344085
FBgn0037447	-0.069086	0.77379	1	0.612371	0.00015651	0.0523564	0.681457	4.05865e-06	0.000506204
FBgn0263113	-0.812271	0.0705971	0.447132	1.02062	0.0230657	0.851948	1.83289	5.21272e-06	0.000615924
FBgn0259215	-1.14545	0.014778	0.180013	0.844686	0.120761	1	1.99014	1.06737e-05	0.00109751
FBgn0004919	-0.511485	0.00240912	0.0529111	0.165895	0.348012	1	0.677381	1.08928e-05	0.00111156
FBgn0039310	-0.398478	0.038599	0.319992	0.299038	0.0647932	1	0.697516	1.22052e-05	0.00122689
FBgn0010385	1.01889	0.0110181	0.150456	-0.43811	0.197835	1	-1.457	1.76753e-05	0.00164197
FBgn0035359	-0.810012	0.0144082	0.177504	0.505818	0.153807	1	1.31583	2.05104e-05	0.00186673
FBgn0051530	-0.354729	0.0661305	0.434954	0.385312	0.0494004	1	0.740042	2.09263e-05	0.00189179
FBgn0027496	0.380652	0.00257621	0.0557718	-0.103358	0.448899	1	-0.48401	2.2081e-05	0.00198287
FBgn0032036	-0.336392	0.1055	0.537509	0.471165	0.0297957	0.944201	0.807557	2.27099e-05	0.00202494
FBgn0035575	-0.764336	0.0339971	0.294686	0.572622	0.0934496	1	1.33696	2.37575e-05	0.00209159
FBgn0040532	-0.138934	0.350133	0.869228	0.397925	0.00502049	0.408498	0.536859	2.63412e-05	0.00224502
FBgn0000451	-0.89239	0.00536491	0.092692	0.272328	0.310666	1	1.16472	2.70504e-05	0.00226316
FBgn0038680	-0.665421	0.0096877	0.137766	0.273185	0.238644	1	0.938606	2.9191e-05	0.00234049
FBgn0000053	-0.339445	0.11769	0.565379	0.424724	0.0317509	0.962586	0.764168	3.23327e-05	0.00248869
FBgn0039075	-0.711432	0.0100072	0.140841	0.275729	0.239241	1	0.987161	3.37682e-05	0.00258442
FBgn0030332	-0.184805	0.495164	0.961621	0.581274	0.00286452	0.314182	0.766079	3.43909e-05	0.0026172
FBgn0004516	-0.406511	0.0192476	0.209132	0.243463	0.16714	1	0.649974	3.46472e-05	0.00261721
FBgn0031971	-0.243216	0.110261	0.548178	0.25871	0.040687	1	0.501926	4.37415e-05	0.00315079
FBgn0085354	-0.47759	0.00455995	0.0831659	0.134097	0.405925	1	0.611687	4.68449e-05	0.00333863
FBgn0025678	0.337485	0.0044305	0.0817004	-0.116757	0.45064	1	-0.454241	5.08243e-05	0.00360318
FBgn0039479	-0.155312	0.820223	1	1.16918	0.00102462	0.15405	1.32449	5.21075e-05	0.00364052
FBgn0033274	0.384151	0.0172381	0.196497	-0.208793	0.225893	1	-0.592944	5.49199e-05	0.00381326
FBgn0033207	-3.20154	0.00524491	0.0912245	1.20825	0.25712	1	4.40979	6.0915e-05	0.0041651
FBgn0033980	-0.515081	0.0126682	0.16439	0.216949	0.299281	1	0.73203	8.37497e-05	0.0054236
FBgn0033327	1.80113	0.0491428	0.370004	-1.40825	0.090701	1	-3.20938	8.93928e-05	0.00576135
FBgn0038829	0.33327	0.00842472	0.124353	-0.133552	0.405787	1	-0.466822	9.36294e-05	0.0059772
FBgn0031231	0.145187	0.301051	0.826407	-0.326426	0.013235	0.690631	-0.471613	9.40898e-05	0.00597825
FBgn0032281	0.361741	0.220619	0.737897	-0.645718	0.0223574	0.851948	-1.00746	9.48823e-05	0.0060003
FBgn0029831	-0.00376514	0.997285	1	0.451319	0.000544674	0.117553	0.455084	9.80312e-05	0.00611333
FBgn0029762	-0.446661	0.00677344	0.108131	0.0938438	0.434952	1	0.540504	0.000104363	0.00637007
FBgn0085397	-0.145671	0.626549	1	0.904684	0.00346634	0.336343	1.05035	0.000104513	0.00637007
FBgn0033130	0.0272493	0.961698	1	0.645395	0.000786146	0.133157	0.618146	0.00011201	0.00673561
FBgn0028988	0.282323	0.0227335	0.232782	-0.195384	0.251157	1	-0.477707	0.000118764	0.00707854
FBgn0033582	-0.504162	0.00818866	0.121993	0.141434	0.416914	1	0.645596	0.000123615	0.00723955
FBgn0259246	-0.603845	0.00453278	0.0828976	0.120793	0.528301	1	0.724638	0.000125042	0.00729143
FBgn0052476	-0.370092	0.0518028	0.379374	0.280248	0.135704	1	0.65034	0.000129974	0.00748185
FBgn0015541	-0.456818	0.0053677	0.092692	0.101333	0.521614	1	0.558151	0.000144	0.00818428
FBgn0262601	0.389371	0.00432821	0.080941	-0.0415029	0.60729	1	-0.430874	0.000147782	0.00832895
FBgn0051760	-0.791654	0.00609856	0.101116	0.163118	0.500341	1	0.954771	0.000151919	0.00852646
FBgn0050160	-0.494886	0.0159048	0.188228	0.186447	0.322375	1	0.681333	0.000154381	0.00862868
FBgn0035144	-0.28911	0.123239	0.577268	0.430312	0.0676561	1	0.719422	0.000164095	0.00913374
FBgn0004575	-0.466875	0.00471339	0.0850327	0.101664	0.575083	1	0.568538	0.000175577	0.00965315
FBgn0023495	-1.16558	0.123167	0.577268	0.928907	0.0757032	1	2.09448	0.000189518	0.0101705
FBgn0026756	-0.277903	0.434476	0.922945	0.834129	0.0118635	0.65079	1.11203	0.000187854	0.0101705
FBgn0086693	-1.24827	0.0022591	0.0505508	0.0861008	0.746142	1	1.33437	0.000195737	0.0104626
FBgn0039172	0.395087	0.00268705	0.0577023	-0.0422773	0.773358	1	-0.437364	0.000201496	0.0106437
FBgn0037930	-0.0582881	0.980947	1	1.4638	0.00147772	0.191975	1.52209	0.000205119	0.0107361
FBgn0033520	-0.61678	0.0658442	0.434004	0.510822	0.132998	1	1.1276	0.000205635	0.0107361
FBgn0030706	-0.482279	0.011763	0.157084	0.174121	0.416702	1	0.6564	0.000214789	0.0111277
FBgn0013277	-0.166858	0.289295	0.815342	0.438042	0.025803	0.885307	0.604901	0.000217316	0.0112155
FBgn0031424	-0.44876	0.0150178	0.182101	0.140915	0.383596	1	0.589675	0.000241558	0.0123718
FBgn0039155	-0.364226	0.0963009	0.516996	0.292411	0.10645	1	0.656637	0.000245472	0.0125246
FBgn0035887	0.697701	0.125873	0.582708	-0.79492	0.082769	1	-1.49262	0.000254982	0.0128281
FBgn0262563	0.208942	0.199874	0.71115	-0.34906	0.0452827	1	-0.558001	0.00025523	0.0128281
FBgn0035379	-1.03919	0.0150472	0.182144	0.372614	0.391696	1	1.4118	0.000263898	0.0131991
FBgn0262357	-0.0627888	0.777734	1	0.523452	0.00324467	0.336343	0.586241	0.000264571	0.0131991
FBgn0005586	-0.410859	0.0150158	0.182101	0.151868	0.400243	1	0.562727	0.000280285	0.0139315
FBgn0085227	-0.669139	0.00248611	0.0541736	0.0285461	0.813645	1	0.697685	0.000288303	0.0142774
FBgn0028381	-0.376451	0.0077785	0.118765	0.0855518	0.553006	1	0.462003	0.000292162	0.0144154
FBgn0051619	-0.481336	0.00790862	0.119654	0.107979	0.545507	1	0.589315	0.000293762	0.0144415
FBgn0004635	-0.520424	0.0210184	0.221918	0.196593	0.345722	1	0.717018	0.000296323	0.0144618
FBgn0037028	0.0911471	0.590805	1	-0.388897	0.0067913	0.499099	-0.480044	0.000304036	0.0147847
FBgn0030327	0.0939631	0.482081	0.953979	-0.330536	0.0110286	0.628639	-0.424499	0.000305502	0.0148025
FBgn0043025	-0.974844	0.0369938	0.31114	0.565326	0.240948	1	1.54017	0.000308962	0.0148633
FBgn0033395	-0.477692	0.0185204	0.203618	0.165627	0.375483	1	0.643319	0.000307874	0.0148633
FBgn0050185	0.26034	0.0628665	0.424929	-0.201069	0.173652	1	-0.461409	0.000310989	0.0149076
FBgn0038397	-0.765344	0.0247395	0.244324	0.240195	0.323015	1	1.00554	0.000318771	0.0152264
FBgn0262684	-0.304829	0.017486	0.198167	0.0977579	0.404436	1	0.402587	0.00034293	0.0161513
FBgn0033190	-1.54363	0.00317727	0.0652812	0.253535	0.761634	1	1.79717	0.000344786	0.0161692
FBgn0027608	-0.492173	0.00396939	0.0764812	0.0318168	0.737001	1	0.52399	0.000359384	0.0165019
FBgn0037563	-0.181076	0.268867	0.79347	0.428385	0.0385723	1	0.609461	0.000359259	0.0165019
FBgn0038693	-0.316545	0.0841027	0.487481	0.240995	0.142329	1	0.55754	0.000356719	0.0165019
FBgn0038416	-0.552615	0.00854162	0.125246	0.0879783	0.55956	1	0.640593	0.000365657	0.0166963
FBgn0086758	-0.534658	0.0238573	0.239544	0.235887	0.345782	1	0.770545	0.000367532	0.0167252
FBgn0033124	-0.339537	0.0248062	0.244324	0.125025	0.345343	1	0.464562	0.000375697	0.0170392
FBgn0015010	-0.491161	0.0305408	0.277049	0.282776	0.303746	1	0.773937	0.000381003	0.0172219
FBgn0262146	-0.0211447	0.962816	1	-0.884405	0.0014599	0.191519	-0.86326	0.00038617	0.017397
FBgn0250871	-0.50239	0.00955509	0.136352	0.118768	0.552049	1	0.621158	0.00039864	0.0177217
FBgn0086079	0.925121	0.235055	0.754789	-2.4765	0.0462759	1	-3.40162	0.00042259	0.0185122
FBgn0011706	-0.980782	0.0768927	0.466037	0.781461	0.15995	1	1.76224	0.000424666	0.0185122
FBgn0014391	0.122718	0.361873	0.87624	-0.288589	0.0242159	0.866397	-0.411306	0.000424409	0.0185122
FBgn0035094	-0.461516	0.003061	0.06348	0.0169769	0.827216	1	0.478493	0.000429483	0.0186617
FBgn0263218	-0.481314	0.0231699	0.235304	0.191489	0.369748	1	0.672803	0.000438795	0.0188257
FBgn0039911	-0.406612	0.0391347	0.323025	0.225163	0.275864	1	0.631775	0.000444256	0.0189584
FBgn0260635	-0.331376	0.0104411	0.144654	0.0740678	0.55679	1	0.405443	0.000450615	0.0190874
FBgn0011296	-0.0895212	0.401965	0.901274	0.348848	0.0221829	0.851948	0.438369	0.00044957	0.0190874
FBgn0039224	-0.196994	0.928309	1	2.30662	0.00514343	0.409668	2.50362	0.000457702	0.0192664
FBgn0028996	-0.47551	0.00837405	0.124018	0.071304	0.597962	1	0.546814	0.000456324	0.0192664
FBgn0042131	-1.15991	0.102836	0.532331	1.13383	0.135834	1	2.29374	0.000461539	0.0193674
FBgn0034329	-0.0144044	0.865328	1	-0.746692	0.000816604	0.135047	-0.732287	0.000470921	0.0196997
FBgn0036364	0.175132	0.476954	0.95134	0.739023	0.000146193	0.0501593	0.563891	0.000479145	0.0199817
FBgn0043806	-0.336025	0.0757031	0.461953	0.299954	0.179299	1	0.635979	0.000480783	0.0199881
FBgn0015572	-0.314919	0.181554	0.68476	0.375906	0.0768301	1	0.690825	0.000485301	0.0201139
FBgn0010114	-0.540287	0.00492962	0.0877447	0.0500501	0.741358	1	0.590337	0.000490448	0.0202648
FBgn0035743	-1.40854	0.00271882	0.0582905	0.221057	0.835921	1	1.6296	0.000498172	0.020521
FBgn0038180	-0.791726	0.0440565	0.34565	0.442507	0.270337	1	1.23423	0.000504246	0.0207079
FBgn0034182	-0.48959	0.0546632	0.390915	0.347351	0.234995	1	0.83694	0.00051373	0.0209695
FBgn0035944	0.370878	0.00850345	0.124824	-0.0484902	0.656565	1	-0.419368	0.000526493	0.0214256
FBgn0027571	-0.797021	0.00296578	0.0621833	0.00834737	0.864792	1	0.805368	0.000544263	0.0220157
FBgn0002945	-0.286028	0.242137	0.760871	0.395897	0.0579891	1	0.681926	0.000571991	0.023068
FBgn0031808	-0.675184	0.0470743	0.362282	0.359063	0.276288	1	1.03425	0.000588811	0.0236755
FBgn0035401	0.314807	0.0235422	0.237168	-0.117654	0.430909	1	-0.432461	0.000591071	0.0236956
FBgn0037312	0.29856	0.028241	0.262753	-0.105477	0.386566	1	-0.404036	0.000596704	0.0237097
FBgn0034860	0.400489	0.00295769	0.0621114	-0.0409718	0.950585	1	-0.441461	0.000596465	0.0237097
FBgn0037683	-0.0298334	0.924006	1	0.748466	0.00174777	0.210693	0.7783	0.00059862	0.0237159
FBgn0038658	-0.138747	0.380495	0.888156	0.293497	0.030396	0.94588	0.432244	0.000615134	0.0241813
FBgn0034070	-0.783881	0.00368793	0.0726348	0.0377037	0.847167	1	0.821585	0.000625257	0.0244832
FBgn0035868	-0.0642864	0.747495	1	0.442464	0.00686303	0.499099	0.50675	0.000639583	0.0248278
FBgn0034723	-0.219361	0.0816229	0.479369	0.182933	0.187396	1	0.402294	0.000636767	0.0248278
FBgn0031580	-0.455528	0.0303127	0.275861	0.218485	0.377537	1	0.674013	0.000656079	0.0253948
FBgn0028899	-0.870045	0.0071525	0.112298	0.135111	0.706991	1	1.00516	0.000684713	0.0263517
FBgn0040551	-0.299566	0.0626616	0.424569	0.229558	0.239779	1	0.529124	0.00068778	0.0263943
FBgn0261808	-0.423124	0.00428199	0.0804095	-0.00595513	0.849815	1	0.417169	0.00070041	0.0267267
FBgn0036135	0.329758	0.0406864	0.3293	-0.123005	0.334855	1	-0.452763	0.000708675	0.0268897
FBgn0039332	-0.223906	0.384759	0.891057	0.490432	0.0336313	0.981419	0.714338	0.000733229	0.0275114
FBgn0264087	-0.418952	0.00756969	0.116647	0.0480862	0.715733	1	0.467038	0.00075184	0.0279759
FBgn0000557	-0.195181	0.184775	0.689376	0.276576	0.0927967	1	0.471758	0.000772752	0.0284839
FBgn0052708	0.46348	0.0130194	0.167156	-0.114606	0.630201	1	-0.578086	0.000799153	0.0292516
FBgn0035909	0.358034	0.00480557	0.0863446	-0.0364586	0.890967	1	-0.394493	0.000808835	0.0295258
FBgn0033876	-0.613429	0.00439919	0.0814616	0.0227209	0.862441	1	0.63615	0.000816184	0.0297135
FBgn0032518	0.154128	0.229084	0.747004	-0.230468	0.0714822	1	-0.384596	0.000818776	0.0297221
FBgn0029827	0.401644	0.046909	0.361218	-0.194833	0.323409	1	-0.596477	0.000820832	0.0297221
FBgn0050115	-0.417096	0.0156045	0.185567	0.0895549	0.5555	1	0.506651	0.000843015	0.0302811
FBgn0035495	-0.217066	0.117138	0.564041	0.216872	0.160369	1	0.433938	0.000896002	0.0320294
FBgn0036919	0.282766	0.0217621	0.226892	-0.10687	0.513119	1	-0.389636	0.000898514	0.0320294
FBgn0031918	-0.431161	0.213808	0.728762	0.604255	0.0894417	1	1.03542	0.000901199	0.0320294
FBgn0037875	0.321792	0.0161097	0.189641	-0.0670019	0.591469	1	-0.388794	0.000909611	0.0322433
FBgn0010391	0.254721	0.0394412	0.324156	-0.117234	0.372975	1	-0.371954	0.000921701	0.0325008
FBgn0259927	-0.320752	0.10535	0.537201	0.300622	0.176876	1	0.621374	0.000926698	0.0325917
FBgn0039620	-0.235089	0.224555	0.742069	0.284458	0.0823034	1	0.519546	0.000930593	0.0326166
FBgn0030584	0.210083	0.155753	0.638482	-0.205642	0.123805	1	-0.415725	0.000943485	0.032923
FBgn0041607	0.393698	0.00374467	0.0732882	0.00700268	0.990703	1	-0.386695	0.000965751	0.0334413
FBgn0026089	0.214491	0.156175	0.639001	-0.241729	0.127906	1	-0.45622	0.000999608	0.0344366
FBgn0005648	0.265436	0.0712351	0.449064	-0.145878	0.263849	1	-0.411314	0.000998742	0.0344366
FBgn0002563	-0.789235	0.145695	0.620532	0.558021	0.132684	1	1.34726	0.00101465	0.0348658
FBgn0028583	0.166832	0.301673	0.826407	-0.379892	0.0556723	1	-0.546724	0.00102857	0.0350754
FBgn0085205	-0.391551	0.0177998	0.199288	0.0906695	0.56359	1	0.482221	0.00103288	0.0351337
FBgn0035092	-0.48763	0.0259028	0.249906	0.131883	0.471663	1	0.619513	0.00105295	0.0357261
FBgn0032139	-0.343408	0.0984526	0.522804	0.345476	0.204731	1	0.688884	0.00108685	0.0366914
FBgn0015298	0.268849	0.0754541	0.461605	-0.158539	0.258065	1	-0.427387	0.00109582	0.0367623
FBgn0032053	0.352791	0.0258553	0.249906	-0.0949948	0.505499	1	-0.447785	0.00111687	0.0371462
FBgn0031992	0.174322	0.227758	0.745432	-0.242307	0.0867941	1	-0.41663	0.00113515	0.0374767
FBgn0042102	-0.157428	0.505242	0.966215	0.334701	0.0265423	0.895902	0.492129	0.0011609	0.0382331
FBgn0032167	-0.436708	0.193024	0.702548	0.478176	0.109004	1	0.914884	0.00119093	0.0390313
FBgn0029715	0.294693	0.0262365	0.251485	-0.0734515	0.513227	1	-0.368145	0.00120117	0.0391761
FBgn0024361	-0.30146	0.0355962	0.303887	0.133111	0.426338	1	0.43457	0.00122518	0.0395761
FBgn0031040	0.208051	0.244461	0.76349	-0.279495	0.0839959	1	-0.487547	0.00121658	0.0395761
FBgn0033367	-0.133456	0.65887	1	0.672977	0.0157838	0.730808	0.806433	0.00122233	0.0395761
FBgn0086675	-0.555566	0.00658965	0.106733	0.0391545	0.837144	1	0.59472	0.00123581	0.0398238
FBgn0015609	-0.480139	0.0153037	0.184286	0.109743	0.627719	1	0.589883	0.00124379	0.0398998
FBgn0004428	1.96061	0.0356908	0.303887	-0.71832	0.463216	1	-2.67893	0.00124788	0.0399251
FBgn0086778	-0.545751	0.0195352	0.2106	0.116915	0.567313	1	0.662666	0.00125081	0.0399251
FBgn0032797	-0.480531	0.0139494	0.174223	0.0648799	0.655176	1	0.545411	0.00125912	0.0400953
FBgn0029990	-0.111287	0.530258	0.979237	0.33558	0.025019	0.875785	0.446867	0.00126243	0.0401059
FBgn0036662	0.289797	0.0307814	0.278224	-0.102166	0.483067	1	-0.391964	0.00128024	0.040576
FBgn0261805	-2.47132	0.00469334	0.0848969	0.0886096	0.890174	1	2.55993	0.00132859	0.0418133
FBgn0036449	-0.253228	0.0649212	0.431563	0.110214	0.30839	1	0.363442	0.00138018	0.0430959
FBgn0062928	0.184225	0.326407	0.847915	-0.384203	0.0576684	1	-0.568428	0.00137613	0.0430959
FBgn0025631	-0.380724	0.00819149	0.121993	0.0359321	0.815084	1	0.416656	0.00138214	0.0430959
FBgn0045866	0.356977	0.00489799	0.0874153	-0.0197335	0.988045	1	-0.37671	0.00138595	0.0431149
FBgn0250820	0.203767	0.100844	0.527615	-0.174937	0.227745	1	-0.378704	0.00141037	0.0436729
FBgn0031913	-0.183018	0.47162	0.947353	0.376346	0.0351475	0.991635	0.559364	0.00144307	0.0444
FBgn0030158	-0.407796	0.0410528	0.330135	0.136111	0.418218	1	0.543908	0.00146563	0.0448683
FBgn0053143	-0.547355	0.00891784	0.12962	0.0344722	0.801025	1	0.581827	0.00146476	0.0448683
FBgn0053147	-0.494891	0.0120004	0.158663	0.0703129	0.724856	1	0.565204	0.00148292	0.045192
FBgn0032151	-0.758042	0.0247742	0.244324	0.218726	0.527883	1	0.976767	0.00149747	0.0454561
FBgn0264503	-0.649515	0.0067266	0.10777	0.0238965	0.881242	1	0.673412	0.00153219	0.0462357
FBgn0050345	-0.270069	0.152335	0.632228	0.219332	0.163264	1	0.4894	0.00153639	0.0462357
FBgn0034725	-0.531553	0.022795	0.232909	0.114643	0.571384	1	0.646196	0.00153776	0.0462357
FBgn0051955	-0.496353	0.0195584	0.210657	0.0989037	0.610041	1	0.595256	0.00156057	0.0468171
FBgn0001224	-1.06085	0.0372315	0.311804	0.505681	0.418325	1	1.56653	0.00157611	0.0471783
FBgn0035404	0.325018	0.0134819	0.171113	-0.0306441	0.738085	1	-0.355662	0.00158819	0.0473294
FBgn0047135	0.297168	0.0183265	0.20257	-0.0786865	0.669986	1	-0.375855	0.00164716	0.0487633
FBgn0260462	-0.29994	0.0165327	0.192074	0.0517975	0.670622	1	0.351737	0.00165588	0.0488069
FBgn0000535	-0.640349	0.00286167	0.0609605	-0.0707236	0.912577	1	0.569626	0.00165358	0.0488069
FBgn0262895	-1.81062	2.27095e-13	2.74867e-10	-1.25898	9.0539e-08	0.000151438	0.551634	0.0287542	0.307153
FBgn0031522	1.79701	7.86598e-11	4.02799e-08	1.15485	2.04582e-05	0.014408	-0.642158	0.00647752	0.124468
FBgn0003312	2.05261	2.07898e-10	9.22652e-08	1.3472	1.96297e-05	0.014408	-0.705419	0.0096756	0.1617
FBgn0038718	2.31776	2.71328e-10	1.1289e-07	1.56008	3.86291e-06	0.00469906	-0.757686	0.0217849	0.263613
FBgn0032913	2.61933	5.14062e-10	2.07401e-07	1.87374	1.87682e-06	0.00251137	-0.745594	0.0426019	0.378278
FBgn0034711	2.18284	6.91442e-10	2.70761e-07	1.38925	2.2823e-05	0.0152697	-0.793587	0.0105934	0.171506
FBgn0262794	1.69549	2.31261e-09	8.32164e-07	1.16043	1.65174e-05	0.014408	-0.535062	0.0396817	0.36312
FBgn0053282	2.07364	2.99825e-09	1.02356e-06	1.44181	1.94052e-05	0.014408	-0.631829	0.0333151	0.329998
FBgn0038717	2.78732	3.14124e-09	1.04556e-06	1.83915	3.0372e-05	0.0169891	-0.948173	0.0160534	0.221103
FBgn0038983	1.64873	5.72901e-09	1.73355e-06	1.0132	0.000100114	0.0405947	-0.635531	0.0151254	0.214795
FBgn0036544	-1.38718	8.28872e-09	2.45236e-06	-1.00514	3.58443e-05	0.0191853	0.38204	0.0719536	0.495214
FBgn0032285	1.25742	1.65057e-08	4.57827e-06	1.70905	1.35288e-13	9.05142e-10	0.45163	0.027254	0.297256
FBgn0036157	1.42721	5.71068e-08	1.28134e-05	1.08761	1.85565e-05	0.014408	-0.339601	0.163134	0.725905
FBgn0040813	0.92093	4.09178e-07	6.40918e-05	0.704426	9.05964e-05	0.0391055	-0.216503	0.169748	0.735229
FBgn0039052	1.64974	1.8587e-06	0.00023346	1.35012	4.55012e-05	0.02255	-0.299622	0.378415	0.942808
FBgn0014031	0.645426	8.57491e-06	0.00074134	0.832998	1.62175e-08	5.42516e-05	0.187572	0.163819	0.727304
FBgn0037996	4.55228	9.80148e-06	0.00082593	3.93731	9.48056e-05	0.0396436	-0.614967	0.420644	0.966285
FBgn0002868	-0.593275	1.42392e-05	0.00108332	-0.701242	5.89341e-08	0.000144325	-0.107967	0.244834	0.82983
FBgn0040060	0.957504	1.84799e-05	0.0013228	0.842312	8.02821e-05	0.0358085	-0.115192	0.671704	1
FBgn0000278	-1.02668	6.56316e-05	0.0038158	-1.32732	7.55008e-08	0.000144325	-0.300643	0.132694	0.669889
FBgn0030270	0.93145	0.000678098	0.0214446	1.16493	3.04715e-05	0.0169891	0.233476	0.366076	0.936926
FBgn0039022	1.08339	0.000737693	0.0227881	1.1972	0.000105449	0.0415005	0.113815	0.562844	1
FBgn0085195	0.651233	0.000884502	0.0257124	0.873965	9.30994e-06	0.00998434	0.222733	0.19481	0.766686
FBgn0004425	3.46203	5.08e-27	6.76352e-23	-1.55059	0.00050276	0.114024	-5.01262	1.05568e-54	1.422e-50
FBgn0036023	1.25833	1.32913e-19	8.84801e-16	0.227163	0.115894	1	-1.03116	2.58153e-18	6.95465e-15
FBgn0033188	-1.2887	1.34556e-18	5.9716e-15	0.0108895	0.953009	1	1.29959	1.43584e-21	9.67037e-18
FBgn0005660	-2.31842	2.34627e-15	5.20638e-12	-0.356896	0.134151	1	1.96152	3.34463e-12	2.49329e-09
FBgn0034005	-2.39577	2.83433e-15	5.3909e-12	-0.498221	0.0480818	1	1.89754	1.26922e-10	5.69879e-08
FBgn0034468	1.2954	3.70806e-15	6.17114e-12	-0.0115389	0.763482	1	-1.30694	3.41471e-18	7.66603e-15
FBgn0034279	-1.35808	1.78284e-13	2.63742e-10	-0.214971	0.232253	1	1.14311	1.84083e-11	9.91837e-09
FBgn0041184	-1.45921	7.32856e-13	8.13104e-10	-0.174289	0.398446	1	1.28492	5.69794e-12	3.61419e-09
FBgn0030596	1.66931	1.15532e-12	1.18323e-09	0.663186	0.0018675	0.218921	-1.00612	1.12474e-06	0.000184759
FBgn0030148	2.5982	1.43938e-12	1.36885e-09	1.21365	0.000182153	0.058033	-1.38456	1.06216e-05	0.00109751
FBgn0054040	-1.66933	1.62474e-12	1.44212e-09	0.227773	0.297062	1	1.8971	2.23044e-18	6.95465e-15
FBgn0020414	-0.866445	2.36239e-12	1.9658e-09	-0.064936	0.492983	1	0.801509	3.51689e-12	2.49329e-09
FBgn0004003	1.62548	7.40138e-12	5.79659e-09	0.716877	0.00353928	0.337785	-0.908606	3.242e-06	0.000419901
FBgn0038842	-0.951059	1.68364e-11	1.24534e-08	-0.270088	0.0387974	1	0.680971	2.90745e-07	5.84527e-05
FBgn0052185	1.10307	1.85301e-11	1.29847e-08	0.442624	0.0034522	0.336343	-0.660447	7.09978e-06	0.000803648
FBgn0031959	-1.89735	3.53406e-11	2.35262e-08	-0.371798	0.144337	1	1.52555	2.30625e-08	6.60962e-06
FBgn0034758	-0.871439	3.71485e-11	2.35522e-08	-0.391964	0.00331368	0.336343	0.479475	5.1286e-05	0.00361687
FBgn0038865	-1.64397	3.92453e-11	2.37506e-08	-0.386272	0.160839	1	1.2577	1.4469e-08	4.42949e-06
FBgn0038074	1.42497	4.67911e-11	2.70859e-08	0.62541	0.00154749	0.197209	-0.799563	3.48851e-05	0.00261721
FBgn0260942	1.58113	5.0339e-11	2.79256e-08	0.684994	0.00169319	0.209043	-0.896133	2.90354e-05	0.00234049
FBgn0001285	1.30491	6.62506e-11	3.52824e-08	-0.409334	0.0906431	1	-1.71424	1.58411e-20	7.11266e-17
FBgn0039472	2.01233	1.59097e-10	7.84527e-08	0.863001	0.00217281	0.246393	-1.14933	2.85192e-05	0.0023282
FBgn0038353	-0.796682	1.66301e-10	7.9076e-08	0.101683	0.47997	1	0.898365	5.45682e-15	9.18791e-12
FBgn0033787	-1.62036	1.72667e-10	7.92719e-08	-0.179565	0.367098	1	1.44079	2.34732e-09	8.78287e-07
FBgn0051072	-0.797331	2.69749e-10	1.1289e-07	0.063901	0.57541	1	0.861232	3.80682e-14	4.27316e-11
FBgn0261258	-0.809659	7.4532e-10	2.8352e-07	-0.142089	0.224127	1	0.667569	5.32015e-08	1.30295e-05
FBgn0038088	-1.02297	2.22989e-09	8.24687e-07	-0.126089	0.343208	1	0.896879	3.75328e-08	9.91308e-06
FBgn0259147	-2.71391	2.83705e-09	9.94014e-07	-0.146429	0.609226	1	2.56748	6.18417e-09	2.08252e-06
FBgn0051004	-0.866872	3.22842e-09	1.04837e-06	-0.0359259	0.848785	1	0.830946	3.12915e-10	1.35967e-07
FBgn0259998	1.2396	4.07955e-09	1.29322e-06	0.375925	0.0349452	0.991635	-0.863678	7.55095e-06	0.000840589
FBgn0035544	-1.36007	5.18769e-09	1.60625e-06	-0.429083	0.0677745	1	0.930987	1.11676e-05	0.00113104
FBgn0039045	1.15581	9.43949e-09	2.73212e-06	0.354517	0.055438	1	-0.801296	8.57937e-06	0.000902844
FBgn0000454	-0.845399	1.22315e-08	3.46491e-06	0.145984	0.295173	1	0.991383	1.1096e-13	1.06759e-10
FBgn0259238	0.795306	2.28765e-08	6.09156e-06	0.135712	0.257402	1	-0.659594	3.12961e-07	6.19938e-05
FBgn0263096	-2.29579	2.39166e-08	6.24365e-06	-0.377937	0.344333	1	1.91785	6.15369e-07	0.000106269
FBgn0011746	1.79409	2.54265e-08	6.51016e-06	0.827041	0.00788379	0.543779	-0.967046	0.00039752	0.0177217
FBgn0259993	1.57193	3.19265e-08	8.02017e-06	0.611534	0.0143077	0.709338	-0.960393	0.000188071	0.0101705
FBgn0036363	-4.0426	3.46139e-08	8.50399e-06	-0.849129	0.136008	1	3.19348	8.0898e-06	0.000882664
FBgn0031756	1.46741	3.51299e-08	8.50399e-06	0.444647	0.0519908	1	-1.02276	1.92741e-05	0.00176614
FBgn0000565	1.97257	4.08567e-08	9.71369e-06	0.76004	0.0184214	0.789408	-1.21253	9.67843e-05	0.00606365
FBgn0038846	1.55886	4.61267e-08	1.07742e-05	0.663439	0.00733505	0.519314	-0.895422	0.000705415	0.0268416
FBgn0040340	0.6899	4.99543e-08	1.14671e-05	-0.200227	0.202062	1	-0.890127	2.65499e-14	3.25115e-11
FBgn0028537	1.68431	5.77438e-08	1.28134e-05	0.132838	0.73177	1	-1.55148	5.98521e-09	2.0672e-06
FBgn0034501	-1.38979	6.16936e-08	1.32482e-05	-0.266894	0.300006	1	1.12289	1.7296e-06	0.000256019
FBgn0025682	0.718786	7.32943e-08	1.54895e-05	0.201207	0.0800324	1	-0.517578	2.7697e-05	0.00229798
FBgn0260660	-0.837459	7.57939e-08	1.57675e-05	0.187244	0.209622	1	1.0247	2.93333e-13	2.63413e-10
FBgn0034717	-0.750063	9.45708e-08	1.9371e-05	0.0823377	0.484378	1	0.8324	3.00685e-11	1.50009e-08
FBgn0020508	1.12528	1.13573e-07	2.29108e-05	0.230595	0.165202	1	-0.894689	4.48774e-06	0.000549545
FBgn0262721	-2.15902	1.1744e-07	2.33372e-05	-0.23342	0.57551	1	1.9256	3.36301e-07	6.47139e-05
FBgn0039886	0.846083	1.25275e-07	2.45282e-05	0.170583	0.231923	1	-0.6755	2.69351e-06	0.000352248
FBgn0035667	1.45119	1.32873e-07	2.56387e-05	0.311602	0.173989	1	-1.13958	3.32863e-06	0.000427016
FBgn0035439	-1.67104	1.37441e-07	2.61117e-05	0.294107	0.340871	1	1.96514	1.77003e-11	9.91837e-09
FBgn0031373	1.69923	1.39247e-07	2.61117e-05	0.509036	0.115339	1	-1.1902	1.36359e-05	0.00132663
FBgn0005278	0.679271	1.42424e-07	2.63365e-05	0.186298	0.102901	1	-0.492972	2.79854e-05	0.00229856
FBgn0003980	1.64292	1.44935e-07	2.64338e-05	-0.0846968	0.905965	1	-1.72762	1.87636e-09	7.22131e-07
FBgn0033903	0.92165	1.47753e-07	2.65835e-05	0.380814	0.0267842	0.895902	-0.540836	0.000444756	0.0189584
FBgn0034493	-1.81975	1.6398e-07	2.87266e-05	0.506046	0.223212	1	2.3258	5.98932e-12	3.61419e-09
FBgn0085378	-0.742345	1.84711e-07	3.19382e-05	-0.20742	0.16282	1	0.534924	2.65003e-05	0.00224502
FBgn0041710	1.09612	2.38033e-07	4.06304e-05	0.209064	0.319094	1	-0.887054	1.77165e-06	0.000256603
FBgn0025628	-0.642778	2.5734e-07	4.28278e-05	0.0464252	0.835952	1	0.689204	3.12485e-09	1.13762e-06
FBgn0039682	1.0429	2.88324e-07	4.73919e-05	0.424376	0.0343382	0.986009	-0.618529	0.000395918	0.0177176
FBgn0003961	-0.87769	2.93434e-07	4.76436e-05	-0.257949	0.107176	1	0.619741	0.00010536	0.00639281
FBgn0031654	2.07633	3.49521e-07	5.5399e-05	0.918217	0.0094052	0.579143	-1.15811	0.00142136	0.0439123
FBgn0032381	-1.39591	4.46193e-07	6.90768e-05	0.55807	0.041826	1	1.95398	1.91124e-14	2.86049e-11
FBgn0036419	-0.913158	4.71684e-07	7.21839e-05	-0.264265	0.118198	1	0.648893	0.000129669	0.00748185
FBgn0039759	-2.20325	4.79999e-07	7.26217e-05	-0.0961185	0.772225	1	2.10713	3.46486e-07	6.57347e-05
FBgn0032298	0.839854	4.94657e-07	7.39984e-05	0.341381	0.0290511	0.936706	-0.498473	0.00095699	0.0332233
FBgn0037724	-2.14153	5.73162e-07	8.29464e-05	0.223741	0.678507	1	2.36527	7.58567e-09	2.49217e-06
FBgn0039596	-1.50715	6.6212e-07	9.412e-05	-0.0773427	0.782696	1	1.4298	3.95865e-07	7.40598e-05
FBgn0261673	1.39421	6.87093e-07	9.62942e-05	0.520115	0.0353494	0.991635	-0.874097	0.000615753	0.0241813
FBgn0003328	-0.653356	7.07546e-07	9.81278e-05	-0.153215	0.253586	1	0.500141	2.41396e-05	0.00211143
FBgn0046322	-1.05771	7.32243e-07	0.000100506	-0.32981	0.109957	1	0.727898	0.000251817	0.0127518
FBgn0037167	1.43162	7.62959e-07	0.000103653	0.466076	0.11131	1	-0.965549	7.16647e-05	0.00470889
FBgn0030347	-0.714094	8.10196e-07	0.000108959	0.0725381	0.680858	1	0.786632	3.5681e-09	1.2648e-06
FBgn0038610	0.72592	1.01875e-06	0.000134293	0.124489	0.282001	1	-0.601431	1.28143e-05	0.00127858
FBgn0000024	-0.918275	1.0388e-06	0.000135594	0.128291	0.536975	1	1.04657	1.52472e-09	6.0406e-07
FBgn0000964	1.19462	1.4116e-06	0.000182466	0.46361	0.0335705	0.981419	-0.731011	0.00130788	0.041258
FBgn0053503	-0.828662	1.99416e-06	0.000248134	0.271098	0.109956	1	1.09976	2.47916e-12	1.96437e-09
FBgn0052672	-0.589189	2.13645e-06	0.000259709	-0.127073	0.33313	1	0.462116	3.02872e-05	0.00238717
FBgn0035670	0.772303	2.29285e-06	0.000269741	0.127131	0.329817	1	-0.645172	1.52272e-05	0.00145469
FBgn0032087	-1.10503	2.30963e-06	0.000269741	-0.21602	0.254202	1	0.889014	8.29885e-05	0.00540026
FBgn0263081	-0.77109	2.42012e-06	0.000280186	-0.0339155	0.678221	1	0.737174	2.03316e-06	0.000288281
FBgn0027929	0.862706	2.5281e-06	0.000285247	0.2427	0.177261	1	-0.620006	0.000122842	0.00723955
FBgn0033589	-4.64328	2.60963e-06	0.000291971	-0.024373	0.831832	1	4.61891	2.4033e-06	0.000330331
FBgn0034759	-1.18425	2.64904e-06	0.000293911	0.0105077	0.918884	1	1.19476	1.49595e-07	3.3584e-05
FBgn0034406	0.667854	2.73284e-06	0.000300703	0.246987	0.066869	1	-0.420867	0.00102051	0.0349662
FBgn0051869	1.35842	2.93457e-06	0.000317649	0.345432	0.16195	1	-1.01299	0.000100289	0.00621561
FBgn0039809	-1.84369	3.15191e-06	0.000330412	0.720814	0.0950066	1	2.5645	1.9473e-11	1.00885e-08
FBgn0086708	-0.645677	3.17656e-06	0.000330412	-0.1429	0.309076	1	0.502777	5.65957e-05	0.00390946
FBgn0086266	1.40813	3.16102e-06	0.000330412	0.217391	0.2999	1	-1.19074	1.85472e-05	0.00171117
FBgn0003979	1.23466	3.12784e-06	0.000330412	-0.0360382	0.832806	1	-1.27069	2.37075e-07	5.0689e-05
FBgn0030484	-0.878613	3.3251e-06	0.000340542	-0.309353	0.0747815	1	0.56926	0.0015017	0.0454561
FBgn0038631	0.694775	4.61843e-06	0.00045213	0.0750437	0.537416	1	-0.619731	6.10771e-06	0.00070317
FBgn0037796	-0.741627	5.17311e-06	0.000499092	0.0678709	0.747665	1	0.809498	7.49091e-08	1.7397e-05
FBgn0031011	-0.583355	7.2796e-06	0.000668418	-0.00750619	0.821332	1	0.575849	2.49718e-06	0.000338936
FBgn0033659	-0.624498	7.56526e-06	0.000680567	0.0217412	0.922839	1	0.646239	4.36869e-07	8.06112e-05
FBgn0010038	-1.43744	7.96317e-06	0.000706811	0.268524	0.554734	1	1.70596	4.2338e-08	1.09672e-05
FBgn0259878	-1.09889	8.48226e-06	0.000738123	-0.344789	0.157337	1	0.754101	0.000838924	0.0302147
FBgn0025700	0.570373	9.01688e-06	0.000774521	-0.0829989	0.587273	1	-0.653372	1.60259e-08	4.79709e-06
FBgn0035763	-0.541558	1.05335e-05	0.00087652	0.0592879	0.627015	1	0.600846	6.10309e-08	1.46801e-05
FBgn0038038	0.610861	1.0674e-05	0.000880084	0.0627477	0.638897	1	-0.548114	7.47577e-06	0.000839156
FBgn0014076	1.2565	1.07085e-05	0.000880084	-0.237049	0.696776	1	-1.49355	3.55296e-08	9.57168e-06
FBgn0033826	0.822574	1.10972e-05	0.000906429	0.24413	0.136844	1	-0.578444	0.000737974	0.0275984
FBgn0086265	1.32677	1.21877e-05	0.00097751	-0.0879257	0.973229	1	-1.4147	4.83251e-07	8.77508e-05
FBgn0000527	-1.28125	1.22616e-05	0.000977548	-0.288991	0.344974	1	0.992258	0.000188179	0.0101705
FBgn0021795	0.558987	1.4152e-05	0.00108287	0.162117	0.207437	1	-0.39687	0.000433708	0.0187847
FBgn0263080	-1.44684	1.50875e-05	0.0011222	0.183869	0.760631	1	1.63071	4.8859e-07	8.77508e-05
FBgn0034407	0.548156	1.50277e-05	0.0011222	0.105684	0.319302	1	-0.442472	0.000135107	0.00774423
FBgn0033301	-1.10438	1.89041e-05	0.00134593	0.00239544	0.838156	1	1.10678	7.98329e-06	0.000881433
FBgn0052279	-1.06375	2.587e-05	0.00179392	-0.109916	0.581719	1	0.953836	7.00513e-05	0.00464823
FBgn0034143	1.16325	2.66692e-05	0.00183028	0.147093	0.360074	1	-1.01616	0.00011645	0.00697145
FBgn0000083	-0.523157	2.82657e-05	0.00189111	0.0530973	0.820389	1	0.576255	9.59337e-07	0.000159534
FBgn0050489	-0.83842	2.80308e-05	0.00189111	0.399486	0.0411798	1	1.23791	6.17122e-12	3.61419e-09
FBgn0035360	-0.605286	2.9305e-05	0.00195083	-0.146863	0.342338	1	0.458423	0.000349042	0.0162188
FBgn0035176	-0.536221	3.07056e-05	0.00201386	0.337117	0.00978312	0.592343	0.873338	6.36342e-14	6.59348e-11
FBgn0034644	-0.583539	3.33697e-05	0.00217787	-0.0371117	0.81144	1	0.546427	1.4751e-05	0.00141926
FBgn0004657	-0.52287	3.3731e-05	0.0021907	-0.163822	0.218497	1	0.359048	0.00124409	0.0398998
FBgn0053542	-1.5169	3.50079e-05	0.0022626	-0.136216	0.781817	1	1.38068	3.17419e-05	0.00246078
FBgn0014002	0.499489	4.42154e-05	0.00278997	0.1061	0.323855	1	-0.393389	0.000404758	0.0178757
FBgn0020416	-0.626902	4.50442e-05	0.00281558	0.161186	0.384089	1	0.788088	4.90905e-08	1.22453e-05
FBgn0039776	1.22204	4.62181e-05	0.00286208	0.215511	0.348989	1	-1.00653	0.000228627	0.0117542
FBgn0037140	1.06261	4.94968e-05	0.00302294	0.0303935	0.655282	1	-1.03222	3.12805e-05	0.0024497
FBgn0086347	-0.514156	5.06286e-05	0.00306395	-0.116653	0.330514	1	0.397503	0.000639587	0.0248278
FBgn0033786	-0.883613	5.11039e-05	0.00307872	-0.108888	0.496978	1	0.774724	0.000202595	0.01066
FBgn0032061	-1.68252	5.2023e-05	0.00311997	0.194807	0.762766	1	1.87733	2.51623e-06	0.000338936
FBgn0039030	0.828858	5.62086e-05	0.00335588	0.141588	0.371207	1	-0.687271	0.000330093	0.0156012
FBgn0002926	1.52614	5.82561e-05	0.00346259	0.162635	0.458934	1	-1.3635	0.000100594	0.00621561
FBgn0261625	-0.79618	6.56224e-05	0.0038158	0.0831453	0.597107	1	0.879326	5.71921e-07	0.000100049
FBgn0037635	1.08838	6.93389e-05	0.00397922	0.158588	0.52748	1	-0.929794	0.00013876	0.00791993
FBgn0040342	1.0446	6.97009e-05	0.00398282	0.0684548	0.701995	1	-0.976148	3.59266e-05	0.00265896
FBgn0033212	-0.506767	7.71985e-05	0.0043737	-0.0813345	0.559778	1	0.425432	0.000189031	0.0101705
FBgn0001168	-0.535244	7.86087e-05	0.00443473	-0.135887	0.372938	1	0.399357	0.000739646	0.0275984
FBgn0003983	1.20932	8.14559e-05	0.00457596	-0.105299	0.927146	1	-1.31462	8.12549e-06	0.000882664
FBgn0003719	-1.05258	8.26931e-05	0.00460659	0.616647	0.00884581	0.565397	1.66922	7.05617e-13	5.94041e-10
FBgn0035206	0.624241	8.82399e-05	0.00481486	-0.275142	0.110481	1	-0.899384	5.40953e-10	2.20807e-07
FBgn0043364	-0.497587	9.12404e-05	0.00495042	-0.129496	0.289358	1	0.368091	0.00158318	0.0472847
FBgn0030039	0.607196	9.14678e-05	0.00495042	-0.0418619	0.81748	1	-0.649058	2.60555e-06	0.000344085
FBgn0005659	-0.985902	0.000108722	0.00574417	-0.256461	0.360978	1	0.729441	0.00120111	0.0391761
FBgn0035975	-0.717817	0.000112223	0.00583777	0.00553047	0.903996	1	0.723348	1.05357e-05	0.00109751
FBgn0028983	-0.884283	0.000113558	0.00586013	0.104863	0.795537	1	0.989145	5.55313e-06	0.000650441
FBgn0034611	-0.488598	0.000121357	0.00616696	0.147566	0.258126	1	0.636164	3.46336e-08	9.52071e-06
FBgn0052982	-0.756636	0.000128522	0.0063611	0.107183	0.606344	1	0.863818	1.64271e-06	0.000254337
FBgn0086608	-0.758673	0.000137778	0.00662229	0.0311053	0.980884	1	0.789778	2.28501e-05	0.00202494
FBgn0052302	-1.83852	0.000140151	0.00666184	0.0848437	0.912924	1	1.92336	6.74615e-05	0.00457806
FBgn0032006	-0.616992	0.000140602	0.00666184	-0.0389774	0.922006	1	0.578014	4.20995e-05	0.00304882
FBgn0040723	-0.559084	0.00014306	0.0067304	-0.119252	0.391905	1	0.439833	0.00111572	0.0371462
FBgn0039099	0.546777	0.000146846	0.00686001	0.0981856	0.408393	1	-0.448591	0.000710992	0.0269019
FBgn0085424	-0.764129	0.000148546	0.00689109	-0.177163	0.453192	1	0.586966	0.000838043	0.0302147
FBgn0035806	0.631696	0.000152521	0.0070509	0.00945484	0.873347	1	-0.622242	3.68277e-05	0.00269603
FBgn0030306	0.49554	0.000156184	0.00719529	-0.0502123	0.808436	1	-0.545752	5.06572e-06	0.000603851
FBgn0036196	-0.859081	0.000161213	0.00735066	-0.0531492	0.792693	1	0.805931	0.000109886	0.00663751
FBgn0031695	-0.952849	0.00016352	0.00739058	0.0773917	0.772935	1	1.03024	8.21269e-06	0.000884999
FBgn0027569	-0.505939	0.000165554	0.00744659	-0.0587146	0.644616	1	0.447224	0.000248448	0.0126287
FBgn0051683	-0.535514	0.000169503	0.00757303	0.0623041	0.57447	1	0.597819	1.68416e-06	0.000256019
FBgn0050357	-1.15733	0.000172024	0.00763442	-0.0158858	0.989434	1	1.14144	3.5097e-05	0.00261721
FBgn0037121	0.566698	0.000175256	0.00772634	0.132053	0.383296	1	-0.434644	0.00106455	0.0360289
FBgn0044047	-0.692514	0.000181872	0.00799158	0.0642731	0.718715	1	0.756787	6.06846e-06	0.00070317
FBgn0010228	0.575443	0.000185734	0.00810773	0.114121	0.444674	1	-0.461322	0.000697432	0.0266887
FBgn0043575	0.743044	0.000192605	0.00827205	0.105904	0.500468	1	-0.63714	0.000438847	0.0188257
FBgn0085446	-0.844789	0.000194213	0.00831431	-0.197983	0.43293	1	0.646806	0.00118077	0.0387927
FBgn0051779	-3.47554	0.00019774	0.00843819	0.108595	0.962636	1	3.58414	6.76342e-05	0.00457806
FBgn0039501	-1.45198	0.00022778	0.00959703	-0.255543	0.465453	1	1.19644	0.00129125	0.0408289
FBgn0035886	0.844705	0.000233615	0.00972121	-0.931018	0.00124605	0.171891	-1.77572	2.49201e-14	3.25115e-11
FBgn0034382	-0.902726	0.000233648	0.00972121	0.343264	0.163455	1	1.24599	2.43389e-08	6.83011e-06
FBgn0014018	-1.02542	0.00024562	0.0100448	-0.201606	0.517581	1	0.823813	0.000920483	0.0325008
FBgn0086357	0.453466	0.000249788	0.0101703	-0.00754403	0.91988	1	-0.46101	5.21618e-05	0.00364052
FBgn0037007	-0.57289	0.000250851	0.0101824	-0.0523844	0.76561	1	0.520505	0.000201426	0.0106437
FBgn0029709	0.497019	0.000257488	0.0103259	0.0373681	0.876348	1	-0.459651	7.34029e-05	0.00479969
FBgn0004397	-0.476199	0.000260346	0.0104092	-0.0845074	0.486725	1	0.391691	0.00102277	0.0349662
FBgn0032713	0.854476	0.000270284	0.0107107	0.172618	0.518773	1	-0.681858	0.000594633	0.0237097
FBgn0039054	-0.625647	0.000277925	0.0109476	-0.0776585	0.824589	1	0.547988	0.00016884	0.00935917
FBgn0040827	-0.426538	0.00028541	0.0111763	-0.0219759	0.775764	1	0.404563	0.000211606	0.0110051
FBgn0037229	1.37478	0.000288002	0.0112348	0.303079	0.459649	1	-1.0717	0.000945894	0.032923
FBgn0015795	-0.45452	0.000288592	0.0112348	0.0254404	0.766139	1	0.47996	1.35317e-05	0.00132663
FBgn0044452	-0.46032	0.000292183	0.0112757	0.0072483	0.914479	1	0.467568	3.51682e-05	0.00261721
FBgn0042086	-0.576074	0.000293532	0.0112951	0.0274565	0.762027	1	0.603531	1.36898e-05	0.00132663
FBgn0029835	0.631132	0.000313355	0.0119127	-0.00844846	0.879708	1	-0.639581	9.57452e-05	0.00602658
FBgn0260499	-0.528727	0.000314056	0.0119127	0.0576269	0.575264	1	0.586354	4.12201e-06	0.00050939
FBgn0031260	0.447549	0.000317943	0.0120258	-0.063868	0.739395	1	-0.511417	8.5662e-06	0.000902844
FBgn0010395	-0.551028	0.000318947	0.0120296	-0.0685306	0.717047	1	0.482498	0.000360175	0.0165019
FBgn0039690	0.561464	0.000319873	0.0120305	-0.0283813	0.942544	1	-0.589845	3.03049e-05	0.00238717
FBgn0263593	-0.541683	0.000332088	0.0124547	0.216901	0.128242	1	0.758585	1.32386e-08	4.14705e-06
FBgn0035715	-0.465608	0.000357346	0.0133269	-0.0434181	0.662296	1	0.42219	0.000509399	0.0208559
FBgn0032382	-0.835268	0.000365064	0.0135013	0.112952	0.52253	1	0.94822	3.6545e-06	0.000460058
FBgn0040391	-2.04155	0.00036414	0.0135013	0.0970392	0.761289	1	2.13859	2.52503e-05	0.00216833
FBgn0042175	-0.491245	0.000378673	0.0138825	0.0114988	0.867483	1	0.502744	3.6129e-05	0.00265933
FBgn0005612	-0.64442	0.00039618	0.0142947	-0.0697415	0.775123	1	0.574679	0.000323194	0.0153831
FBgn0262112	0.974381	0.000405398	0.0145877	0.114707	0.475739	1	-0.859674	0.00122047	0.0395761
FBgn0039495	-1.20039	0.000429501	0.0151681	-0.104153	0.661391	1	1.09624	0.000764642	0.0282959
FBgn0085362	1.17912	0.000436855	0.015387	-0.178881	0.8919	1	-1.358	2.52731e-05	0.00216833
FBgn0263083	0.714483	0.000443319	0.0155735	0.0135871	0.913488	1	-0.700896	0.000122313	0.00723955
FBgn0036017	-1.07635	0.000444541	0.0155753	0.229498	0.649291	1	1.30585	1.34389e-05	0.00132663
FBgn0037750	-0.594481	0.000463311	0.0160221	0.197326	0.171932	1	0.791807	6.72781e-08	1.58989e-05
FBgn0030960	-0.487417	0.000477725	0.0164352	0.031311	0.859392	1	0.518728	4.68271e-05	0.00333863
FBgn0026374	-0.607621	0.000484095	0.0165687	0.033403	0.921476	1	0.641024	6.9716e-05	0.00464823
FBgn0013953	-0.709643	0.000496347	0.0167989	0.151891	0.574949	1	0.861533	8.3385e-06	0.000891425
FBgn0003366	-0.675736	0.000525754	0.0175877	0.0762111	0.742917	1	0.751947	2.78078e-05	0.00229798
FBgn0054003	0.869735	0.000533142	0.0177456	-0.0964703	0.580025	1	-0.966205	5.02828e-06	0.000603851
FBgn0001234	-0.467989	0.000553419	0.0181801	-0.0653618	0.654528	1	0.402627	0.000899726	0.0320294
FBgn0036616	-0.639345	0.000554388	0.0181801	-0.0573359	0.685272	1	0.582009	0.000788542	0.0289419
FBgn0014865	0.75512	0.00057909	0.0189435	0.141314	0.620491	1	-0.613806	0.000713084	0.0269054
FBgn0012344	-1.37358	0.000605915	0.0196281	0.106124	0.873292	1	1.4797	9.08974e-05	0.00583042
FBgn0261856	-0.73375	0.000622247	0.0200596	0.115556	0.728746	1	0.849306	3.17874e-05	0.00246078
FBgn0262531	-1.68306	0.000634804	0.0204138	-0.261189	0.622042	1	1.42188	0.00150073	0.0454561
FBgn0043578	0.461615	0.000649537	0.0207883	-0.0147257	0.963531	1	-0.476341	0.00012951	0.00748185
FBgn0037443	-0.430976	0.000689566	0.0217556	0.123569	0.35297	1	0.554545	1.55386e-06	0.000248732
FBgn0061492	0.461264	0.000729234	0.022723	0.00146822	0.924925	1	-0.459795	0.00020046	0.0106437
FBgn0033518	-0.711978	0.000727518	0.022723	0.661955	0.0036049	0.337785	1.37393	3.90856e-12	2.63241e-09
FBgn0034784	1.48776	0.000730468	0.022723	-0.227156	0.827528	1	-1.71491	2.89619e-05	0.00234049
FBgn0027594	-0.438418	0.000742095	0.0228181	-0.0508871	0.800757	1	0.387531	0.000538734	0.0218577
FBgn0261284	0.693235	0.000751431	0.022963	0.0835168	0.70324	1	-0.609718	0.000754114	0.0279833
FBgn0260767	-0.819555	0.000779051	0.0235734	-0.0715052	0.714195	1	0.74805	0.00109714	0.0367623
FBgn0037815	0.587242	0.000790117	0.0236928	0.0548529	0.706083	1	-0.532389	0.00077395	0.0284839
FBgn0051065	-1.47499	0.00081945	0.0244075	-0.111317	0.714823	1	1.36367	0.0013634	0.0428089
FBgn0032601	-0.66183	0.000829876	0.0246629	0.42344	0.0723216	1	1.08527	1.31202e-08	4.14705e-06
FBgn0035300	-0.639701	0.000832666	0.0246907	0.228558	0.205884	1	0.868259	3.29229e-07	6.42711e-05
FBgn0001229	-1.21288	0.000876704	0.0255414	0.195114	0.677233	1	1.408	4.03931e-05	0.00294106
FBgn0046999	-0.837454	0.000873042	0.0255414	-0.0606314	0.725384	1	0.776822	0.00109521	0.0367623
FBgn0039800	0.578192	0.000897839	0.0258105	0.0822454	0.59452	1	-0.495946	0.00147996	0.045192
FBgn0034761	0.741532	0.000900025	0.0258105	0.0473317	0.879004	1	-0.6942	0.000296219	0.0144618
FBgn0262945	1.13562	0.000909091	0.0259735	0.0520108	0.777717	1	-1.08361	0.000613024	0.0241813
FBgn0033484	-0.498222	0.00102345	0.0283879	0.00243623	0.913035	1	0.500659	0.000171868	0.00948797
FBgn0039856	-0.514565	0.00104023	0.0287935	0.124078	0.399382	1	0.638643	4.85424e-06	0.000589068
FBgn0037712	-1.11036	0.00109837	0.0300828	0.177336	0.519992	1	1.28769	1.71874e-05	0.00163039
FBgn0028327	0.405377	0.00110037	0.0300828	0.0409109	0.646075	1	-0.364466	0.00144374	0.0444
FBgn0032219	1.19655	0.00112534	0.030608	0.128655	0.808702	1	-1.06789	0.000674246	0.0260232
FBgn0030051	0.628792	0.00112648	0.030608	-0.459051	0.0106532	0.617336	-1.08784	9.68271e-11	4.49745e-08
FBgn0085414	-0.745106	0.00117544	0.0315817	0.102788	0.592218	1	0.847894	2.99027e-05	0.00238337
FBgn0029766	-0.489405	0.00120152	0.0319201	0.148851	0.355499	1	0.638256	3.47632e-06	0.000441755
FBgn0263994	-0.698821	0.00120847	0.0319239	-0.0493237	0.837106	1	0.649497	0.000932249	0.0326166
FBgn0027095	0.419619	0.00126577	0.0332396	0.0264653	0.727209	1	-0.393153	0.00112123	0.0371995
FBgn0050334	-1.19044	0.00129091	0.0338331	0.171426	0.536173	1	1.36186	2.46169e-05	0.00213929
FBgn0259110	-0.602257	0.00129987	0.033966	0.0608545	0.706798	1	0.663111	7.11661e-05	0.00469906
FBgn0051720	-0.756076	0.00132867	0.0344832	-0.0713477	0.769676	1	0.684728	0.00140837	0.0436729
FBgn0262018	-1.2751	0.00137797	0.0354176	-0.0819733	0.784499	1	1.19313	0.00159534	0.0474377
FBgn0035032	0.387386	0.00142284	0.0362905	-0.0434766	0.732338	1	-0.430863	6.80338e-05	0.00458208
FBgn0024963	-0.660364	0.00143168	0.036343	-0.0142738	0.961021	1	0.64609	0.00034918	0.0162188
FBgn0032180	0.972223	0.00149755	0.0376606	-0.372129	0.290158	1	-1.34435	1.60238e-06	0.000250977
FBgn0034095	-1.35776	0.00156722	0.0388565	0.0451083	0.974571	1	1.40286	0.000421667	0.0185122
FBgn0030317	-0.485411	0.00163431	0.0402202	0.0525324	0.52678	1	0.537944	2.66968e-05	0.00224754
FBgn0032935	-0.579991	0.00166506	0.0409014	0.0260942	0.937016	1	0.606086	0.000345711	0.0161692
FBgn0032228	0.573207	0.00170257	0.0412897	0.00839993	0.72901	1	-0.564807	0.00164007	0.0486602
FBgn0012034	-0.442779	0.00174998	0.0419051	0.146244	0.261648	1	0.589023	2.26467e-06	0.000317762
FBgn0040286	0.436859	0.00174874	0.0419051	-0.0311966	0.695687	1	-0.468056	6.91563e-05	0.00463451
FBgn0050291	0.445884	0.00173914	0.0419051	-0.00312734	1	1	-0.449012	0.000387486	0.0173981
FBgn0037781	-0.499884	0.00176322	0.0420708	0.0138474	0.955372	1	0.513731	0.000403785	0.0178757
FBgn0036422	0.3941	0.00180261	0.0426173	-0.00791926	0.890336	1	-0.402019	0.000724061	0.0272433
FBgn0010638	0.399446	0.00182114	0.0428387	-0.104991	0.494886	1	-0.504437	1.74833e-05	0.00163542
FBgn0053474	-0.932808	0.00188811	0.0442575	0.808636	0.00902197	0.566775	1.74144	3.27742e-10	1.37959e-07
FBgn0019624	0.385943	0.00200089	0.0462497	-0.0268337	0.754605	1	-0.412777	0.000123479	0.00723955
FBgn0000448	0.680198	0.00207697	0.0475952	-0.00807266	1	1	-0.688271	0.000437858	0.0188257
FBgn0039808	-0.95222	0.00211487	0.0482146	0.40555	0.202067	1	1.35777	1.72612e-06	0.000256019
FBgn0034724	0.494008	0.00214195	0.0487486	-0.170698	0.355663	1	-0.664706	6.35005e-06	0.000724875
FBgn0039064	-0.535151	0.00218386	0.0493648	0.0297001	0.759523	1	0.564852	0.000189278	0.0101705
FBgn0262104	-0.887257	0.0176552	0.198868	1.89377	3.02585e-07	0.000449877	2.78103	1.1186e-16	2.15252e-13
FBgn0034480	0.280371	0.168941	0.662895	0.896101	2.5542e-05	0.0162751	0.615729	0.00111559	0.0371462
FBgn0262838	-0.17382	0.253322	0.776589	-0.698665	4.09761e-05	0.0210885	-0.524846	0.0011284	0.0373454
FBgn0039324	2.65427	6.77773e-17	2.25597e-13	1.66392	6.62504e-08	0.000144325	-0.990348	0.000102447	0.00630122
FBgn0031558	-1.18548	1.32795e-16	3.53607e-13	-0.616003	1.25008e-05	0.0119481	0.569479	1.74128e-05	0.00163542
FBgn0264541	2.05327	2.15325e-13	2.74867e-10	1.09637	2.96412e-05	0.0169891	-0.956893	5.92387e-05	0.00407115
FBgn0000279	-0.737031	2.46535e-06	0.000282963	-1.32594	2.84984e-16	3.81337e-12	-0.58891	0.000146786	0.00830758
FBgn0000276	-0.395222	0.00119111	0.0318443	-0.815923	7.12481e-11	3.1779e-07	-0.4207	0.000324524	0.015392

## Sheet: 786_common_significant_genes
CLUSTER 5 (355 genes)			CLUSTER 6 (416 genes)			CLUSTER 7 (15 genes)
Gene DB identifier	Gene Symbol		Gene DB identifier	Gene Symbol		Gene DB identifier	Gene Symbol
FBgn0046763	CG17278		FBgn0033733	CG8834		FBgn0000003	7SLRNA:CR32864
FBgn0022709	Adk1		FBgn0053281	CG33281		FBgn0032285	CG17108
FBgn0026602	Ady43A		FBgn0034605	CG15661		FBgn0038820	CG4000
FBgn0030469			FBgn0035933	CG13309		FBgn0085195	CG34166
FBgn0250754	CG42232		FBgn0038702	CG3739		FBgn0014031	Spat
FBgn0011591	fng		FBgn0010359	gammaTry		FBgn0034480	CG16898
FBgn0013984			FBgn0051288	CG31288		FBgn0261504	7SLRNA:CR42652
FBgn0036727	CG7589		FBgn0041337	Cyp309a2		FBgn0259164	CG42269
FBgn0033188	Drat		FBgn0003867	tsl		FBgn0036364	CG14109
FBgn0005660	Ets21C		FBgn0261800	LanB1		FBgn0033130	Tsp42Ei
FBgn0037724	Fst		FBgn0038740	CG4562		FBgn0262609	CG43135
FBgn0034279	CG18635		FBgn0034500	CG11200		FBgn0039022	CG4725
FBgn0035544	CG15021		FBgn0015575	alpha-Est7		FBgn0030270	CG15199
FBgn0003961	Uro		FBgn0036147	Plod		FBgn0085364
FBgn0014018	Rel		FBgn0039325	CG10560		FBgn0028936	NimB5
FBgn0263096	CR43364		FBgn0030519	CG11151
FBgn0051779	Acp24A4		FBgn0028532	CG7968
FBgn0085378			FBgn0031517	CG15406
FBgn0034759	CG13511		FBgn0034047	CG12970
FBgn0003328	scb		FBgn0040237	bor
FBgn0039596	CG10000		FBgn0039307	CR13656
FBgn0085446	CG34417		FBgn0052023	CG32023
FBgn0040496	CG17104		FBgn0039564	CG5527
FBgn0027569	cert		FBgn0032785	CG10026
FBgn0005659	Ets98B		FBgn0015245	Hsp60
FBgn0052672	Atg8a		FBgn0033459	CG12744
FBgn0042175	CG18858		FBgn0035162	CG13900
FBgn0040723	CG5011		FBgn0032770	CG13086
FBgn0052279	Drsl2		FBgn0026565	CG1315
FBgn0262541	CG43095		FBgn0037996	CG4830
FBgn0001168	h		FBgn0031522	CG3285
FBgn0035975	PGRP-LA		FBgn0039239	CG13641
FBgn0051065	ppk31		FBgn0036157	CG7560
FBgn0046999	CG6429		FBgn0031523	CG15408
FBgn0050334	CG30334		FBgn0031860	CG11236
FBgn0027375	RecQ5		FBgn0000299	Cg25C
FBgn0040827	CG13315		FBgn0016123	Alp4
FBgn0085227	CG34198		FBgn0035667	Jon65Ai
FBgn0031558	CG16704		FBgn0260942	bond
FBgn0027654	jdp		FBgn0000565	Eip71CD
FBgn0034094	Tsf3		FBgn0031248	CG11912
FBgn0035412	CG14957		FBgn0031373	CG15358
FBgn0030927	CG15046		FBgn0031654	Jon25Bii
FBgn0083972	CG34136		FBgn0031249	CG11911
FBgn0262167	ana1		FBgn0032298	CG6724
FBgn0033446	CG1648		FBgn0035781	CG8560
FBgn0038721	subdued		FBgn0033774	CG12374
FBgn0038866	CG5810		FBgn0030261	CG15203
FBgn0030810			FBgn0002526	LanA
FBgn0026427	Su(var)2-HP2		FBgn0039341	CG5112
FBgn0037025	Spc105R		FBgn0011555	thetaTry
FBgn0031752	CG9044		FBgn0003486	spo
FBgn0029899	CG14438		FBgn0026403	Ndg
FBgn0015269	Nf1		FBgn0037936	CG6908
FBgn0001291	Jra		FBgn0040069	vanin-like
FBgn0052260	CG32260		FBgn0013949	Elal
FBgn0261570	CG42684		FBgn0037975	CG3397
FBgn0037856	Leash		FBgn0035154	CG3344
FBgn0050273	CG30273		FBgn0052191	CG32191
FBgn0040850	CG15210		FBgn0016075	vkg
FBgn0036186	CG6071		FBgn0038730	CG6300
FBgn0263980	CG43729		FBgn0034390	CG15093
FBgn0032850	Kua		FBgn0034490	CG9864
FBgn0051140	CG31140		FBgn0033760	CG8785
FBgn0038957	CG7059		FBgn0031653	Jon25Biii
FBgn0051221	CG31221		FBgn0038752	CG4462
FBgn0000250	cact		FBgn0004240	Dpt
FBgn0036690	Ilp8		FBgn0027073	CG4302
FBgn0262895	CR43250		FBgn0264699	CG43968
FBgn0036544	sff		FBgn0031245	CG3625
FBgn0032835	CG16772		FBgn0010387	Dbi
FBgn0261632	CR42715		FBgn0036553	CG17027
FBgn0002868	MtnA		FBgn0086365	Orct2
FBgn0000278	CecB		FBgn0037057	CG10512
FBgn0262140	CG42866		FBgn0001341	l(1)1Bi
FBgn0038214	CG9616		FBgn0034733	CG4752
FBgn0033787	CG13321		FBgn0031538	CG3246
FBgn0041184	Socs36E		FBgn0000928	fs(1)Yb
FBgn0259147			FBgn0034885	CG4019
FBgn0034005	ItgaPS4		FBgn0051661	CG31661
FBgn0038865	cDIP		FBgn0001145	Gs2
FBgn0036363	CG10140		FBgn0000355	Cp15
FBgn0034501	CG13868		FBgn0264478	CG43886
FBgn0034758	CG13510		FBgn0038795	CG4335
FBgn0020414	Idgf3		FBgn0031801	CG9498
FBgn0261258	rgn		FBgn0039709	Cad99C
FBgn0038842	hdly		FBgn0010388	Dro
FBgn0031959	spz3		FBgn0033047	CG7882
FBgn0262721	CG43165		FBgn0035734	CG14823
FBgn0032087	CG9568		FBgn0039872	salt
FBgn0039759	CG9733		FBgn0023537	CG17896
FBgn0263080	CG43348		FBgn0039049	CG6726
FBgn0033153	Gadd45		FBgn0034716	Oatp58Dc
FBgn0051272	CG31272		FBgn0040398	CG14629
FBgn0025628	CG4199		FBgn0031717	Oscillin
FBgn0031560	CG16713		FBgn0031948	CG7149
FBgn0038088	CG10126		FBgn0036551	CG17029
FBgn0033786			FBgn0085359	CG34330
FBgn0030484	GstT4		FBgn0032166	CG4619
FBgn0035743	CG15829		FBgn0002528
FBgn0040972	CG16978		FBgn0043470	lambdaTry
FBgn0033589	CG13227		FBgn0039736	CG7912
FBgn0086708	stv		FBgn0038146	CG9799
FBgn0262531	CG43085		FBgn0036622	CG4753
FBgn0000527	e		FBgn0037723	SpdS
FBgn0036419	CG13482		FBgn0063386	snoRNA:Me18S-A28a
FBgn0263081	CG43349		FBgn0051183	CG31183
FBgn0046322			FBgn0011336	OstStt3
FBgn0259878	Fs		FBgn0021874	Nle
FBgn0263314	CG43400		FBgn0030688	CG8952
FBgn0012344	Dh44		FBgn0036552	CG17028
FBgn0086347	Myo31DF		FBgn0032287	CG6415
FBgn0036196	CG11658		FBgn0000241	bw
FBgn0039048	CG17111		FBgn0052669	CG32669
FBgn0033301	CG12780		FBgn0052024	CG32024
FBgn0035089	Phk-3		FBgn0035926	CG5804
FBgn0005612	Sox14		FBgn0010358	deltaTry
FBgn0039501	CG5987		FBgn0032904
FBgn0004657	mys		FBgn0010425	epsilonTry
FBgn0035360	CG1246		FBgn0025595	AkhR
FBgn0034644	CG10082		FBgn0037230	CG9780
FBgn0033212	LRR		FBgn0083977	CG34141
FBgn0043364	cbt		FBgn0034381	List
FBgn0039495	CG5909		FBgn0038337	CG6125
FBgn0004397	Vinc		FBgn0029118	Sucb
FBgn0037007	CG5059		FBgn0043471	kappaTry
FBgn0038465	Irc		FBgn0003965	v
FBgn0035715	CG10103		FBgn0035308	CG15822
FBgn0031695	Cyp4ac3		FBgn0052667	ssp7
FBgn0039266	CG11791		FBgn0036956	CG13813
FBgn0015589	Apc		FBgn0037678	CG16749
FBgn0085424	nub		FBgn0053099	CG33099
FBgn0053542	upd3		FBgn0034065	Rrp42
FBgn0243512	puc		FBgn0005638	slbo
FBgn0001229	Hsp67Bc		FBgn0034718	wdp
FBgn0261805	CG42751		FBgn0050031	CG30031
FBgn0034396	CG15097		FBgn0003089	pip
FBgn0086346	ALiX		FBgn0054043	CG34043
FBgn0035042	CG3640		FBgn0033949	CG10131
FBgn0001234	Hsromega		FBgn0038597	CG8064
FBgn0260767	CG42565		FBgn0263911	COX8
FBgn0032935	Atg18b		FBgn0036754	CG5589
FBgn0050357	CG30357		FBgn0263510	nclb
FBgn0036616			FBgn0052554	CG32554
FBgn0051720	mthl15		FBgn0032603	CG17928
FBgn0036805	Chmp1		FBgn0038542	TyrR
FBgn0026374	Rhp		FBgn0031805	CG9505
FBgn0030960	Atg101		FBgn0039094	CG10184
FBgn0034095	CG15701		FBgn0039609	CG14529
FBgn0033190	CG2137		FBgn0003062	Fib
FBgn0000053	ade3		FBgn0031703	CG12512
FBgn0032036	CG13384		FBgn0033970	CG10205
FBgn0032167	CG5853		FBgn0032303	CG6508
FBgn0026756	Ugt37a1		FBgn0032394	CG6746
FBgn0033367	PPO2		FBgn0033540	Elp2
FBgn0000557	Ef1alpha100E		FBgn0029823	CG3011
FBgn0033518	Prx2540-2		FBgn0005585	Calr
FBgn0039310	CG11878		FBgn0032049	Bace
FBgn0263113	CG43370		FBgn0034642	CG15674
FBgn0034247	CG6484		FBgn0037873	SdhC
FBgn0034434			FBgn0002578	Kaz-m1
FBgn0002563	Lsp1beta		FBgn0036948	CG7298
FBgn0036319	Ent3		FBgn0050197	CG30197
FBgn0262104	CG42857		FBgn0004797	mdy
FBgn0031971	Sirup		FBgn0038964	Nop56
FBgn0035575	CG7509		FBgn0263200	Galt
FBgn0010044	GstD8		FBgn0053966	CG33966
FBgn0030332	CG9360		FBgn0030575	CG5321
FBgn0040532	CG8369		FBgn0039748	CG15529
FBgn0050160	CG30160		FBgn0053493	CG33493
FBgn0043025	Adgf-A2		FBgn0033631	Sod3
FBgn0004516	Gad1		FBgn0036997	CG5955
FBgn0011706	rpr		FBgn0034943	Fmo-1
FBgn0039224	CG13634		FBgn0019644	ATPsynB
FBgn0031913	CG5958		FBgn0030968	CG7322
FBgn0051530			FBgn0039737	CG7920
FBgn0038180	Cht5		FBgn0026079	Nsun2
FBgn0032151	nAChRalpha6		FBgn0035076	Ance-5
FBgn0037930	CG14715		FBgn0020907	Scp2
FBgn0023495	Lip3		FBgn0038407	CG6126
FBgn0085397	Fili		FBgn0012036	Aldh
FBgn0033124	Tsp42Ec		FBgn0262686	CG43156
FBgn0034182	SmydA-7		FBgn0014002	Pdi
FBgn0039620	wat		FBgn0031184	CG14615
FBgn0262357	CG43055		FBgn0051266	CG31266
FBgn0031808	CG9507		FBgn0039761	CG18404
FBgn0042131	CG18808		FBgn0032913	CG9259
FBgn0250871	pot		FBgn0038718	CG17752
FBgn0034723	CG13506		FBgn0053282	CG33282
FBgn0011296	l(2)efl		FBgn0262794	CG43175
FBgn0038658	CG14292		FBgn0038717	CG17751
FBgn0039155	Kal1		FBgn0001114	Glt
FBgn0263218			FBgn0040813	Nplp2
FBgn0037683	CG18473		FBgn0039312	CG10514
FBgn0013277	Hsp70Ba		FBgn0038983	CG5326
FBgn0052476	mthl14		FBgn0034276	Sardh
FBgn0050115	GEFmeso		FBgn0038938	CG7084
FBgn0038397	CG10185		FBgn0031645	CG3036
FBgn0037563	CG11672		FBgn0039052	CG6733
FBgn0004635	rho		FBgn0087002	Rfabg
FBgn0040551	CG11686		FBgn0037714	CG9396
FBgn0015572	alpha-Est4		FBgn0032066	LManIII
FBgn0035144	Kah		FBgn0038652	CG7720
FBgn0030706	CG8909		FBgn0003312	sad
FBgn0262684			FBgn0039873	Smvt
FBgn0259927	CG42450		FBgn0039519	Cyp6a18
FBgn0039911	CG1909		FBgn0000406	Cyt-b5-r
FBgn0039332	alrm		FBgn0031702	fusl
FBgn0035495	CG14989		FBgn0050277	Oatp58Da
FBgn0002945	nkd		FBgn0003515	st
FBgn0031918	CG6055		FBgn0039313	CG11892
FBgn0051619	nolo		FBgn0052633	CG32633
FBgn0035092	Nplp1		FBgn0040060	yip7
FBgn0043806	CG32032		FBgn0033079	Fmo-2
FBgn0033395	Cyp4p2		FBgn0039311	CG10513
FBgn0024361	Tsp2A		FBgn0014033	Sr-CI
FBgn0038693	unc79		FBgn0036168	CG7512
FBgn0015609	CadN		FBgn0038733	CG11407
FBgn0035868	CG7194		FBgn0030596	CG12398
FBgn0034725	CG6044		FBgn0004003	wbl
FBgn0050345	CG30345		FBgn0052185	edin
FBgn0042102	CG18745		FBgn0038074	Gnmt
FBgn0053503	Cyp12d1-d		FBgn0037167	CG11425
FBgn0034611	MFS16		FBgn0039682	Obp99c
FBgn0050489	Cyp12d1-p		FBgn0011746	ana
FBgn0003719	tld		FBgn0036208	CG10361
FBgn0035176	CG13905		FBgn0259998	CG17571
FBgn0033521	CG12896		FBgn0259993	CR42491
FBgn0035359	CG1143		FBgn0020508	Ag5r2
FBgn0038680	Cyp12a5		FBgn0038973	Pebp1
FBgn0037443	Dmtn		FBgn0035090	CG2736
FBgn0012034	AcCoAS		FBgn0031756	CG13992
FBgn0035300	CG1139		FBgn0051869	CG31869
FBgn0025456	CREG		FBgn0000964	tj
FBgn0053474	CG33474		FBgn0025682	scf
FBgn0039075	CG4393		FBgn0053511	CG33511
FBgn0259246	brp		FBgn0033903	CG8323
FBgn0034664	CG4377		FBgn0032211	CG13138
FBgn0029766	CG15784		FBgn0261673	nemy
FBgn0015541	sda		FBgn0039045	CG17119
FBgn0033268	Obp44a		FBgn0036996	mag
FBgn0000451	ect		FBgn0038846	CG5697
FBgn0034070	SP2353		FBgn0034406	Jheh3
FBgn0010114	hig		FBgn0259238	CG42336
FBgn0032601	yellow-b		FBgn0021795	Tapdelta
FBgn0037565	CG9626		FBgn0033826	CG4734
FBgn0033520	Prx2540-1		FBgn0250815	Jon65Aiv
FBgn0036262	CG6910		FBgn0035670	CG10472
FBgn0035522	CG1273		FBgn0029828	CG6067
FBgn0037447	Neurochondrin		FBgn0029148	NHP2
FBgn0039479	CG14257		FBgn0026562	SPARC
FBgn0029831	CG5966		FBgn0035006	CG4563
FBgn0032536	Ance-3		FBgn0036738	CG7542
FBgn0050203	CG30203		FBgn0085358	Diedel3
FBgn0053258	CG33258		FBgn0039886	CG2003
FBgn0259215	Ir93a		FBgn0039776	PH4alphaEFB
FBgn0000038	nAChRbeta1		FBgn0036024	CG18180
FBgn0033582	CG9084		FBgn0038701	CG18493
FBgn0033980	Cyp6a20		FBgn0259101	CG42249
FBgn0085354	CG34325		FBgn0011016	SsRbeta
FBgn0004919	gol		FBgn0010470	Fkbp14
FBgn0028381	Decay		FBgn0039471	CG6295
FBgn0031580	CG15423		FBgn0005278	Sam-S
FBgn0029762	NAAT1		FBgn0035779	CG8562
FBgn0031424	VGlut		FBgn0262574	CG43114
FBgn0004575	Syn		FBgn0026878	CG4325
FBgn0032797	Hasp		FBgn0035665	Jon65Aiii
FBgn0036449	bmm		FBgn0037121	Rpb8
FBgn0030158	CG9686		FBgn0037229	CG9766
FBgn0038416	CG17930		FBgn0083027	snoRNA:Psi18S-531
FBgn0264087	Slob		FBgn0010228	HmgZ
FBgn0005586	Rab3		FBgn0264541	CG43920
FBgn0032139	CG13116		FBgn0039324	CG10553
FBgn0028996	onecut		FBgn0039472	CG17192
FBgn0086778	nAChRalpha7		FBgn0034711
FBgn0039809	CG15547		FBgn0030148	CG3106
FBgn0034493	CG8908		FBgn0038731	CG11659
FBgn0032381	Mal-B1		FBgn0036824	CG3902
FBgn0032382	Mal-B2		FBgn0034883	CG17664
FBgn0260660	Mp		FBgn0046876	Obp83ef
FBgn0033207	CG12826		FBgn0001187	Hex-C
FBgn0032061	CG9314		FBgn0020906	Jon25Bi
FBgn0003366	sev		FBgn0032322	CG16743
FBgn0263593	Lpin		FBgn0034470	Obp56d
FBgn0027571			FBgn0263916	Ent2
FBgn0042086	Tsp42Eb		FBgn0034275	CG5002
FBgn0039856	CG1774		FBgn0039030	CG6660
FBgn0039808	CG12071		FBgn0261675	Npc1b
FBgn0052982	CG32982		FBgn0000210
FBgn0086608	CG34112		FBgn0262112	sro
FBgn0037750	Whamy		FBgn0037635	CG9837
FBgn0036017			FBgn0023197	Jon74E
FBgn0035094	CG9380		FBgn0039172	Spase22-23
FBgn0015010	Ag5r		FBgn0028327	l(1)G0320
FBgn0260499	qvr		FBgn0086357	Sec61alpha
FBgn0030317	CG1561		FBgn0000276	CecA1
FBgn0085414	dpr12		FBgn0262838	CG43202
FBgn0051760	CG31760		FBgn0262146	MtnE
FBgn0259110	mmd		FBgn0262003	CG42821
FBgn0033484	CG2269		FBgn0043576	PGRP-SC1a
FBgn0260635	Diap1		FBgn0000279	CecC
FBgn0086758	chinmo		FBgn0002926	ndl
FBgn0039064	CG4467		FBgn0014076	Vm32E
FBgn0027608	CG2082		FBgn0031260	Spp
FBgn0086675	fne		FBgn0054003	NimB3
FBgn0085205	CG34176		FBgn0039690	CG1969
FBgn0033876	Syngr		FBgn0035206	CG9186
FBgn0264503	CG43902		FBgn0034407	DptB
FBgn0053147	Hs3st-A		FBgn0033887	St4
FBgn0053143	CG33143		FBgn0003983	Vm34Ca
FBgn0025631	moody		FBgn0040286
FBgn0051072	Lerp		FBgn0039800	Npc2g
FBgn0035439	CG14961		FBgn0263083	CG43351
FBgn0034717	CG5819		FBgn0040949	CG13998
FBgn0000454	Dip-B		FBgn0036422	CG3868
FBgn0013953	Esp		FBgn0030051	spirit
FBgn0033659	Damm		FBgn0035886	Jon66Ci
FBgn0035763	CG8602		FBgn0041607
FBgn0034382	CG18609		FBgn0261284	bou
FBgn0044047	Ilp6		FBgn0085362	Vml
FBgn0051683	CG31683		FBgn0035032	ATPsynF
FBgn0037796	CG12814		FBgn0029835	CG5921
FBgn0044452	Atg2		FBgn0032219	CG4995
FBgn0020416	Idgf1		FBgn0000448	Hr46
FBgn0040391	CG2854		FBgn0035909	ergic53
FBgn0027594	drpr		FBgn0045866	bai
FBgn0261856	CR42785		FBgn0037815	Rrp46
FBgn0037712	CG16789		FBgn0034724	babos
FBgn0086693	iav		FBgn0262945	CR43264
FBgn0261808	cu		FBgn0038829	CG17271
FBgn0024963	GluClalpha		FBgn0262601	SmB
FBgn0263994	CG43737		FBgn0027496	epsilonCOP
FBgn0000535	eag		FBgn0037875	ZnT86D
FBgn0035379	spz5		FBgn0019624	COX5A
FBgn0260462	CG12163		FBgn0043578	PGRP-SB1
FBgn0028899	CG31817		FBgn0034329	IM1
FBgn0051955	CG31955		FBgn0014417	CG13397
FBgn0038353	CG5399		FBgn0004425	LysB
FBgn0051004	mesh		FBgn0033327	PGRP-SC1b
FBgn0000024	Ace		FBgn0000277	CecA2
FBgn0261625	GLS		FBgn0051807	CG31807
FBgn0000083	AnxB9		FBgn0047199	CG31517
FBgn0032006	Pvr		FBgn0035666	Jon65Aii
FBgn0015795	Rab7		FBgn0030327	FucT6
FBgn0039054	Cow		FBgn0032180
FBgn0262018	CadN2		FBgn0005648	Pabp2
FBgn0010395	Itgbn		FBgn0086079	snoRNA:Me28S-A774a
FBgn0037781	Fancl		FBgn0028988	Spn42Dd
FBgn0030347	CG15739		FBgn0025678	CaBP1
FBgn0031011	CG8034		FBgn0035401	CG1291
FBgn0052302	CG32302		FBgn0028583	lcs
FBgn0028983	Spn55B		FBgn0250820	meigo
FBgn0010038	GstD2		FBgn0035887	Jon66Cii
FBgn0054040	CG34040		FBgn0010391	Gtp-bp
FBgn0001224	Hsp23		FBgn0032281	CG17107
			FBgn0036662	CG9706
			FBgn0033274	CG14757
			FBgn0036919	Grasp65
			FBgn0047135	CG32276
			FBgn0035944	CG5021
			FBgn0050185	AIMP3
			FBgn0037028	CG3618
			FBgn0034860	CG9812
			FBgn0014391	sun
			FBgn0036135	mRpL2
			FBgn0015298	Srp19
			FBgn0031231	mRpL10
			FBgn0029715	CG11444
			FBgn0037312	CG11999
			FBgn0062928	pncr009:3L
			FBgn0262563	CG43103
			FBgn0035404
			FBgn0052708	CG32708
			FBgn0032053	mRpL51
			FBgn0029827	CG6048
			FBgn0031040	CG14210
			FBgn0030584	CG14407
			FBgn0026089	CG14817
			FBgn0032228	CG5367
			FBgn0034468	Obp56a
			FBgn0001285	Jon44E
			FBgn0028537	CG31775
			FBgn0010385	Def
			FBgn0040340	TRAM
			FBgn0041710	yellow-f
			FBgn0034761	CG4250
			FBgn0038631	CG7695
			FBgn0025700	CG5885
			FBgn0040342	CG3706
			FBgn0003980	Vm26Ab
			FBgn0038038	CG5167
			FBgn0030306	Spase25
			FBgn0004428	LysE
			FBgn0043575	PGRP-SC2
			FBgn0029709	CHOp24
			FBgn0037140	CG7442
			FBgn0035806	PGRP-SD
			FBgn0030039	CG12123
			FBgn0086265	psd
			FBgn0003979	Vm26Aa
			FBgn0061492	loj
			FBgn0034784	CG9826
			FBgn0010638	Sec61beta
			FBgn0050291	CG30291
			FBgn0027095	Manf
			FBgn0034915	eIF6
			FBgn0038868	CG5862
			FBgn0036023	CG18179
			FBgn0086266	Vm26Ac
			FBgn0032713	CG17323
			FBgn0034143	CG8303
			FBgn0027929	NimB1
			FBgn0014865	Mtk
			FBgn0039099	GILT2
			FBgn0085220	CG34191
			FBgn0038610	CG7675
