# Supplementary material for: Interplay between trauma and Pseudomonas entomophila infection in flies: a central role of the JNK pathway and of CrebA
Source: Sci Rep. 2017 Nov 24;7:16222. doi: 10.1038/s41598-017-14969-7 (PMC5701226; doi:10.1038/s41598-017-14969-7)
Supplement: Supplementary file 4 — Supplementary Table S3 [file 41598_2017_14969_MOESM4_ESM.xlsx]

## Sheet: EdgeR_6h
	EdgeR significant genes - 6h
	Control vs SH			Control vs DH			SH vs DH
	logFC	PValue	FDR	logFC	PValue	FDR	logFC	PValue	FDR
FBgn0052647	1.83913	7.34392e-07	0.000113758	1.13792	0.0023619	0.0641527	-0.701218	0.016771	0.260142
FBgn0014033	1.52315	7.9086e-07	0.000120126	0.732592	0.0183269	0.207314	-0.79056	0.00171724	0.0519656
FBgn0034512	-1.09095	8.52493e-07	0.000126078	-0.570513	0.0103	0.151069	0.520439	0.00978806	0.184499
FBgn0027339	0.856261	8.80395e-07	0.000128727	0.498657	0.00408408	0.0895829	-0.357604	0.0163626	0.256506
FBgn0087007	0.624534	1.19993e-06	0.000170662	0.398964	0.00185699	0.05492	-0.22557	0.0435927	0.456186
FBgn0038011	1.09738	1.50011e-06	0.000199453	0.709284	0.00168063	0.0520033	-0.388093	0.0468919	0.476144
FBgn0050026	-0.863153	2.22531e-06	0.000276309	-0.479564	0.00865497	0.13803	0.383589	0.0206257	0.297135
FBgn0261260	0.619898	3.20422e-06	0.000376917	0.320858	0.0152293	0.188476	-0.29904	0.01022	0.189363
FBgn0051326	-0.882515	3.89987e-06	0.000451951	-0.568103	0.00300915	0.0743408	0.314411	0.0700633	0.574196
FBgn0261259	0.661584	5.12922e-06	0.000569125	0.37564	0.00908492	0.141867	-0.285943	0.0243445	0.331644
FBgn0033661	0.609298	6.80422e-06	0.000710327	0.347365	0.00983517	0.1472	-0.261934	0.0271196	0.349207
FBgn0030348	-0.87433	6.98023e-06	0.000723217	-0.502831	0.00906398	0.141867	0.371499	0.0365576	0.414452
FBgn0032040	-2.45308	9.40748e-06	0.000941877	-1.23107	0.0190353	0.210762	1.22201	0.0201255	0.293443
FBgn0042106	-1.92467	1.1199e-05	0.00108825	-1.19912	0.00424709	0.0912715	0.725543	0.0876314	0.651613
FBgn0263260	-0.575749	1.68667e-05	0.00154877	-0.298853	0.025748	0.247133	0.276895	0.022017	0.309763
FBgn0030060	-0.674377	1.91075e-05	0.00170821	-0.327967	0.0382842	0.300229	0.34641	0.0152893	0.245574
FBgn0031461	-0.759135	1.94913e-05	0.00173262	-0.475719	0.00733172	0.127784	0.283416	0.0793754	0.615376
FBgn0086910	0.905765	2.00889e-05	0.00177565	0.668247	0.00162926	0.0511841	-0.237517	0.187171	0.857579
FBgn0054043	0.948296	2.07733e-05	0.00181563	0.429142	0.0529923	0.350111	-0.519154	0.00652988	0.138428
FBgn0036862	0.679364	2.33792e-05	0.00197713	0.373278	0.0202876	0.219371	-0.306086	0.0264384	0.345844
FBgn0037525	0.689192	2.58276e-05	0.00213795	0.368725	0.0245691	0.240657	-0.320467	0.0224372	0.312582
FBgn0085426	1.1942	2.7152e-05	0.00222405	0.794055	0.00566311	0.108381	-0.400147	0.084449	0.639888
FBgn0038236	0.809704	3.8849e-05	0.00292208	0.381463	0.051961	0.34711	-0.428241	0.0113929	0.203472
FBgn0243514	1.35911	4.14292e-05	0.00304301	0.523433	0.121015	0.517432	-0.835674	0.0021958	0.0615651
FBgn0036992	0.844903	4.3121e-05	0.00312328	0.533432	0.00947879	0.14482	-0.311471	0.0797541	0.616479
FBgn0039688	1.08052	4.67782e-05	0.00335709	0.813237	0.00232213	0.0634028	-0.267279	0.217889	0.857579
FBgn0021800	0.723443	5.26861e-05	0.0036798	0.538262	0.00254529	0.0674934	-0.185181	0.231359	0.857579
FBgn0085376	0.812532	6.13216e-05	0.00415314	0.56351	0.00564365	0.108205	-0.249022	0.14335	0.771767
FBgn0040582	-0.920419	6.26407e-05	0.0042242	-0.645034	0.00510642	0.102161	0.275384	0.186964	0.857579
FBgn0052644	0.988035	6.48924e-05	0.00433864	0.566846	0.02038	0.219626	-0.421189	0.0485581	0.485116
FBgn0038930	-0.997171	7.10962e-05	0.00467353	-0.346811	0.169008	0.576943	0.65036	0.00442621	0.104289
FBgn0032140	-0.645866	7.36153e-05	0.0047988	-0.270285	0.0969441	0.462688	0.375581	0.0107574	0.195242
FBgn0039151	-1.10667	7.82031e-05	0.00505573	-0.837369	0.00280068	0.0710105	0.269296	0.290642	0.899552
FBgn0034761	-0.656919	8.40393e-05	0.00536651	-0.491374	0.00330362	0.0783109	0.165545	0.273876	0.877969
FBgn0050154	-1.20018	8.68248e-05	0.00552185	-0.883698	0.00365264	0.083546	0.316478	0.263087	0.866013
FBgn0039629	-1.06943	9.40783e-05	0.00593299	-0.65846	0.0161883	0.195421	0.410967	0.0994868	0.689671
FBgn0035146	0.640908	9.84869e-05	0.00613876	0.428254	0.00938237	0.144192	-0.212654	0.131503	0.741663
FBgn0083228	0.927743	0.000107233	0.00650069	0.639489	0.00767453	0.129877	-0.288254	0.152546	0.794887
FBgn0010611	-0.498948	0.000108609	0.00653044	-0.259295	0.044882	0.326899	0.239653	0.0394344	0.431974
FBgn0034443	-0.557332	0.000113021	0.00674888	-0.154773	0.283766	0.733442	0.402559	0.00197701	0.0571725
FBgn0037445	0.550879	0.000118385	0.00701565	0.422565	0.00309677	0.0748445	-0.128314	0.303164	0.915206
FBgn0032067	1.1326	0.000123336	0.00719999	0.39827	0.170155	0.578585	-0.734327	0.00377261	0.0920787
FBgn0053519	0.582392	0.000123849	0.00720303	0.328108	0.0299527	0.26578	-0.254284	0.0547166	0.50496
FBgn0027563	-0.837055	0.000137213	0.00774982	-0.452936	0.0391676	0.305168	0.384119	0.0541337	0.502028
FBgn0042199	6.16598	0.000140369	0.00784314	3.48385	0.0777517	0.417243	-2.68213	0.00183822	0.0542623
FBgn0003891	0.635153	0.000141157	0.00785907	0.511543	0.002091	0.0591569	-0.12361	0.398196	0.988006
FBgn0013988	0.50504	0.000154947	0.00835914	0.226945	0.0880005	0.440625	-0.278096	0.0172833	0.265355
FBgn0005638	1.87376	0.000156147	0.00839489	0.95026	0.067037	0.390973	-0.923504	0.0153513	0.245574
FBgn0029932	-0.654666	0.000159944	0.00856959	-0.514884	0.0030059	0.0743408	0.139783	0.373433	0.967818
FBgn0036663	0.485378	0.000169637	0.00902386	0.402459	0.00178225	0.0537251	-0.0829188	0.465109	1
FBgn0259749	-0.455361	0.000170153	0.00902386	-0.123176	0.311059	0.765777	0.332184	0.00234507	0.0649355
FBgn0259240	0.84398	0.000171408	0.00905974	0.691864	0.00206247	0.0586678	-0.152116	0.423453	1
FBgn0030469	-0.605551	0.000175995	0.00923972	-0.409794	0.0111612	0.157351	0.195757	0.179875	0.854027
FBgn0053556	0.626387	0.000183015	0.00956186	0.435635	0.00932722	0.143768	-0.190752	0.184371	0.857579
FBgn0035860	-6.14399	0.000189415	0.00974804	-4.30477	0.0024582	0.0660799	1.83923	0.250547	0.857579
FBgn0036568	-5.73889	0.000190172	0.00975489	-1.94796	0.0758464	0.413024	3.79093	0.0167462	0.260142
FBgn0003435	0.907242	0.000194564	0.00988296	0.719774	0.0030127	0.0743408	-0.187468	0.368274	0.964776
FBgn0261800	0.508172	0.000215041	0.0107831	0.130227	0.340067	0.772533	-0.377946	0.00172489	0.0520965
FBgn0003149	0.516531	0.00022836	0.0111997	0.257293	0.0647679	0.383977	-0.259238	0.0354013	0.407173
FBgn0026563	1.65089	0.000230438	0.0112663	1.23714	0.00573749	0.108936	-0.413745	0.251199	0.857579
FBgn0033788	-0.626647	0.000240239	0.0115647	-0.220184	0.199373	0.622871	0.406464	0.00851088	0.165613
FBgn0032666	0.679571	0.000242563	0.0116408	0.493925	0.00767423	0.129877	-0.185646	0.241767	0.857579
FBgn0003137	0.643166	0.000246319	0.0117849	0.337374	0.0527047	0.350109	-0.305792	0.0463036	0.471935
FBgn0036821	0.664682	0.000252028	0.0119847	0.405554	0.0250138	0.243169	-0.259128	0.0999582	0.689671
FBgn0250820	-0.487584	0.00025936	0.0122589	-0.38579	0.00388864	0.0861724	0.101795	0.398234	0.988006
FBgn0029508	-0.477075	0.000276793	0.0130435	-0.339353	0.00977898	0.147108	0.137722	0.24465	0.857579
FBgn0031622	-5.32317	0.000280081	0.0131588	-3.4896	0.00423771	0.0911952	1.83356	0.241112	0.857579
FBgn0025391	2.67296	0.000281642	0.0131837	1.99846	0.00973355	0.146848	-0.674506	0.165864	0.825895
FBgn0004167	0.48756	0.00028314	0.0131837	0.29819	0.0256439	0.246588	-0.189369	0.109563	0.697915
FBgn0033215	-1.30091	0.000285492	0.0132538	-0.569434	0.10728	0.486349	0.731478	0.0261704	0.344064
FBgn0035770	-0.512555	0.000297322	0.0137009	-0.315143	0.0265452	0.251543	0.197412	0.122865	0.717247
FBgn0030482	-0.499171	0.000302178	0.013783	-0.154223	0.265765	0.70928	0.344948	0.00563285	0.124239
FBgn0264510	5.59481	0.000304136	0.013832	4.59854	0.00804232	0.131485	-0.996268	0.139652	0.763135
FBgn0040153	0.630029	0.000324307	0.0144141	0.42309	0.0157926	0.192427	-0.206939	0.169349	0.831107
FBgn0038237	0.907492	0.000326418	0.0144669	0.636062	0.0118869	0.162419	-0.27143	0.202266	0.857579
FBgn0015774	1.25564	0.00033261	0.0146092	1.10629	0.00163419	0.0512363	-0.149352	0.592262	1
FBgn0031520	-0.767725	0.000333881	0.0146092	-0.420753	0.0485021	0.340115	0.346972	0.0740841	0.591652
FBgn0034459	-5.08932	0.000334128	0.0146092	-1.58694	0.0958822	0.461021	3.50238	0.0208752	0.299352
FBgn0040257	1.10166	0.000341488	0.0148818	0.861585	0.00520051	0.103052	-0.240072	0.344852	0.948354
FBgn0263397	0.570676	0.000355914	0.015382	0.380284	0.0174598	0.202941	-0.190392	0.166117	0.825981
FBgn0031397	-0.743084	0.000358581	0.0154028	-0.339	0.103094	0.477144	0.404083	0.032248	0.384322
FBgn0000565	-0.764303	0.000359349	0.0154028	-0.505397	0.0185475	0.207885	0.258906	0.182341	0.857579
FBgn0015778	0.710106	0.000376802	0.0159758	0.591104	0.00296243	0.073684	-0.119002	0.495987	1
FBgn0038160	-1.24375	0.000385563	0.0162154	-0.90226	0.00915059	0.142307	0.34149	0.296855	0.907549
FBgn0004885	0.517912	0.000398901	0.0165651	0.404528	0.00562472	0.107974	-0.113384	0.373896	0.968392
FBgn0037718	-0.440493	0.000399172	0.0165651	-0.257523	0.0388988	0.303926	0.182971	0.102845	0.689671
FBgn0004647	0.467068	0.000419715	0.0172871	0.316607	0.0166662	0.198585	-0.150461	0.192791	0.857579
FBgn0037358	-0.44823	0.000447876	0.0182001	-0.366239	0.0041663	0.0902795	0.0819905	0.47661	1
FBgn0034072	0.420119	0.000468604	0.0189405	0.274375	0.0220016	0.227655	-0.145744	0.167387	0.827418
FBgn0261611	1.12522	0.000482674	0.0193626	0.329027	0.319452	0.772533	-0.796191	0.00307161	0.0791686
FBgn0083919	0.491718	0.000485065	0.0194088	0.104387	0.454974	0.859761	-0.387331	0.00182385	0.0539398
FBgn0034612	-0.914976	0.000486378	0.0194117	-0.804477	0.00215329	0.0602651	0.110499	0.644621	1
FBgn0028526	-0.683184	0.0005412	0.0213059	-0.431201	0.0294543	0.263472	0.251983	0.158692	0.807566
FBgn0034454	-1.23044	0.000545887	0.0213625	-0.696796	0.045051	0.327576	0.533646	0.106576	0.689671
FBgn0262562	0.53123	0.000550585	0.0214276	0.379584	0.0135866	0.175282	-0.151646	0.25393	0.857579
FBgn0030322	-0.459398	0.000566881	0.0218984	-0.392806	0.00321997	0.0769107	0.0665924	0.579744	1
FBgn0030929	-0.771311	0.000582959	0.0223539	-0.706149	0.00164939	0.0515065	0.0651618	0.748479	1
FBgn0040496	-2.12671	0.000611467	0.0233897	-0.401877	0.456028	0.860415	1.72484	0.00277274	0.0735247
FBgn0003499	1.51505	0.000623489	0.0237914	1.252	0.00495066	0.100154	-0.263055	0.445767	1
FBgn0029887	0.509369	0.000626473	0.0238471	0.382129	0.0103212	0.151069	-0.12724	0.323482	0.934948
FBgn0030807	5.61971	0.000639997	0.0243028	4.03082	0.0326198	0.277323	-1.58889	0.0480948	0.482335
FBgn0052576	-0.652313	0.000646892	0.024387	-0.588698	0.00208332	0.0590462	0.0636148	0.715191	1
FBgn0030697	-6.18236	0.000649376	0.0244218	-4.31333	0.00699552	0.124795	1.86902	0.254373	0.857579
FBgn0001090	0.49512	0.000650977	0.0244234	0.271644	0.0612787	0.373473	-0.223475	0.0766278	0.604161
FBgn0036740	-0.447033	0.000654381	0.0244397	-0.151472	0.248871	0.684526	0.295561	0.0122796	0.2129
FBgn0031432	0.537365	0.000654538	0.0244397	0.29044	0.0645354	0.383317	-0.246926	0.0732513	0.585898
FBgn0052971	-5.15788	0.000679589	0.0252546	-1.63952	0.127992	0.523183	3.51836	0.0249032	0.335056
FBgn0050392	-0.457602	0.000697157	0.025846	-0.291039	0.0311473	0.270717	0.166563	0.170771	0.833993
FBgn0262563	-0.883585	0.000726808	0.0267055	-0.650197	0.0129015	0.170358	0.233388	0.327035	0.939489
FBgn0038950	-0.491571	0.000727167	0.0267055	-0.318447	0.0286967	0.26072	0.173124	0.18699	0.857579
FBgn0032010	0.510057	0.000729935	0.0267443	0.439101	0.00365033	0.083546	-0.0709559	0.586702	1
FBgn0033958	0.63665	0.000745869	0.0271375	0.581642	0.00209609	0.0591936	-0.0550079	0.731974	1
FBgn0041092	0.575487	0.000764034	0.0275977	0.408644	0.0165926	0.19798	-0.166843	0.262306	0.865292
FBgn0033782	-0.635599	0.000765573	0.0275977	-0.200665	0.285997	0.736531	0.434934	0.0105706	0.194105
FBgn0001250	0.506587	0.000772349	0.0276573	0.461163	0.00220748	0.0611256	-0.0454233	0.728734	1
FBgn0014396	0.423178	0.000803116	0.0285178	0.0858129	0.494474	0.891691	-0.337365	0.00241755	0.065893
FBgn0010381	-0.724729	0.000862503	0.0301876	-0.261163	0.232753	0.661114	0.463566	0.0187642	0.28012
FBgn0038181	0.461105	0.000912808	0.0313713	0.36932	0.00784961	0.130785	-0.0917852	0.450023	1
FBgn0259680	0.756715	0.000913257	0.0313713	0.504269	0.0277655	0.256429	-0.252446	0.19075	0.857579
FBgn0034330	-0.634179	0.000915178	0.0313713	-0.316173	0.0985066	0.466163	0.318006	0.0661958	0.55486
FBgn0262508	0.441239	0.000916373	0.0313713	0.23834	0.0722542	0.404443	-0.202899	0.0831126	0.633364
FBgn0038257	0.647078	0.000918727	0.0313831	0.178194	0.35582	0.772533	-0.468884	0.00619638	0.133163
FBgn0032472	-0.673622	0.000951328	0.0321459	-0.438469	0.0318879	0.273674	0.235152	0.202612	0.857579
FBgn0011286	0.497802	0.000955647	0.0322222	0.335376	0.0258507	0.247366	-0.162426	0.216047	0.857579
FBgn0033153	-0.720177	0.000970554	0.0325844	-0.106878	0.625695	0.992396	0.613298	0.00190854	0.0557808
FBgn0000259	0.501723	0.000975439	0.0326084	0.435352	0.00415979	0.0902635	-0.0663704	0.619407	1
FBgn0013749	-0.399163	0.000997345	0.0332696	-0.253807	0.0366279	0.292848	0.145356	0.183117	0.857579
FBgn0032660	-5.93976	0.00100195	0.0333485	-4.10117	0.00998608	0.147958	1.83859	0.257619	0.859309
FBgn0033252	0.809348	0.00100399	0.0333485	0.263887	0.289352	0.740866	-0.54546	0.00902306	0.173215
FBgn0029931	6.25818	0.00102774	0.033852	2.59925	0.215848	0.635866	-3.65893	0.00198111	0.0571775
FBgn0085432	0.772406	0.00103382	0.0339794	0.677878	0.00391916	0.0866121	-0.0945281	0.641391	1
FBgn0000659	0.722403	0.00111072	0.0362024	0.66951	0.00253372	0.0674606	-0.0528928	0.777939	1
FBgn0003067	-0.755571	0.00114594	0.0371957	-0.271043	0.246297	0.681287	0.484528	0.0215253	0.30504
FBgn0039908	0.505476	0.00114842	0.0371989	0.469894	0.00251186	0.0671761	-0.035582	0.791884	1
FBgn0051522	0.45487	0.00116661	0.0377099	0.080561	0.563204	0.944509	-0.374309	0.00238401	0.0652757
FBgn0261379	5.27713	0.00119944	0.0386118	4.75384	0.00584709	0.1102	-0.523291	0.458472	1
FBgn0034087	0.407157	0.00123384	0.0394388	0.145376	0.245826	0.6807	-0.26178	0.0186674	0.280005
FBgn0032285	0.668228	0.00125426	0.0399653	0.265374	0.194951	0.620552	-0.402854	0.0266335	0.346656
FBgn0051089	1.30545	0.00130062	0.0411906	0.635494	0.124013	0.520617	-0.66996	0.0424328	0.450381
FBgn0085243	4.61042	0.00135349	0.0427176	1.39441	0.322668	0.772533	-3.216	0.00273039	0.0725247
FBgn0263974	0.444264	0.00136289	0.0428071	0.251145	0.0703265	0.401114	-0.193119	0.109571	0.697915
FBgn0029799	-0.810746	0.00136534	0.0428071	-0.470742	0.0601915	0.369758	0.340004	0.140578	0.764724
FBgn0051205	0.753665	0.00136874	0.0428279	0.247634	0.295147	0.747179	-0.50603	0.0122714	0.2129
FBgn0063499	-0.689389	0.00137642	0.0428805	-0.146391	0.497166	0.894248	0.542998	0.00532022	0.119208
FBgn0033226	-0.387268	0.00137864	0.0428805	-0.197369	0.103679	0.478737	0.189899	0.0812761	0.623928
FBgn0038290	2.27769	0.00138314	0.0429349	0.973585	0.196668	0.62247	-1.30411	0.0158	0.2507
FBgn0259214	0.503639	0.0013907	0.0430841	0.493958	0.00171387	0.0525755	-0.00968117	0.944342	1
FBgn0085345	1.4912	0.00141112	0.0435444	0.62163	0.190169	0.613049	-0.869573	0.022496	0.313123
FBgn0030532	1.19539	0.00145476	0.0446222	0.911906	0.0149277	0.186239	-0.283485	0.364729	0.960475
FBgn0023526	0.727685	0.00148958	0.0453396	0.713107	0.00184518	0.0547777	-0.0145774	0.941743	1
FBgn0262734	0.621898	0.00150495	0.0457184	0.586158	0.00274995	0.0705151	-0.0357393	0.835108	1
FBgn0028841	-1.15095	0.00151188	0.04584	-0.941842	0.0091946	0.142566	0.209109	0.531156	1
FBgn0034998	-5.80344	0.00153702	0.0463404	-3.21529	0.0361915	0.291103	2.58814	0.130229	0.737722
FBgn0008654	0.626216	0.00153728	0.0463404	0.59069	0.0028141	0.0710105	-0.0355264	0.834828	1
FBgn0263930	0.524364	0.00160707	0.0481659	0.161381	0.330781	0.772533	-0.362982	0.0122882	0.2129
FBgn0000044	0.57177	0.00161333	0.0482612	0.283773	0.114493	0.503301	-0.287997	0.0711288	0.578927
FBgn0031296	-2.14786	0.00301835	0.0749557	-3.88241	1.91792e-06	0.000454634	-1.73455	0.0309371	0.374332
FBgn0261560	0.461964	0.0242001	0.271017	0.991544	1.98848e-06	0.000464326	0.52958	0.00341002	0.0853596
FBgn0033760	-0.481164	0.0308311	0.308941	-0.989755	9.04983e-06	0.00147484	-0.50859	0.0121852	0.212765
FBgn0052667	-0.328949	0.0857567	0.494882	-0.846999	9.70268e-06	0.00153332	-0.51805	0.00287729	0.075506
FBgn0261258	0.546183	0.00346852	0.0831011	0.812087	1.56507e-05	0.00222596	0.265904	0.101273	0.689671
FBgn0033196	-0.246671	0.068347	0.447843	-0.583791	1.64179e-05	0.00228104	-0.33712	0.00581308	0.127068
FBgn0037684	0.716211	0.080017	0.48207	1.79775	2.35709e-05	0.00292671	1.08154	0.00248536	0.0669252
FBgn0086708	0.247913	0.0620164	0.428744	0.560995	2.58216e-05	0.00312734	0.313083	0.00695619	0.14472
FBgn0001297	0.350403	0.0278344	0.294236	0.672159	2.82071e-05	0.00329328	0.321756	0.0215068	0.30504
FBgn0033468	-0.410217	0.00277364	0.0710031	-0.565093	3.96798e-05	0.00431104	-0.154876	0.212579	0.857579
FBgn0036504	-1.07144	0.108274	0.555142	-3.46755	4.23259e-05	0.00447425	-2.39611	0.00479598	0.110996
FBgn0041094	0.686024	0.00239183	0.0639968	0.927038	4.68938e-05	0.00475271	0.241013	0.221934	0.857579
FBgn0054003	-0.873246	0.00479913	0.100377	-1.27022	4.73904e-05	0.00475271	-0.396976	0.166191	0.825981
FBgn0086901	0.307338	0.049991	0.389491	0.634063	5.68328e-05	0.00552266	0.326725	0.0167759	0.260142
FBgn0036756	-0.347725	0.031919	0.313485	-0.649218	6.30731e-05	0.00587368	-0.301493	0.0400024	0.436076
FBgn0030510	-0.220159	0.100085	0.532232	-0.534453	6.50273e-05	0.00596687	-0.314294	0.00918379	0.175233
FBgn0260943	0.965855	0.00248366	0.0652496	1.28219	6.52179e-05	0.00596687	0.316337	0.238202	0.857579
FBgn0052113	0.507203	0.00197564	0.0554918	0.644182	8.85837e-05	0.00761479	0.136979	0.334567	0.945162
FBgn0029814	0.702639	0.00211423	0.0581321	0.893178	9.13023e-05	0.0078056	0.190539	0.313376	0.92508
FBgn0034644	0.257674	0.113313	0.565245	0.639651	9.49027e-05	0.00806931	0.381977	0.00745811	0.152128
FBgn0031011	0.226291	0.219202	0.688941	0.723759	0.000100759	0.00847511	0.497468	0.00215956	0.0607666
FBgn0039977	0.460645	0.0052091	0.105977	0.642706	0.000103702	0.00863832	0.182062	0.206234	0.857579
FBgn0026869	0.485335	0.00373977	0.0873263	0.651112	0.000107939	0.00887248	0.165778	0.258699	0.860612
FBgn0004595	0.864967	0.013362	0.193143	1.35534	0.000122456	0.00982471	0.490371	0.0962095	0.681049
FBgn0037750	0.553761	0.00810325	0.139929	0.804609	0.000126576	0.0101034	0.250848	0.163061	0.819272
FBgn0036398	0.502103	0.00635245	0.121571	0.70548	0.000138746	0.0107122	0.203377	0.208854	0.857579
FBgn0263748	-0.213162	0.14689	0.613354	-0.560212	0.000148766	0.0112226	-0.347049	0.00897635	0.172737
FBgn0003997	0.396078	0.143669	0.613354	1.03446	0.000151936	0.0112827	0.638382	0.00617536	0.132893
FBgn0000053	0.491789	0.0116598	0.177794	0.744516	0.000152167	0.0112827	0.252728	0.141333	0.766166
FBgn0031251	0.499257	0.0138924	0.197472	0.764179	0.000159259	0.0116693	0.264923	0.119601	0.707431
FBgn0062928	-0.434896	0.00240495	0.0640978	-0.539484	0.000168284	0.0120941	-0.104588	0.419425	1
FBgn0050007	0.373661	0.0252185	0.277031	0.629138	0.000176461	0.0123848	0.255477	0.0795334	0.615685
FBgn0015323	0.884757	0.0100905	0.161582	1.28943	0.000177351	0.0123848	0.404674	0.150466	0.791277
FBgn0036116	-0.463146	0.00242256	0.064348	-0.572642	0.000178326	0.0123848	-0.109496	0.428147	1
FBgn0026197	0.391003	0.060106	0.422064	0.781284	0.000178904	0.0123848	0.390281	0.0287272	0.361345
FBgn0036956	-0.318246	0.261488	0.748056	-1.06442	0.000192193	0.0130394	-0.746169	0.00410071	0.0979474
FBgn0028875	1.66632	0.00339636	0.0820001	2.12579	0.000197143	0.0132944	0.459466	0.299678	0.911034
FBgn0030039	-0.526422	0.00180031	0.0519667	-0.628317	0.000198993	0.0133616	-0.101895	0.505659	1
FBgn0004428	-0.773159	0.0753083	0.468841	-1.64736	0.000213303	0.0141404	-0.874198	0.0335484	0.394317
FBgn0029828	-0.256846	0.129068	0.594349	-0.624443	0.000215756	0.0141828	-0.367597	0.0160477	0.253346
FBgn0038653	1.19297	0.00609475	0.118157	1.59347	0.00021932	0.0143217	0.400505	0.232171	0.857579
FBgn0259748	-0.362861	0.0811596	0.484819	-0.766567	0.000222664	0.0143949	-0.403705	0.0320265	0.383069
FBgn0035768	-0.295527	0.201725	0.680072	-0.848863	0.000225188	0.0144292	-0.553336	0.0081237	0.160602
FBgn0086450	-0.40385	0.00203526	0.0567715	-0.482648	0.000225961	0.0144292	-0.0787982	0.504669	1
FBgn0003719	0.483481	0.124139	0.586752	1.14553	0.000236476	0.014918	0.662045	0.0105294	0.193952
FBgn0015541	0.428538	0.00310703	0.07643	0.532851	0.000242144	0.0152142	0.104314	0.407609	0.995978
FBgn0005586	0.695165	0.00663699	0.124812	0.938436	0.000243977	0.0152511	0.243271	0.251803	0.857579
FBgn0053147	1.10416	0.00361573	0.0856036	1.38978	0.000247144	0.0153422	0.285618	0.347081	0.948365
FBgn0052243	-0.211839	0.154751	0.613354	-0.543258	0.000269453	0.016336	-0.331419	0.0135934	0.228195
FBgn0027496	-0.359953	0.00379753	0.088031	-0.452961	0.000270491	0.016336	-0.0930077	0.406832	0.995978
FBgn0013342	0.549338	0.00193797	0.0549268	0.645935	0.000274127	0.016336	0.0965967	0.527287	1
FBgn0029766	0.497788	0.0132654	0.192561	0.737026	0.000274616	0.016336	0.239238	0.177012	0.847828
FBgn0037989	0.262372	0.121507	0.581515	0.615052	0.000282315	0.0167304	0.35268	0.0155474	0.248204
FBgn0053234	5.18344	0.00177202	0.051481	5.7071	0.000286342	0.0167783	0.52366	0.427275	1
FBgn0020508	-0.255577	0.234662	0.711024	-0.775407	0.000289697	0.0169116	-0.51983	0.00741887	0.151723
FBgn0261703	0.623015	0.00203704	0.0567715	0.732724	0.000295999	0.0172153	0.109708	0.529192	1
FBgn0259736	0.448696	0.00226084	0.0611952	0.530999	0.000308778	0.017826	0.0823034	0.519684	1
FBgn0039209	0.463388	0.0200012	0.245044	0.722483	0.000317387	0.0181887	0.259095	0.138545	0.75993
FBgn0260657	0.743446	0.0017926	0.0518396	0.853996	0.000335088	0.0189904	0.11055	0.576195	1
FBgn0032498	0.91582	0.00545708	0.109738	1.18193	0.000343485	0.019261	0.26611	0.329169	0.94161
FBgn0043362	0.352511	0.0181686	0.232228	0.532392	0.000365278	0.0200582	0.17988	0.162532	0.818483
FBgn0031698	0.519786	0.00266073	0.0688051	0.618365	0.000365617	0.0200582	0.0985793	0.51633	1
FBgn0039208	0.398946	0.0119653	0.181042	0.567281	0.000366	0.0200582	0.168335	0.223222	0.857579
FBgn0011642	0.480551	0.00465717	0.098436	0.605913	0.0003712	0.0200582	0.125362	0.394807	0.985443
FBgn0014465	-0.329603	0.168417	0.628759	-0.846919	0.000371804	0.0200582	-0.517316	0.0166681	0.259734
FBgn0259984	0.533434	0.00203935	0.0567715	0.615973	0.000380241	0.0204429	0.0825392	0.585376	1
FBgn0262150	0.893111	0.0783217	0.476602	1.76207	0.000387761	0.0207049	0.868957	0.026841	0.347576
FBgn0262203	4.21546	0.0223069	0.260831	5.7106	0.00039585	0.0208438	1.49514	0.0499432	0.491423
FBgn0085450	0.720368	0.00225735	0.0611952	0.835303	0.000408734	0.0208438	0.114934	0.567275	1
FBgn0015872	-0.470025	0.00614411	0.118819	-0.606448	0.000409016	0.0208438	-0.136423	0.379773	0.971874
FBgn0263994	1.16412	0.00169882	0.050426	1.30762	0.000414952	0.0210777	0.143505	0.626119	1
FBgn0259974	-0.992648	0.163094	0.619624	-3.10965	0.000432842	0.0216658	-2.117	0.015598	0.248756
FBgn0023095	0.354532	0.0202465	0.246887	0.538858	0.000433455	0.0216658	0.184325	0.166101	0.825981
FBgn0085387	0.980231	0.0149531	0.20612	1.407	0.000445508	0.0221269	0.426771	0.184372	0.857579
FBgn0027375	0.409536	0.0221796	0.259603	0.631188	0.000454499	0.022502	0.221652	0.15814	0.806235
FBgn0038001	-1.23492	0.142696	0.613354	-3.93325	0.000472936	0.0232676	-2.69833	0.0195472	0.288124
FBgn0259176	0.393924	0.0351844	0.331177	0.656477	0.000497772	0.0242606	0.262553	0.112258	0.697915
FBgn0069242	-0.385988	0.00288157	0.0724794	-0.450823	0.000500254	0.0242825	-0.0648348	0.57888	1
FBgn0027101	0.670997	0.00209581	0.057931	0.759899	0.000511459	0.0246968	0.0889023	0.639418	1
FBgn0053503	0.345542	0.0710968	0.456426	0.66603	0.000517972	0.0248724	0.320488	0.0522816	0.496405
FBgn0263344	3.3634	0.00178295	0.0516561	3.65189	0.000518325	0.0248724	0.288492	0.611905	1
FBgn0003310	0.519164	0.00271049	0.0697916	0.60221	0.000520548	0.0248724	0.0830463	0.584485	1
FBgn0033069	-3.55048	0.00600716	0.117625	-5.36615	0.000539378	0.0256492	-1.81566	0.253621	0.857579
FBgn0085468	-0.650148	0.00764249	0.135047	-0.847683	0.000555935	0.0262768	-0.197535	0.379155	0.970847
FBgn0030688	-0.475239	0.0282193	0.296104	-0.744637	0.000570758	0.0268226	-0.269398	0.168981	0.830573
FBgn0031801	-0.236706	0.311651	0.805504	-0.801229	0.000572199	0.0268226	-0.564524	0.00752446	0.152508
FBgn0033980	0.59731	0.00401124	0.0910506	0.71472	0.000573658	0.0268226	0.11741	0.50008	1
FBgn0031111	-0.345252	0.172141	0.634279	-0.8662	0.000574713	0.0268226	-0.520948	0.0226191	0.313815
FBgn0005410	0.263067	0.116273	0.571504	0.581099	0.000576057	0.0268226	0.318032	0.0315891	0.380163
FBgn0027111	0.69962	0.00971573	0.157843	0.930571	0.000583145	0.02692	0.230951	0.306721	0.918591
FBgn0264270	0.491431	0.00831422	0.141591	0.643365	0.00058331	0.02692	0.151934	0.353422	0.953435
FBgn0050272	-1.65548	0.00579094	0.114105	-2.0811	0.000589397	0.0271209	-0.425623	0.443878	1
FBgn0036196	0.250101	0.205243	0.680557	0.683761	0.000594036	0.0271745	0.43366	0.0123759	0.213239
FBgn0263773	0.568752	0.00225223	0.0611952	0.639464	0.000610446	0.0277598	0.0707123	0.665082	1
FBgn0035617	0.407424	0.027514	0.293308	0.637102	0.000613926	0.0277598	0.229679	0.157847	0.805916
FBgn0032394	-0.151729	0.267858	0.756829	-0.468227	0.0006173	0.02783	-0.316498	0.0101645	0.189086
FBgn0085370	0.373666	0.0066746	0.124909	0.472514	0.000622205	0.02783	0.0988479	0.414661	0.99946
FBgn0034247	0.370777	0.0287042	0.298706	0.582783	0.000630134	0.0280069	0.212005	0.156271	0.803666
FBgn0261461	0.21805	0.166654	0.625878	0.54192	0.000635285	0.0281559	0.323871	0.0196296	0.288362
FBgn0001122	0.611654	0.00407421	0.0917138	0.728109	0.000653632	0.0288058	0.116456	0.529825	1
FBgn0264001	1.21404	0.0108555	0.168989	1.62997	0.000657072	0.0288761	0.415929	0.2822	0.888333
FBgn0000479	0.591089	0.002834	0.0719772	0.675609	0.000664211	0.0291081	0.0845194	0.624693	1
FBgn0051091	1.21606	0.0178344	0.228891	1.75368	0.000669748	0.0292687	0.537622	0.194158	0.857579
FBgn0032723	0.480477	0.0060603	0.117826	0.597118	0.000672394	0.0293025	0.116641	0.446556	1
FBgn0039924	0.332847	0.0634038	0.433167	0.61294	0.000680094	0.0295557	0.280094	0.0753166	0.598136
FBgn0262624	-0.151568	0.440274	0.886612	-0.663435	0.000704977	0.0301413	-0.511867	0.00387818	0.0939229
FBgn0036476	0.343533	0.0727404	0.462398	0.64917	0.000705126	0.0301413	0.305637	0.0632201	0.54048
FBgn0032717	0.255324	0.0837346	0.492162	0.502913	0.000708304	0.0301578	0.247589	0.0577438	0.514219
FBgn0036738	-0.292718	0.0889172	0.501655	-0.580356	0.000714799	0.0301578	-0.287639	0.0635969	0.54163
FBgn0052205	-0.445432	0.00679295	0.126821	-0.558545	0.000715094	0.0301578	-0.113113	0.448425	1
FBgn0034588	-0.273774	0.0536517	0.398723	-0.479275	0.000717112	0.0301578	-0.205501	0.107762	0.691806
FBgn0014466	-0.295587	0.20494	0.680557	-0.784118	0.000719007	0.0301578	-0.488531	0.0202295	0.294577
FBgn0040697	1.82561	0.00295349	0.0735786	2.05365	0.000724586	0.0303106	0.228047	0.588274	1
FBgn0035142	0.50214	0.00711305	0.129581	0.632206	0.000735886	0.0306178	0.130066	0.427136	1
FBgn0035481	0.894339	0.0106798	0.167085	1.17937	0.000736271	0.0306178	0.285028	0.314629	0.926635
FBgn0052677	0.919009	0.00529605	0.107606	1.10974	0.000737801	0.0306178	0.190735	0.472727	1
FBgn0010263	0.46042	0.00463275	0.0983668	0.547607	0.000773041	0.0319109	0.0871869	0.536619	1
FBgn0014163	0.5004	0.0144733	0.202531	0.68972	0.000805664	0.0330199	0.18932	0.292947	0.903263
FBgn0086350	0.44531	0.0114449	0.175317	0.591693	0.00081318	0.0330447	0.146382	0.342305	0.948049
FBgn0052982	0.48141	0.02375	0.268087	0.709011	0.000839891	0.0338662	0.227601	0.201833	0.857579
FBgn0022987	0.330448	0.0533592	0.398723	0.572972	0.000856799	0.0343708	0.242523	0.10577	0.689671
FBgn0005775	1.32456	0.00343602	0.0824486	1.50178	0.000872941	0.0348397	0.177216	0.608385	1
FBgn0032487	-0.23531	0.120938	0.58122	-0.505941	0.000888249	0.0351814	-0.270631	0.0481382	0.482461
FBgn0038425	-0.24022	0.157404	0.613354	-0.567936	0.000892129	0.0352458	-0.327715	0.0331621	0.391858
FBgn0036169	0.674661	0.0145217	0.202779	0.914872	0.000895629	0.035295	0.240211	0.293144	0.903298
FBgn0032197	0.542382	0.00424841	0.0944124	0.63145	0.000900337	0.03533	0.0890674	0.59197	1
FBgn0038845	-0.158128	0.31662	0.810625	-0.523276	0.000901033	0.03533	-0.365148	0.0102131	0.189363
FBgn0052296	0.614467	0.00257943	0.066924	0.677613	0.00090881	0.0355458	0.0631461	0.722539	1
FBgn0259145	0.714552	0.271995	0.760622	2.15481	0.000939511	0.0365638	1.44026	0.00605805	0.130909
FBgn0034570	0.387213	0.0123836	0.184528	0.512259	0.000972115	0.037551	0.125046	0.358047	0.95703
FBgn0026577	0.400492	0.0190482	0.237458	0.56596	0.000974477	0.037551	0.165469	0.271991	0.876416
FBgn0050339	-0.370201	0.100752	0.534329	-0.74795	0.000977252	0.0375654	-0.377748	0.0663352	0.554981
FBgn0031414	0.588324	0.00280929	0.0714655	0.648998	0.000982869	0.0376887	0.060674	0.713036	1
FBgn0028583	-0.432429	0.00667294	0.124909	-0.523181	0.00101955	0.0389997	-0.0907515	0.528027	1
FBgn0262737	0.462318	0.0109429	0.169506	0.598174	0.00104223	0.0395768	0.135857	0.395899	0.986123
FBgn0038975	0.654047	0.00196931	0.0554135	0.69258	0.00105823	0.0400666	0.0385327	0.82829	1
FBgn0039331	-2.44564	0.0364526	0.336461	-5.02206	0.00107456	0.0405095	-2.57642	0.112447	0.697915
FBgn0039204	-0.201771	0.198373	0.674978	-0.514163	0.00107941	0.0405945	-0.312393	0.0272553	0.349386
FBgn0259705	-0.438433	0.0243464	0.271296	-0.640992	0.00108493	0.0406868	-0.202559	0.25446	0.857579
FBgn0035641	0.113426	0.441012	0.88707	0.484241	0.00108984	0.0406933	0.370815	0.00444613	0.104601
FBgn0000489	0.389313	0.0347731	0.329512	0.603227	0.00110748	0.0410788	0.213913	0.181144	0.854902
FBgn0263353	0.688196	0.0139736	0.198252	0.91036	0.00110804	0.0410788	0.222165	0.334043	0.944858
FBgn0261934	0.384472	0.0185063	0.234059	0.534315	0.00111121	0.0410989	0.149842	0.296889	0.907549
FBgn0025936	0.468419	0.0118621	0.179828	0.609231	0.00111543	0.041125	0.140812	0.389286	0.978856
FBgn0024248	0.423467	0.00450342	0.0978557	0.486539	0.00111717	0.041125	0.0630716	0.626786	1
FBgn0058469	0.357455	0.0477049	0.381642	0.589658	0.00112239	0.0412203	0.232202	0.138192	0.759449
FBgn0036534	0.687884	0.00171149	0.050426	0.714073	0.0011434	0.0418461	0.0261898	0.891403	1
FBgn0024734	0.70421	0.00237232	0.0636619	0.754732	0.00114753	0.0418461	0.0505222	0.802906	1
FBgn0036352	-1.09655	0.26336	0.750915	-4.85866	0.00115013	0.0418461	-3.76211	0.0130746	0.221858
FBgn0085400	0.803568	0.0123952	0.184528	1.04483	0.00115621	0.0419695	0.241262	0.365238	0.961104
FBgn0261823	0.299581	0.103058	0.540365	0.601111	0.00116098	0.0420047	0.30153	0.0624026	0.537105
FBgn0031952	0.31034	0.0234833	0.266544	0.445156	0.00118197	0.0424278	0.134815	0.259832	0.862156
FBgn0035106	0.441207	0.00656813	0.124017	0.527756	0.00118239	0.0424278	0.0865496	0.544853	1
FBgn0264704	0.574688	0.04911	0.386595	0.943456	0.00119777	0.0426106	0.368768	0.12929	0.734474
FBgn0034723	0.209362	0.14404	0.613354	0.465651	0.0012046	0.0427345	0.256289	0.0417032	0.446881
FBgn0263049	2.85102	0.0103973	0.164142	3.41119	0.00121012	0.0428334	0.560165	0.3413	0.948049
FBgn0051755	0.469125	0.00932504	0.153569	0.585386	0.00121559	0.0428541	0.116261	0.460966	1
FBgn0004427	-1.59882	0.0674155	0.44618	-3.36748	0.00122539	0.042912	-1.76866	0.10243	0.689671
FBgn0034528	0.478338	0.00218525	0.0596653	0.505169	0.001226	0.042912	0.026831	0.844008	1
FBgn0022382	0.534639	0.00401626	0.0910506	0.601628	0.00123232	0.042912	0.0669885	0.68021	1
FBgn0045866	-0.384564	0.00441064	0.0967065	-0.436465	0.00123291	0.042912	-0.0519014	0.670034	1
FBgn0032587	0.157731	0.362838	0.821255	0.564625	0.00123473	0.042912	0.406894	0.00789143	0.157276
FBgn0022160	-0.17314	0.22571	0.697733	-0.460665	0.00123703	0.042912	-0.287525	0.0252472	0.337024
FBgn0085424	0.80048	0.00574883	0.113418	0.937948	0.00124913	0.0431404	0.137468	0.575937	1
FBgn0035144	0.5538	0.0269614	0.289506	0.804542	0.00126925	0.0436398	0.250742	0.229679	0.857579
FBgn0037447	0.449291	0.00568711	0.112791	0.524055	0.00127195	0.0436398	0.0747636	0.593418	1
FBgn0030505	0.434912	0.00614373	0.118819	0.512314	0.00127506	0.0436505	0.0774023	0.57741	1
FBgn0044030	-0.357695	0.0195669	0.241859	-0.494785	0.00128008	0.0437267	-0.13709	0.322206	0.932983
FBgn0028743	0.591677	0.00245282	0.0648215	0.629149	0.00129127	0.0439053	0.0374715	0.82231	1
FBgn0037565	0.283357	0.0994059	0.530408	0.550082	0.00135251	0.0456036	0.266726	0.0698913	0.574061
FBgn0040726	1.43598	0.0154549	0.209525	1.86832	0.00139569	0.0467573	0.432334	0.321427	0.932785
FBgn0052333	0.538054	0.105581	0.547682	1.05292	0.00140714	0.0469397	0.514867	0.0592972	0.520516
FBgn0000038	0.582428	0.0173341	0.225805	0.781003	0.00141896	0.0471733	0.198575	0.336156	0.946098
FBgn0050489	0.201276	0.248455	0.730523	0.558018	0.00142169	0.0471733	0.356742	0.0189763	0.282982
FBgn0039064	0.87283	0.00293866	0.0733258	0.936379	0.00143142	0.0473457	0.0635491	0.794588	1
FBgn0260499	0.602682	0.00457776	0.0983622	0.677816	0.00144828	0.0475018	0.0751335	0.679958	1
FBgn0086899	0.596809	0.001916	0.0544027	0.612642	0.00145522	0.0476297	0.0158329	0.925205	1
FBgn0053300	2.35518	0.00189365	0.0540624	2.40749	0.00147095	0.0480137	0.0523084	0.918397	1
FBgn0035538	0.874835	0.00203504	0.0567715	0.902514	0.0014731	0.0480137	0.0276788	0.907218	1
FBgn0262107	1.1958	0.023616	0.267153	1.66048	0.00148166	0.0481925	0.464672	0.252093	0.857579
FBgn0259163	0.326344	0.0314076	0.311905	0.481727	0.00151862	0.0491902	0.155382	0.238254	0.857579
FBgn0036556	0.574694	0.00217589	0.0595136	0.594562	0.00153201	0.0495213	0.0198679	0.902897	1
FBgn0030605	-0.209363	0.132967	0.596748	-0.441748	0.0015407	0.0496099	-0.232386	0.0637716	0.542232
FBgn0030904	0.668516	0.392976	0.844844	2.25127	0.00154808	0.0497325	1.58275	0.00391488	0.0944713
FBgn0262721	-1.04811	0.00429646	0.0952098	1.10062	0.00219436	0.0610866	2.14873	5.27412e-11	2.11573e-08
FBgn0051779	-1.72144	0.0105844	0.165925	1.69155	0.0019758	0.057032	3.41299	3.65626e-10	1.14404e-07
FBgn0085360	0.55232	0.00511262	0.104832	-0.528005	0.00908431	0.141867	-1.08033	9.84921e-10	2.85353e-07
FBgn0037386	-0.314696	0.0380199	0.344424	0.478273	0.00167516	0.0520033	0.792968	3.98506e-09	1.07493e-06
FBgn0038983	0.602284	0.00631387	0.121501	-0.554794	0.0106759	0.153424	-1.15708	4.16359e-09	1.10406e-06
FBgn0044047	-0.376674	0.0330081	0.320246	0.531686	0.00267858	0.0694964	0.908359	7.18862e-09	1.78517e-06
FBgn0003486	0.759441	0.00369283	0.0863591	-0.590787	0.026862	0.252862	-1.35023	8.87938e-09	2.17059e-06
FBgn0039872	0.458054	0.00422563	0.0943019	-0.337385	0.0325826	0.277192	-0.795439	2.2693e-08	4.86346e-06
FBgn0039709	0.400556	0.00792505	0.137764	-0.317657	0.0342297	0.285005	-0.718213	8.44816e-08	1.51921e-05
FBgn0030347	-0.465456	0.00464126	0.0983668	0.318912	0.0532423	0.350502	0.784368	1.00785e-07	1.77167e-05
FBgn0029994	0.352115	0.0315045	0.311954	-0.422184	0.00918339	0.142534	-0.774299	1.13962e-07	1.98104e-05
FBgn0032180	0.846576	0.0161148	0.215669	-0.811502	0.0258183	0.247366	-1.65808	2.18312e-07	3.4852e-05
FBgn0000003	-1.82311	0.0564751	0.407856	3.43894	0.00191401	0.0557445	5.26205	2.66688e-07	4.09053e-05
FBgn0261504	-1.72322	0.0748314	0.467921	3.46464	0.00225725	0.0622835	5.18786	6.11525e-07	8.46665e-05
FBgn0040813	0.528047	0.00629681	0.121322	-0.323157	0.0879978	0.440625	-0.851204	7.01137e-07	9.296e-05
FBgn0053383	-2.90704	0.0580914	0.414617	4.18154	0.00301195	0.0743408	7.08857	7.6844e-07	9.99355e-05
FBgn0000592	0.472533	0.0084389	0.142731	-0.314946	0.0750389	0.409767	-0.787479	7.72911e-07	9.99355e-05
FBgn0035359	-0.401911	0.0206053	0.248781	0.35653	0.0399018	0.307216	0.758441	8.99109e-07	0.000114362
FBgn0053425	-3.82709	0.0300584	0.305763	3.78137	0.00624839	0.115414	7.60846	1.3288e-06	0.000162414
FBgn0037635	0.894525	0.00278513	0.071082	-0.372757	0.219273	0.64211	-1.26728	1.58295e-06	0.000190502
FBgn0035300	-0.204211	0.256672	0.74281	0.548813	0.0021853	0.060943	0.753025	1.74507e-06	0.000206831
FBgn0065099	-1.6629	0.107718	0.553628	3.31126	0.00336663	0.0794826	4.97416	1.82927e-06	0.00021518
FBgn0030300	-0.308943	0.0862853	0.495615	0.442102	0.0132322	0.172791	0.751045	1.96469e-06	0.000229385
FBgn0050087	-3.27964	0.00474684	0.0996479	1.17269	0.118311	0.511179	4.45232	2.06511e-06	0.000239324
FBgn0039678	0.77131	0.00251645	0.0658358	-0.289869	0.24915	0.684934	-1.06118	2.50713e-06	0.000280172
FBgn0053437	-4.33134	0.0113893	0.174692	2.68263	0.0290936	0.262392	7.01397	2.77862e-06	0.000308309
FBgn0053445	-3.02022	0.0520882	0.396824	3.99534	0.00642578	0.117443	7.01557	3.05793e-06	0.000332231
FBgn0034903	0.192656	0.283418	0.772161	-0.559038	0.00176578	0.0534344	-0.751694	3.09056e-06	0.000333461
FBgn0053451	-3.268	0.030098	0.305901	3.38639	0.0127861	0.169812	6.65439	3.50838e-06	0.000373392
FBgn0031695	-0.529944	0.0395336	0.350559	0.520934	0.0402881	0.308827	1.05088	3.75219e-06	0.000396642
FBgn0013810	0.545946	0.00191538	0.0544027	-0.167943	0.345036	0.772533	-0.71389	3.79937e-06	0.000398934
FBgn0083972	-0.559281	0.0685545	0.448688	0.689716	0.0229466	0.232948	1.249	3.86722e-06	0.00040068
FBgn0053360	-2.06163	0.0906269	0.50674	3.84702	0.00486432	0.0993503	5.90864	4.07196e-06	0.000416378
FBgn0036225	-0.669129	0.224023	0.696372	1.61364	0.0041381	0.0900426	2.28277	4.74029e-06	0.000478464
FBgn0053404	-2.34735	0.0511179	0.39396	3.50523	0.00910354	0.141897	5.85259	4.9428e-06	0.000495706
FBgn0035439	-0.335324	0.328301	0.821255	0.979024	0.00302734	0.0743528	1.31435	5.38884e-06	0.000530241
FBgn0040827	-0.377494	0.00664545	0.124812	0.188175	0.180694	0.59737	0.565669	6.59677e-06	0.000629307
FBgn0053434	-2.0783	0.0924425	0.513035	3.33727	0.00852458	0.136647	5.41557	8.00682e-06	0.0007501
FBgn0031654	0.644384	0.0521514	0.397036	-0.674959	0.0362763	0.291438	-1.31934	8.4914e-06	0.000790761
FBgn0029821	0.207193	0.185788	0.655822	-0.415077	0.00769529	0.129877	-0.62227	8.74916e-06	0.00080518
FBgn0022359	0.494178	0.0131874	0.192281	-0.287234	0.149658	0.566787	-0.781412	9.69663e-06	0.0008769
FBgn0035949	-3.38721	0.0435471	0.36787	2.11016	0.0335194	0.281336	5.49737	1.04983e-05	0.000938549
FBgn0012344	-0.457454	0.147743	0.613354	0.754247	0.0149623	0.186374	1.2117	1.05905e-05	0.000940132
FBgn0053394	-2.61924	0.0413209	0.359547	3.11552	0.019188	0.211555	5.73477	1.16568e-05	0.00101883
FBgn0000279	0.294463	0.257491	0.743667	-0.726707	0.00458619	0.0959236	-1.02117	1.22391e-05	0.00106378
FBgn0053392	-1.95088	0.138104	0.608174	3.799	0.00671588	0.121468	5.74988	1.2437e-05	0.00107501
FBgn0053388	-1.42725	0.276409	0.765148	3.88534	0.00341337	0.0798651	5.31259	1.254e-05	0.00107796
FBgn0065098	-0.6544	0.401586	0.852369	2.57472	0.00226632	0.0624236	3.22912	1.27631e-05	0.00108521
FBgn0053381	-1.24696	0.397417	0.84906	4.8091	0.00189883	0.0556783	6.05606	1.31464e-05	0.00111176
FBgn0039776	0.189542	0.319447	0.813528	-0.553135	0.00339001	0.0796371	-0.742677	1.3494e-05	0.00113502
FBgn0015575	0.474254	0.0130418	0.190869	-0.258628	0.170126	0.578585	-0.732882	1.52976e-05	0.0012663
FBgn0053357	-1.98693	0.0963086	0.523967	3.19047	0.0118861	0.162419	5.1774	1.54422e-05	0.00127155
FBgn0019952	0.383362	0.0347727	0.329512	-0.312505	0.0869292	0.438968	-0.695867	1.57805e-05	0.0012926
FBgn0036017	-0.485542	0.194161	0.669402	0.906961	0.0128402	0.170241	1.3925	1.6059e-05	0.00130856
FBgn0015570	0.6875	0.00225362	0.0611952	-0.164635	0.465664	0.868622	-0.852136	1.63236e-05	0.00132322
FBgn0053413	-0.83682	0.484022	0.920268	4.22951	0.00161372	0.050798	5.06633	1.6522e-05	0.00132613
FBgn0263096	-0.41614	0.507498	0.940178	1.78557	0.00255763	0.0675071	2.20171	1.6529e-05	0.00132613
FBgn0053446	-2.9213	0.0468032	0.381642	3.37955	0.0199697	0.216361	6.30084	1.6736e-05	0.00132911
FBgn0036836	-0.574167	0.269081	0.758414	1.31728	0.00797804	0.131342	1.89145	1.68462e-05	0.0013311
FBgn0053379	-3.76654	0.0194923	0.241329	3.23331	0.034586	0.286144	6.99985	1.76607e-05	0.00138151
FBgn0039307	1.21745	0.00176252	0.0513493	-0.229926	0.570746	0.95044	-1.44738	1.84748e-05	0.00140994
FBgn0053387	-2.59107	0.0465402	0.381016	2.91206	0.0258266	0.247366	5.50313	1.96911e-05	0.00148109
FBgn0053362	-2.45947	0.177883	0.643718	4.85934	0.00519536	0.103052	7.31881	2.18417e-05	0.00160429
FBgn0039777	0.270611	0.27549	0.763649	-0.67215	0.00585336	0.1102	-0.94276	2.2469e-05	0.00163501
FBgn0053431	-1.57453	0.35621	0.821255	4.72817	0.00332832	0.078777	6.3027	2.38309e-05	0.00172608
FBgn0035623	-0.53468	0.0146129	0.203371	0.280318	0.193522	0.619025	0.814998	2.51682e-05	0.00181454
FBgn0035344	0.4045	0.0182943	0.232726	-0.230471	0.181178	0.598003	-0.63497	2.82937e-05	0.00201234
FBgn0004185	-0.422817	0.564923	0.983256	2.36321	0.00210532	0.059244	2.78603	2.91242e-05	0.00203414
FBgn0053385	-1.24798	0.373392	0.824869	4.26831	0.00366177	0.0836327	5.51629	2.92551e-05	0.0020342
FBgn0004646	0.215522	0.127787	0.5943	-0.309106	0.0282154	0.258904	-0.524628	3.17219e-05	0.00219597
FBgn0041194	-0.209244	0.317223	0.811119	0.571787	0.00726052	0.127059	0.781031	3.40413e-05	0.00234615
FBgn0027654	-0.547496	0.00402147	0.0910506	0.158084	0.40597	0.812408	0.705581	3.54709e-05	0.00240235
FBgn0027550	0.361927	0.029622	0.302983	-0.246158	0.136721	0.537954	-0.608085	3.84237e-05	0.00256897
FBgn0025628	-0.384024	0.00380235	0.088031	0.106444	0.426088	0.831608	0.490468	4.08758e-05	0.00271253
FBgn0046253	1.09638	0.11651	0.572059	-1.73784	0.0315411	0.27173	-2.83422	4.36339e-05	0.00288039
FBgn0050334	-0.744571	0.022888	0.262922	0.426106	0.178425	0.593296	1.17068	4.40877e-05	0.00289812
FBgn0261555	-0.425127	0.0190438	0.237458	0.237933	0.191046	0.614372	0.663061	4.43645e-05	0.00290411
FBgn0039109	-0.367603	0.00447481	0.0976408	0.10627	0.413502	0.819097	0.473873	4.48171e-05	0.00292152
FBgn0053396	-1.49723	0.283446	0.772161	3.73568	0.00708092	0.12546	5.23291	4.53638e-05	0.00293271
FBgn0032913	0.673532	0.0224419	0.26096	-0.384944	0.181136	0.597991	-1.05848	5.22479e-05	0.00332284
FBgn0039049	0.333112	0.0364052	0.336222	-0.237937	0.131304	0.528086	-0.571049	5.43805e-05	0.00344446
FBgn0259238	0.332305	0.0378869	0.343617	-0.240817	0.130108	0.526922	-0.573122	5.56399e-05	0.00349551
FBgn0263776	0.320286	0.0150462	0.206671	-0.150969	0.247822	0.683537	-0.471255	5.58566e-05	0.00349551
FBgn0020906	0.336784	0.206716	0.680557	-0.623782	0.0171391	0.201681	-0.960566	5.69698e-05	0.00355096
FBgn0034290	-0.614372	0.0150341	0.206671	0.303915	0.233086	0.66182	0.918288	5.82067e-05	0.00361367
FBgn0029765	0.212868	0.373084	0.824735	-0.650478	0.00733852	0.127784	-0.863347	6.48153e-05	0.00399226
FBgn0033981	0.469704	0.0692878	0.451294	-0.448189	0.0805737	0.424436	-0.917893	6.78153e-05	0.00414441
FBgn0033826	0.348347	0.0885888	0.500712	-0.375519	0.0623537	0.376941	-0.723865	7.12823e-05	0.00428928
FBgn0004629	-0.0831842	0.694039	1	0.671884	0.0018403	0.0547777	0.755068	7.16536e-05	0.0042951
FBgn0035978	0.374722	0.0157426	0.212505	-0.171684	0.262745	0.70436	-0.546406	7.29666e-05	0.00435711
FBgn0004186	-0.959622	0.195868	0.671565	1.75753	0.0220931	0.228149	2.71716	8.03772e-05	0.00472745
FBgn0033355	-3.39302	0.0514663	0.395282	2.22919	0.0653136	0.385597	5.62221	8.09975e-05	0.00474609
FBgn0053359	-2.95425	0.0315951	0.312061	2.63038	0.0650845	0.38497	5.58463	8.37063e-05	0.00486835
FBgn0033366	0.417155	0.0484618	0.383476	-0.320106	0.127165	0.522332	-0.73726	8.76649e-05	0.00504234
FBgn0053421	-1.13122	0.385611	0.836626	3.78788	0.00702954	0.125255	4.9191	8.98707e-05	0.00515029
FBgn0002565	0.514779	0.0765553	0.471618	-0.496956	0.0803387	0.423805	-1.01174	9.31389e-05	0.00529875
FBgn0004047	0.311071	0.17452	0.638499	-0.487163	0.0305453	0.268404	-0.798233	9.52152e-05	0.00539725
FBgn0038247	0.286885	0.207553	0.680557	-0.507012	0.0274772	0.255613	-0.793897	0.000102148	0.00573934
FBgn0053397	-0.923843	0.494015	0.929285	4.03334	0.00533646	0.104754	4.95718	0.000102222	0.00573934
FBgn0040959	0.302081	0.107777	0.553753	-0.348273	0.0625634	0.37748	-0.650354	0.000102351	0.00573934
FBgn0031563	-0.617787	0.00254207	0.0661741	0.0984899	0.63142	0.996929	0.716277	0.000104536	0.00582017
FBgn0082922	-1.57385	0.36639	0.821255	4.4503	0.00800125	0.131353	6.02415	0.00010532	0.00584301
FBgn0036587	1.24215	0.00358203	0.0851684	-0.194412	0.654307	1	-1.43656	0.000107268	0.00593004
FBgn0052191	0.274744	0.288052	0.778742	-0.627605	0.0160637	0.194819	-0.902349	0.000108598	0.00598244
FBgn0259215	-0.275371	0.636102	1	1.50862	0.00480181	0.0988478	1.78399	0.00010911	0.00598955
FBgn0086408	0.334281	0.0758579	0.470019	-0.312596	0.0962486	0.46148	-0.646877	0.0001118	0.00611577
FBgn0023549	-0.394096	0.00291869	0.0729441	0.0655112	0.622698	0.991083	0.459607	0.00011379	0.00620292
FBgn0011555	0.444088	0.0452953	0.374925	-0.314968	0.150173	0.567778	-0.759056	0.000117959	0.00640789
FBgn0001296	0.0993103	0.554692	0.976865	-0.479011	0.00408835	0.0895829	-0.578322	0.000123168	0.00666772
FBgn0039886	0.249278	0.135384	0.601955	-0.321064	0.0553961	0.357686	-0.570342	0.000125	0.00674351
FBgn0004057	0.285063	0.044187	0.370078	-0.196622	0.163662	0.568181	-0.481685	0.000127539	0.0068334
FBgn0015795	-0.233942	0.0970896	0.526322	0.25087	0.0780703	0.417862	0.484812	0.000130629	0.00697505
FBgn0053970	0.23433	0.142469	0.613354	-0.309884	0.0514061	0.34636	-0.544213	0.000132251	0.00703767
FBgn0034664	-0.413313	0.00537764	0.10884	0.0968808	0.516789	0.910958	0.510194	0.000135229	0.00714751
FBgn0053436	-0.255537	0.848505	1	4.41669	0.00236972	0.064252	4.67222	0.000135747	0.00715072
FBgn0260005	0.320861	0.0318804	0.313485	-0.182758	0.22158	0.644114	-0.50362	0.000141955	0.00742772
FBgn0034318	0.295407	0.265869	0.753946	-0.61075	0.0205304	0.220452	-0.906157	0.000144235	0.00749686
FBgn0051269	0.438028	0.141075	0.613298	-0.577013	0.0553496	0.357547	-1.01504	0.000148356	0.00768553
FBgn0052091	-0.187927	0.208359	0.680557	0.317142	0.0350987	0.286668	0.505069	0.000155011	0.00799344
FBgn0053429	-2.46887	0.170847	0.633069	3.55316	0.0222778	0.229603	6.02203	0.000155321	0.00799344
FBgn0036157	0.101559	0.61221	1	-0.57905	0.0039883	0.0877595	-0.680609	0.000163159	0.00836924
FBgn0035076	0.362295	0.0536399	0.398723	-0.265653	0.158252	0.568181	-0.627948	0.000164515	0.00841122
FBgn0035348	-0.26477	0.228736	0.702575	0.482219	0.0312425	0.270717	0.746989	0.000169775	0.00865189
FBgn0032228	0.302592	0.175085	0.639069	-0.44667	0.0483776	0.33986	-0.749262	0.000176361	0.00893125
FBgn0028983	-0.134875	0.347349	0.821255	0.341673	0.0175795	0.203224	0.476549	0.000176399	0.00893125
FBgn0040091	0.0843327	0.70856	1	-0.681168	0.00271515	0.0700863	-0.765501	0.000177006	0.00893311
FBgn0033855	2.58628	0.00246789	0.06511	-0.127756	0.880919	1	-2.71404	0.00018087	0.00905706
FBgn0013811	-0.38983	0.25947	0.745679	0.705979	0.0333414	0.280605	1.09581	0.000181199	0.00905706
FBgn0039472	0.148077	0.603731	1	-0.8106	0.00394859	0.0871307	-0.958677	0.000188445	0.00933925
FBgn0036876	-0.541961	0.0156016	0.211147	0.21461	0.343116	0.772533	0.756571	0.000188636	0.00933925
FBgn0026320	3.53173	0.00645136	0.12249	-0.714013	0.678466	1	-4.24575	0.000191661	0.0093906
FBgn0003089	0.801933	0.040222	0.352732	-0.49982	0.221391	0.643974	-1.30175	0.000192074	0.0093906
FBgn0041629	0.0601501	0.683802	1	-0.43157	0.00339011	0.0796371	-0.49172	0.000201599	0.00982562
FBgn0005390	0.290913	0.0532874	0.398723	-0.205479	0.167696	0.575719	-0.496392	0.000209894	0.0101981
FBgn0037078	0.851795	0.264663	0.75231	-2.23658	0.0232471	0.234494	-3.08837	0.000216516	0.0104873
FBgn0263747	0.408057	0.029964	0.305001	-0.205531	0.278158	0.725736	-0.613588	0.000219236	0.0105863
FBgn0035868	-0.309156	0.0591031	0.418368	0.224617	0.168803	0.576943	0.533773	0.000232621	0.011198
FBgn0023535	0.409738	0.176804	0.642083	-0.59303	0.0525594	0.350019	-1.00277	0.000236282	0.0113394
FBgn0013275	-0.366506	0.0825442	0.488613	0.329917	0.122319	0.519352	0.696422	0.000247533	0.0118069
FBgn0033205	-0.394575	0.00452294	0.0980074	0.0588854	0.670933	1	0.45346	0.000252426	0.0119554
FBgn0040949	0.584085	0.175235	0.639069	-0.868636	0.0564157	0.358411	-1.45272	0.000253273	0.0119554
FBgn0053433	0.502459	0.765153	1	5.22957	0.00157591	0.0503347	4.72711	0.000253703	0.0119554
FBgn0052476	-0.201144	0.250808	0.73385	0.358191	0.0392972	0.305327	0.559335	0.000257473	0.0120966
FBgn0031538	0.242441	0.191998	0.666122	-0.362471	0.0497797	0.341346	-0.604912	0.000264177	0.0123744
FBgn0263971	6.117	0.00369217	0.0863591	0	1	1	-6.117	0.000281448	0.0131441
FBgn0053426	0	1	1	6.4982	0.00386369	0.0859448	6.4982	0.000283167	0.013185
FBgn0262112	0.371326	0.164539	0.622902	-0.495561	0.0677236	0.393423	-0.866886	0.000294945	0.0136119
FBgn0038866	-0.119023	0.856487	1	1.69865	0.00433198	0.0922092	1.81767	0.000297434	0.0136863
FBgn0037443	-0.101737	0.480657	0.916826	0.363558	0.0125035	0.167194	0.465294	0.000307244	0.0140963
FBgn0036824	0.415596	0.00365413	0.0859437	-0.0399388	0.777897	1	-0.455535	0.000318622	0.0145755
FBgn0052483	0.0182758	0.929017	1	-0.647478	0.00158814	0.0503986	-0.665754	0.00032038	0.0146133
FBgn0033945	-0.456656	0.00448365	0.0976973	0.060053	0.708185	1	0.516709	0.000324953	0.0147788
FBgn0040279	2.78267	0.00243662	0.0646117	0.136093	0.910582	1	-2.64658	0.000330954	0.0150081
FBgn0027580	0.268069	0.0584626	0.415749	-0.183811	0.190117	0.613032	-0.451881	0.000337166	0.0151579
FBgn0053377	-1.05958	0.42941	0.877153	3.55993	0.013723	0.175981	4.61951	0.00033827	0.015164
FBgn0028920	0.296154	0.104523	0.544079	-0.285385	0.113303	0.500019	-0.581539	0.000344208	0.0153861
FBgn0053393	-0.766142	0.573333	0.987378	3.89695	0.00884035	0.139839	4.66309	0.000352403	0.0156629
FBgn0053358	-1.36901	0.378165	0.830255	3.8383	0.0171624	0.201681	5.2073	0.000358108	0.0158714
FBgn0037229	0.449789	0.20645	0.680557	-0.697036	0.0584469	0.364571	-1.14683	0.000393523	0.0171495
FBgn0037028	0.0592249	0.711607	1	-0.449663	0.0049549	0.100154	-0.508888	0.000395805	0.0171534
FBgn0034480	-0.0640692	0.786661	1	0.681334	0.00448619	0.0945908	0.745403	0.000397254	0.0171686
FBgn0036875	0.291707	0.189301	0.661519	-0.409819	0.0648372	0.384166	-0.701527	0.000410694	0.0176227
FBgn0003270	5.74207	0.00482914	0.10087	0	1	1	-5.74207	0.000411139	0.0176227
FBgn0002562	1.34233	0.068231	0.447391	-0.995633	0.159923	0.568181	-2.33797	0.000428363	0.0182698
FBgn0050088	-2.19211	0.00704925	0.129581	0.374689	0.593436	0.969408	2.5668	0.000428573	0.0182698
FBgn0264562	0.627798	0.00326697	0.0797374	-0.0238172	0.911882	1	-0.651615	0.000444137	0.0188819
FBgn0260660	-0.0994283	0.623772	1	0.52385	0.00983258	0.1472	0.623279	0.000453028	0.0192077
FBgn0030102	0.402587	0.0543252	0.400527	-0.245353	0.245401	0.680005	-0.64794	0.000462805	0.0194639
FBgn0026721	0.468394	0.0159523	0.214042	-0.131893	0.493544	0.891193	-0.600287	0.000477513	0.0199346
FBgn0052672	-0.104393	0.475763	0.913165	0.353803	0.0167609	0.199108	0.458196	0.000479518	0.0199346
FBgn0039596	-0.0324111	0.939677	1	1.22548	0.00352356	0.0812133	1.25789	0.0004803	0.0199346
FBgn0086659	-0.8137	0.57624	0.990145	3.50616	0.0123896	0.166529	4.31986	0.000480366	0.0199346
FBgn0039800	0.113011	0.636396	1	-0.635998	0.00722277	0.126641	-0.74901	0.000485775	0.0200526
FBgn0033775	0.53726	0.0265358	0.287187	-0.208685	0.389318	0.796715	-0.745945	0.00048997	0.020067
FBgn0032402	0.304531	0.14188	0.613354	-0.338368	0.105864	0.484141	-0.642899	0.000495904	0.0202337
FBgn0030615	0.104351	0.539349	0.96482	-0.424813	0.0126148	0.167918	-0.529164	0.000508636	0.0206691
FBgn0041182	-0.590771	0.00173618	0.0509475	0.00315338	0.986796	1	0.593924	0.000515246	0.0208835
FBgn0039760	0.311188	0.147594	0.613354	-0.352584	0.101143	0.472351	-0.663772	0.00052629	0.0211189
FBgn0032820	0.150423	0.379148	0.830665	-0.379496	0.0253093	0.244725	-0.529919	0.000527326	0.0211189
FBgn0046876	0.428182	0.129918	0.59449	-0.445893	0.121988	0.51918	-0.874075	0.000533104	0.0212766
FBgn0036810	4.17166	0.00394046	0.0903937	0.123614	0.941895	1	-4.04805	0.000540186	0.0215044
FBgn0003922	-0.475765	0.562645	0.981363	1.93762	0.0154339	0.18968	2.41339	0.000547818	0.0217528
FBgn0085358	0.169634	0.394357	0.846443	-0.444321	0.024415	0.240067	-0.613954	0.000567978	0.0223499
FBgn0003356	0.153625	0.513742	0.944143	-0.572537	0.0136068	0.175282	-0.726162	0.000568898	0.0223499
FBgn0259715	0.347478	0.122371	0.583665	-0.342599	0.123346	0.520547	-0.690077	0.000569996	0.0223499
FBgn0053378	0	1	1	5.89763	0.00641214	0.117331	5.89763	0.000587327	0.0229145
FBgn0024957	0.109762	0.388271	0.839753	-0.280351	0.0265772	0.251543	-0.390112	0.00059466	0.0231429
FBgn0037230	0.408626	0.0289303	0.299943	-0.160275	0.386726	0.794215	-0.568901	0.000601508	0.0232935
FBgn0053424	-0.769967	0.67431	1	3.99592	0.0125556	0.167604	4.76588	0.000613498	0.0236992
FBgn0263200	0.0157514	0.921353	1	-0.474079	0.00289855	0.0726728	-0.48983	0.00062529	0.0240952
FBgn0053080	0.173965	0.221345	0.692279	-0.25856	0.069178	0.398047	-0.432525	0.000635382	0.0243376
FBgn0003357	0.212077	0.350791	0.821255	-0.481954	0.0315147	0.271652	-0.694032	0.000636248	0.0243376
FBgn0051296	-0.0835378	0.931184	1	2.23784	0.00619219	0.114685	2.32137	0.000640581	0.0244436
FBgn0039787	0.543477	0.0108413	0.168936	-0.0932047	0.663866	1	-0.636681	0.000653203	0.0248646
FBgn0034292	0.0698182	0.630604	1	-0.372716	0.00996964	0.147958	-0.442534	0.000657477	0.0249666
FBgn0005391	0.358891	0.153487	0.613354	-0.403536	0.102524	0.476103	-0.762427	0.000667169	0.0251515
FBgn0040532	-0.00565099	0.973302	1	0.503081	0.00311153	0.0749918	0.508732	0.00067948	0.025554
FBgn0039224	-1.9246	0.0272814	0.291542	0.70265	0.368716	0.778802	2.62725	0.000682715	0.0255691
FBgn0032387	0.555463	0.00389739	0.0898007	-0.0195084	0.918672	1	-0.574971	0.000683952	0.0255691
FBgn0037714	0.11354	0.519691	0.948061	-0.422692	0.0161697	0.195397	-0.536231	0.000684784	0.0255691
FBgn0085294	-0.4465	0.445418	0.891368	1.20794	0.0298566	0.265401	1.65444	0.000692025	0.0257779
FBgn0041720	-1.0105	0.165271	0.623955	1.26101	0.0897341	0.445114	2.27151	0.000709471	0.026365
FBgn0053828	-0.669061	0.0134115	0.193385	0.140389	0.595851	0.970949	0.809449	0.000719789	0.026622
FBgn0035290	0.233461	0.267653	0.756535	-0.401918	0.0563765	0.358411	-0.635379	0.000735644	0.0271442
FBgn0034468	0.65427	0.00210275	0.0580202	0.0258399	0.902582	1	-0.62843	0.000752002	0.0275816
FBgn0035886	0.122882	0.66684	1	-0.752762	0.0097583	0.14708	-0.875645	0.000752567	0.0275816
FBgn0034718	0.16374	0.351651	0.821255	-0.365441	0.0361112	0.291103	-0.529182	0.000752785	0.0275816
FBgn0035154	-0.016607	0.933739	1	-0.621098	0.00173161	0.0528667	-0.604491	0.000762985	0.02789
FBgn0028373	0.155153	0.304559	0.797594	-0.298047	0.0476522	0.336729	-0.453201	0.000775845	0.0282281
FBgn0036024	0.0152527	0.948938	1	-0.704069	0.0027831	0.0709145	-0.719321	0.000778548	0.0282607
FBgn0038147	-0.252574	0.162756	0.619298	0.291455	0.109801	0.492574	0.544029	0.000786108	0.0284691
FBgn0004192	-0.65988	0.487652	0.923721	2.09454	0.0235886	0.235603	2.75442	0.000811058	0.0291701
FBgn0033353	-0.224475	0.525616	0.952101	0.805711	0.0220731	0.228093	1.03019	0.000831226	0.02982
FBgn0029838	0.113165	0.489311	0.924868	-0.375894	0.0213983	0.223931	-0.489059	0.000834846	0.02982
FBgn0067783	-0.203612	0.248632	0.730523	0.314836	0.0735135	0.406993	0.518448	0.000840756	0.0299627
FBgn0035522	-0.896348	0.100734	0.534329	0.734797	0.17235	0.581838	1.63114	0.000842682	0.0299631
FBgn0001234	-0.261231	0.342252	0.821255	0.567251	0.0431215	0.320644	0.828482	0.000854838	0.0302527
FBgn0003388	0.462023	0.310597	0.804823	-0.958348	0.051936	0.34711	-1.42037	0.000858562	0.0302527
FBgn0028534	0.291828	0.113398	0.565245	-0.254442	0.162873	0.568181	-0.546269	0.000871001	0.030622
FBgn0031562	-0.390618	0.044774	0.372403	0.188246	0.33402	0.772533	0.578864	0.000877159	0.0307175
FBgn0262035	0.546129	0.0268808	0.289217	-0.178802	0.467675	0.870505	-0.724932	0.000877643	0.0307175
FBgn0042187	0.858343	0.0765682	0.471618	-0.581484	0.238507	0.670521	-1.43983	0.000888516	0.0310286
FBgn0035926	0.196933	0.344823	0.821255	-0.421481	0.0410942	0.311966	-0.618415	0.00090315	0.0314695
FBgn0053854	0.11723	0.879074	1	2.00909	0.00373687	0.0846152	1.89186	0.000928497	0.0322092
FBgn0030828	0.325207	0.0944683	0.519011	-0.246311	0.201363	0.622871	-0.571517	0.000947829	0.032807
FBgn0053809	-0.387563	0.686916	1	1.96493	0.0173313	0.202063	2.35249	0.000999427	0.0344406
FBgn0031561	-0.522972	0.00889151	0.147987	0.072073	0.721349	1	0.595045	0.00101611	0.0347301
FBgn0035574	0.327059	0.0657952	0.442357	-0.189621	0.287155	0.737658	-0.51668	0.00101872	0.0347301
FBgn0026562	0.250101	0.106114	0.549717	-0.201977	0.18913	0.611224	-0.452077	0.00102103	0.0347301
FBgn0086667	-0.72885	0.563425	0.98182	2.93535	0.0211987	0.223007	3.6642	0.00103372	0.0350123
FBgn0031470	-0.997639	0.197108	0.672413	1.04242	0.115246	0.504837	2.04006	0.00105692	0.0357138
FBgn0033079	0.214883	0.129744	0.594349	-0.197244	0.163375	0.568181	-0.412127	0.0010712	0.0361183
FBgn0043783	0.335931	0.074188	0.466133	-0.210457	0.257608	0.69728	-0.546388	0.00108762	0.0365147
FBgn0027073	0.443293	0.0199161	0.244766	-0.106428	0.572793	0.951114	-0.549721	0.00110028	0.0367818
FBgn0034479	0.0494576	0.843662	1	-0.688428	0.00599434	0.111916	-0.737885	0.00111708	0.0371997
FBgn0053452	0	1	1	5.77144	0.00984711	0.1472	5.77144	0.00113794	0.0377185
FBgn0029831	-0.362962	0.0289258	0.299943	0.123076	0.462195	0.865494	0.486038	0.00115435	0.0381009
FBgn0045064	-0.376198	0.00456022	0.0982737	0.00919981	0.944764	1	0.385398	0.00117697	0.0387635
FBgn0262541	-1.44621	0.0463864	0.380291	0.571406	0.366454	0.776754	2.01762	0.00117938	0.0387635
FBgn0038610	0.131131	0.467054	0.908006	-0.391274	0.0299778	0.26578	-0.522405	0.00119747	0.0391935
FBgn0036715	0.109767	0.591676	1	-0.48362	0.0169884	0.201046	-0.593387	0.00120271	0.0392825
FBgn0053411	-0.615297	0.745172	1	4.93919	0.0132934	0.173025	5.55449	0.0012117	0.0394587
FBgn0038701	-0.000983801	0.99592	1	-0.560192	0.0033683	0.0794826	-0.559209	0.00121492	0.0394587
FBgn0035975	-0.154627	0.426822	0.875391	0.397619	0.0403207	0.308827	0.552246	0.00121567	0.0394587
FBgn0034711	0.361186	0.161314	0.616514	-0.381337	0.133223	0.530889	-0.742522	0.00122764	0.0397647
FBgn0023197	0.0393908	0.869274	1	-0.653174	0.00577457	0.109257	-0.692565	0.00127212	0.0409213
FBgn0039612	0.706979	0.0153258	0.208317	-0.109266	0.715617	1	-0.816245	0.00127381	0.0409213
FBgn0035679	0.407885	0.00463325	0.0983668	-0.000478296	0.997338	1	-0.408364	0.00129861	0.0416328
FBgn0032770	0.552931	0.0380182	0.344424	-0.200789	0.455682	0.860028	-0.753719	0.00132178	0.0422888
FBgn0039475	0.387986	0.0259423	0.28244	-0.106781	0.536348	0.92434	-0.494767	0.00134691	0.0429174
FBgn0035734	0.171748	0.404004	0.854412	-0.416278	0.0438612	0.323918	-0.588026	0.00141353	0.0448574
FBgn0035399	0.103582	0.933884	1	2.60342	0.00750606	0.128905	2.49984	0.0014345	0.0454273
FBgn0037007	-0.0991294	0.566012	0.983808	0.393771	0.0241009	0.238343	0.4929	0.0014373	0.0454273
FBgn0261808	-0.194955	0.165938	0.624768	0.204913	0.147269	0.562093	0.399869	0.00145944	0.0460343
FBgn0053407	-2.59835	0.167446	0.627513	2.95507	0.0900442	0.445644	5.55342	0.00150545	0.0472947
FBgn0028519	0.90737	0.00948357	0.155688	-0.0657359	0.847465	1	-0.973106	0.00151198	0.0474045
FBgn0026878	0.224249	0.423641	0.872424	-0.578862	0.044007	0.324606	-0.803111	0.0015239	0.0476526
FBgn0030485	-0.462675	0.0208012	0.250528	0.106197	0.596366	0.971126	0.568872	0.00152598	0.0476526
FBgn0053380	0.521156	0.771818	1	5.20088	0.00559961	0.107889	4.67972	0.0015341	0.0477158
FBgn0034391	1.61915	0.00393972	0.0903937	0.154672	0.800081	1	-1.46448	0.00154922	0.0480229
FBgn0038258	-1.38	0.156678	0.613354	1.06556	0.171635	0.580363	2.44556	0.00155094	0.0480229
FBgn0053368	-0.633229	0.72642	1	4.07757	0.0175658	0.203224	4.7108	0.00155318	0.0480229
FBgn0038731	0.626208	0.040013	0.351292	-0.224625	0.460475	0.863805	-0.850833	0.00157784	0.048593
FBgn0046763	-0.0330362	0.857395	1	0.475413	0.00970967	0.146629	0.508449	0.00158278	0.0486496
FBgn0053897	-0.476818	0.0841343	0.492505	0.284285	0.29214	0.744265	0.761103	0.00159047	0.0487901
FBgn0020521	0.499767	0.00603314	0.117826	-0.00463353	0.979639	1	-0.5044	0.00159559	0.0488513
FBgn0051106	1.65173	3.54456e-17	1.29593e-13	1.74811	5.29759e-19	8.28808e-15	0.096385	0.533673	1
FBgn0039048	-1.12123	2.36443e-13	2.6188e-10	-0.834396	4.52775e-08	3.21985e-05	0.286833	0.0410458	0.443482
FBgn0005666	1.15085	4.37845e-12	3.60531e-09	1.01449	8.66891e-10	1.69531e-06	-0.136366	0.337564	0.946192
FBgn0025620	-1.12653	8.40646e-12	6.26281e-09	-1.10495	2.10854e-11	1.0996e-07	0.0215786	0.886458	1
FBgn0086906	1.12373	2.97261e-11	1.86026e-08	0.974332	6.77392e-09	8.15215e-06	-0.149401	0.304188	0.91643
FBgn0031033	-2.78559	7.1944e-11	3.91584e-08	-1.5201	0.000175589	0.0123848	1.26549	0.00177519	0.0530015
FBgn0085412	1.1707	2.23546e-10	1.12819e-07	1.00199	5.89173e-08	3.84067e-05	-0.168704	0.263944	0.867339
FBgn0053307	-1.41702	2.35679e-10	1.15225e-07	-0.8467	0.000145384	0.0110953	0.570325	0.00527495	0.118743
FBgn0028988	-1.06324	2.48959e-10	1.18029e-07	-0.789431	2.62964e-06	0.000579446	0.273813	0.0734704	0.58735
FBgn0040734	-1.6652	3.38105e-10	1.46935e-07	-0.973166	0.000230257	0.0145845	0.692034	0.00417423	0.0993965
FBgn0262146	-1.20759	3.83745e-10	1.57992e-07	-0.682299	0.00038579	0.0206702	0.525287	0.00289695	0.0757905
FBgn0039928	1.19132	7.14416e-10	2.72611e-07	0.929049	1.27365e-06	0.000348344	-0.26227	0.110941	0.697915
FBgn0028550	1.15206	8.56186e-10	3.18929e-07	0.986376	1.51701e-07	7.65598e-05	-0.16568	0.285018	0.891961
FBgn0261836	1.07416	1.0566e-09	3.75695e-07	1.15573	5.99744e-11	1.8766e-07	0.0815617	0.589967	1
FBgn0261552	0.962415	2.62597e-09	8.55902e-07	0.80847	5.17104e-07	0.000192621	-0.153945	0.266569	0.871768
FBgn0261642	1.41395	2.72924e-09	8.71408e-07	1.32143	2.66947e-08	2.08819e-05	-0.0925154	0.632818	1
FBgn0263995	1.33497	3.13734e-09	9.81673e-07	1.11499	6.94113e-07	0.000236074	-0.219975	0.237862	0.857579
FBgn0038826	1.53152	5.33125e-09	1.60399e-06	1.2745	1.12198e-06	0.000330662	-0.257023	0.227578	0.857579
FBgn0019929	-1.24766	9.12944e-09	2.54098e-06	-1.07499	7.28966e-07	0.000241462	0.172678	0.383633	0.974182
FBgn0027556	0.89321	9.25764e-09	2.54098e-06	0.666785	1.61213e-05	0.00227224	-0.226426	0.0914572	0.667389
FBgn0050069	1.00998	1.04218e-08	2.76353e-06	0.98756	2.16538e-08	1.96443e-05	-0.0224163	0.881285	1
FBgn0036454	0.851969	1.12932e-08	2.89644e-06	0.602496	5.1949e-05	0.00514394	-0.249473	0.0503206	0.491685
FBgn0034331	-1.21931	1.56698e-08	3.83429e-06	-0.690923	0.00138492	0.0465959	0.528391	0.00706214	0.146341
FBgn0039296	-0.894247	1.59303e-08	3.83429e-06	-0.595586	0.000167479	0.0120941	0.298661	0.037919	0.421844
FBgn0263392	1.23035	1.80151e-08	4.20667e-06	1.36779	4.22411e-10	9.44088e-07	0.137438	0.442561	1
FBgn0259822	1.17006	2.04977e-08	4.64764e-06	0.911497	1.28835e-05	0.00190153	-0.258562	0.132165	0.744036
FBgn0051057	1.19553	2.23728e-08	5.00033e-06	0.714324	0.000854971	0.0343708	-0.481209	0.0066329	0.139854
FBgn0004607	1.64971	2.90693e-08	6.31651e-06	1.58368	1.08344e-07	5.84721e-05	-0.0660359	0.770664	1
FBgn0053554	1.34051	6.30555e-08	1.33311e-05	1.24214	4.85232e-07	0.000185157	-0.0983702	0.640492	1
FBgn0004859	1.06046	6.84649e-08	1.41545e-05	0.715422	0.000284089	0.016772	-0.345035	0.0346516	0.402598
FBgn0010473	1.26202	7.23446e-08	1.46485e-05	1.3892	3.20764e-09	4.18196e-06	0.127183	0.501878	1
FBgn0000635	0.81973	7.30316e-08	1.46485e-05	0.529844	0.000501327	0.0242825	-0.289886	0.0252974	0.337406
FBgn0038074	-1.21927	7.90123e-08	1.56474e-05	-1.3603	2.13438e-09	3.03567e-06	-0.141025	0.493976	1
FBgn0026401	1.36559	1.05139e-07	2.01245e-05	1.33803	1.82851e-07	8.81644e-05	-0.0275539	0.89956	1
FBgn0041605	1.22676	2.92966e-07	5.09273e-05	1.16675	1.03343e-06	0.00032996	-0.0600083	0.76706	1
FBgn0264490	1.38801	4.79894e-07	7.98718e-05	1.83651	4.58676e-11	1.794e-07	0.448502	0.0480605	0.4823
FBgn0035625	1.22137	6.25051e-07	0.000101864	0.981872	6.02422e-05	0.00574688	-0.239499	0.239427	0.857579
FBgn0016694	1.12658	8.32722e-07	0.000125269	1.0188	7.78292e-06	0.00134406	-0.107783	0.580907	1
FBgn0039923	1.14957	8.54219e-07	0.000126078	1.1869	3.87778e-07	0.000155559	0.0373269	0.852081	1
FBgn0032946	1.65691	1.24188e-06	0.000175038	1.82579	1.07959e-07	5.84721e-05	0.168875	0.547148	1
FBgn0031294	0.929689	1.35264e-06	0.000185761	0.998688	2.23483e-07	0.0001026	0.068999	0.676552	1
FBgn0053196	0.793147	1.35358e-06	0.000185761	0.726337	9.60588e-06	0.00153332	-0.0668097	0.633307	1
FBgn0053265	0.715594	1.48641e-06	0.000199453	1.10406	1.76423e-13	1.38007e-09	0.388462	0.00227332	0.0631725
FBgn0026262	0.942836	1.68381e-06	0.000219527	0.824943	2.59862e-05	0.00312734	-0.117893	0.488986	1
FBgn0031034	-1.26802	1.7509e-06	0.000226387	-0.881488	0.000835963	0.0337949	0.386533	0.11325	0.697915
FBgn0084017	1.02878	1.86697e-06	0.000235554	0.785188	0.000272752	0.016336	-0.243596	0.177717	0.848713
FBgn0263257	1.16325	1.91772e-06	0.000240022	1.30367	9.20413e-08	5.53841e-05	0.140417	0.46891	1
FBgn0028704	1.36656	2.76745e-06	0.00034092	1.45271	6.47467e-07	0.000228063	0.0861535	0.714633	1
FBgn0264386	1.08342	2.87166e-06	0.000350993	1.123	1.25525e-06	0.000348344	0.0395741	0.834004	1
FBgn0263115	1.40147	2.97636e-06	0.000360971	1.46198	1.13847e-06	0.000330662	0.0605057	0.806705	1
FBgn0001235	1.50983	3.01979e-06	0.00036342	1.61193	6.5598e-07	0.000228063	0.102097	0.697464	1
FBgn0029895	0.858809	4.02543e-06	0.000463073	0.908345	1.11739e-06	0.000330662	0.0495356	0.753795	1
FBgn0029881	0.902412	4.19281e-06	0.000478806	1.00454	3.18691e-07	0.000138498	0.102131	0.537108	1
FBgn0013984	0.95586	4.22559e-06	0.000479054	1.12475	7.10604e-08	4.44696e-05	0.168893	0.339313	0.946653
FBgn0026206	0.867747	4.54071e-06	0.000511075	0.847267	7.48128e-06	0.00131511	-0.0204801	0.900726	1
FBgn0259108	1.03715	5.27111e-06	0.00058075	1.10077	1.39027e-06	0.000350819	0.06362	0.739231	1
FBgn0025726	0.886023	5.4866e-06	0.000600265	0.911708	2.97482e-06	0.000645501	0.0256852	0.879041	1
FBgn0034837	-6.03086	5.52712e-06	0.000600499	-8.60984	1.08386e-07	5.84721e-05	-2.57898	0.124425	0.721301
FBgn0039897	0.783264	5.88596e-06	0.000635075	0.575864	0.000881467	0.0350905	-0.207399	0.156793	0.80427
FBgn0259246	1.01632	6.14528e-06	0.000658513	1.08717	1.33939e-06	0.000348344	0.0708438	0.700239	1
FBgn0000108	0.924151	6.40134e-06	0.000681285	0.936666	4.8623e-06	0.000927691	0.0125141	0.942019	1
FBgn0261549	0.817059	6.7478e-06	0.000710327	0.690783	0.000138994	0.0107122	-0.126277	0.415064	0.99946
FBgn0029761	1.52355	7.77661e-06	0.000800428	1.64869	1.33608e-06	0.000348344	0.125137	0.641586	1
FBgn0053547	1.26489	8.20405e-06	0.000833457	1.24956	1.07283e-05	0.00166182	-0.0153289	0.946329	1
FBgn0023215	1.08707	9.45188e-06	0.000941877	1.11005	6.21672e-06	0.00111794	0.0229887	0.913157	1
FBgn0085447	1.10041	9.54726e-06	0.00094536	1.29009	2.2953e-07	0.0001026	0.18968	0.358541	0.957394
FBgn0013733	0.641254	1.38978e-05	0.0013258	0.558603	0.000147742	0.0112205	-0.0826503	0.522634	1
FBgn0039102	-0.789475	1.50976e-05	0.00143153	-0.81397	8.14581e-06	0.00137034	-0.0244949	0.882276	1
FBgn0023213	0.769448	1.55579e-05	0.0014575	0.600895	0.000690809	0.0297733	-0.168554	0.27848	0.882979
FBgn0014388	1.02105	1.57821e-05	0.00146971	1.03676	1.1863e-05	0.00176759	0.0157094	0.936044	1
FBgn0028400	1.96557	1.69281e-05	0.00154877	1.81282	7.79468e-05	0.0068965	-0.152754	0.650645	1
FBgn0039564	-0.863941	1.72021e-05	0.00155632	-0.792394	8.13452e-05	0.00710975	0.0715469	0.696303	1
FBgn0263111	1.20922	1.72095e-05	0.00155632	0.9949	0.000405583	0.0208438	-0.214324	0.355439	0.954968
FBgn0032945	-0.850084	2.0208e-05	0.00177615	-0.651821	0.00109578	0.0408179	0.198263	0.273252	0.877451
FBgn0250819	1.23803	2.08952e-05	0.00181614	1.15149	7.58232e-05	0.0068294	-0.0865426	0.71649	1
FBgn0085446	0.611515	2.11629e-05	0.00182925	0.869105	1.99714e-09	3.03567e-06	0.25759	0.0400538	0.436076
FBgn0262656	1.03816	2.14174e-05	0.00184107	1.14478	3.05404e-06	0.000645683	0.106625	0.612402	1
FBgn0042696	1.06125	2.20734e-05	0.0018871	0.796916	0.00151049	0.0490283	-0.264338	0.19913	0.857579
FBgn0038839	1.34673	2.48857e-05	0.00209321	1.36398	1.99156e-05	0.00261832	0.0172468	0.945821	1
FBgn0013343	0.910682	2.57637e-05	0.00213795	0.991351	4.83542e-06	0.000927691	0.0806689	0.660224	1
FBgn0032129	0.77905	3.01455e-05	0.00239646	0.697669	0.000183263	0.0125752	-0.081381	0.612557	1
FBgn0262945	-1.36379	3.0183e-05	0.00239646	-1.57707	1.88612e-06	0.000453974	-0.213284	0.500823	1
FBgn0004244	1.7063	3.03292e-05	0.00239646	2.05546	5.64193e-07	0.000205275	0.349163	0.275516	0.879296
FBgn0033872	1.28634	3.10844e-05	0.00244379	1.23926	6.08474e-05	0.00576944	-0.0470814	0.85052	1
FBgn0259216	1.86051	3.25059e-05	0.00254277	1.73095	0.000118357	0.00954479	-0.129552	0.696851	1
FBgn0051665	1.00187	3.38514e-05	0.00261105	1.0311	2.01774e-05	0.00263063	0.0292312	0.881138	1
FBgn0051140	1.06313	3.45211e-05	0.00263398	1.1957	3.12091e-06	0.000651021	0.132574	0.518217	1
FBgn0033504	0.543989	3.4682e-05	0.00263398	0.474772	0.000300052	0.0173864	-0.069217	0.544448	1
FBgn0050440	0.948892	3.56246e-05	0.0026925	0.784092	0.000612387	0.0277598	-0.1648	0.399715	0.988995
FBgn0004242	1.13523	3.93039e-05	0.00294215	1.30874	2.38202e-06	0.000540096	0.173505	0.454888	1
FBgn0026199	1.03217	4.11985e-05	0.00304301	0.95207	0.000149921	0.0112226	-0.0801027	0.710476	1
FBgn0039914	0.814242	4.14293e-05	0.00304301	0.677814	0.000620359	0.02783	-0.136428	0.425983	1
FBgn0001991	0.893645	4.1737e-05	0.00305128	0.944917	1.49623e-05	0.00218771	0.0512717	0.777134	1
FBgn0028996	1.13656	4.45606e-05	0.00321267	1.16437	2.91841e-05	0.00335724	0.0278073	0.902417	1
FBgn0262509	1.22393	4.93589e-05	0.00351189	0.973192	0.00124334	0.0430356	-0.250741	0.313911	0.925396
FBgn0051998	0.92176	4.93842e-05	0.00351189	0.92661	4.52545e-05	0.00465794	0.00484982	0.980307	1
FBgn0052311	0.520116	4.99175e-05	0.00353375	0.4532	0.000405322	0.0208438	-0.066916	0.549282	1
FBgn0052009	1.10396	5.23362e-05	0.0036798	1.0798	7.5955e-05	0.0068294	-0.0241554	0.916018	1
FBgn0034140	-0.98208	5.26618e-05	0.0036798	-1.16085	1.7762e-06	0.000434198	-0.178775	0.418222	1
FBgn0052000	0.796297	5.3221e-05	0.00370063	0.75084	0.000135771	0.0105679	-0.0454564	0.79094	1
FBgn0050011	0.609199	5.84938e-05	0.00401375	0.559043	0.000222027	0.0143949	-0.0501553	0.705263	1
FBgn0052284	-1.25033	5.90814e-05	0.00402977	-1.4205	5.97856e-06	0.00110041	-0.170175	0.563662	1
FBgn0011206	1.1227	6.76644e-05	0.00448563	0.994042	0.000416695	0.0210977	-0.128657	0.582221	1
FBgn0263980	0.613521	6.868e-05	0.00453375	0.564873	0.000250564	0.0153728	-0.0486482	0.711723	1
FBgn0261618	0.694947	8.05034e-05	0.00516178	0.626485	0.000367717	0.0200582	-0.0684617	0.657056	1
FBgn0037636	0.96636	9.44273e-05	0.00593299	1.07056	1.64754e-05	0.00228104	0.104199	0.627187	1
FBgn0085335	1.12546	9.56597e-05	0.00598638	1.2815	8.77149e-06	0.0014592	0.156035	0.499967	1
FBgn0032957	0.76131	0.000102959	0.00635435	0.674061	0.000593163	0.0271745	-0.0872488	0.59788	1
FBgn0264489	0.560059	0.00010357	0.00635435	0.464105	0.00125753	0.0433349	-0.0959545	0.448876	1
FBgn0263218	0.984647	0.000107618	0.00650069	1.07653	2.27401e-05	0.00286911	0.0918819	0.653985	1
FBgn0051635	0.603508	0.000108945	0.00653044	0.905859	8.6319e-09	9.64614e-06	0.302351	0.0264773	0.346062
FBgn0025678	-0.51512	0.000119625	0.00706238	-0.454766	0.000690057	0.0297733	0.0603542	0.61771	1
FBgn0259110	1.24319	0.000127474	0.00735915	1.29892	6.26772e-05	0.00587177	0.0557224	0.827376	1
FBgn0261574	0.661764	0.00012796	0.00736007	0.698169	5.43088e-05	0.00534378	0.0364048	0.809293	1
FBgn0261793	0.806694	0.000131263	0.00749495	0.889919	2.59434e-05	0.00312734	0.0832248	0.650016	1
FBgn0086911	0.523547	0.000132492	0.00753757	0.485227	0.00039568	0.0208438	-0.0383199	0.747921	1
FBgn0003380	1.57475	0.000134681	0.00763434	2.10831	3.70082e-07	0.000152367	0.533558	0.0988239	0.689548
FBgn0264006	1.20908	0.000141868	0.00787066	1.36521	1.71246e-05	0.00235013	0.156126	0.535232	1
FBgn0036814	0.817021	0.000145825	0.00803322	0.811978	0.000160059	0.0116693	-0.00504308	0.978468	1
FBgn0036948	-0.986215	0.000148252	0.00813828	-1.00753	0.000106702	0.00883259	-0.0213186	0.928223	1
FBgn0250754	0.791641	0.000150266	0.00816288	0.974113	3.57386e-06	0.000716834	0.182472	0.315361	0.927494
FBgn0051221	1.41334	0.000152705	0.00826666	1.47792	7.72865e-05	0.0068965	0.0645785	0.832881	1
FBgn0261788	0.691659	0.000175155	0.00922659	0.967405	1.85965e-07	8.81644e-05	0.275746	0.0830131	0.632914
FBgn0052016	0.72247	0.000183827	0.00956186	0.75441	9.56709e-05	0.00809065	0.0319393	0.849421	1
FBgn0052010	1.04402	0.000183964	0.00956186	1.04112	0.000192528	0.0130394	-0.0028964	0.990206	1
FBgn0261822	0.743095	0.000192134	0.00982334	0.888145	9.20321e-06	0.00148437	0.14505	0.403775	0.993249
FBgn0000246	0.842657	0.000193941	0.00988296	0.757916	0.000781158	0.0321611	-0.0847413	0.664603	1
FBgn0263352	1.01073	0.000202248	0.01024	1.32547	1.47767e-06	0.000366954	0.314742	0.180197	0.854027
FBgn0264255	1.54677	0.000218914	0.0109074	2.04447	1.14131e-06	0.000330662	0.497696	0.128627	0.733165
FBgn0034162	-0.799721	0.000221115	0.010982	-0.766749	0.000401339	0.0208438	0.0329718	0.866951	1
FBgn0086677	1.60935	0.000222593	0.0110205	1.86913	1.76731e-05	0.00239785	0.259781	0.435866	1
FBgn0036891	-0.624925	0.000224765	0.011058	-0.653685	0.000116518	0.0094452	-0.0287602	0.852186	1
FBgn0262116	-0.555865	0.000235408	0.0114734	-0.68343	6.13753e-06	0.00111653	-0.127565	0.351521	0.951809
FBgn0085383	2.52781	0.000237165	0.0115078	2.44732	0.00040572	0.0208438	-0.0804913	0.855619	1
FBgn0262739	0.723187	0.000237586	0.0115078	0.80492	4.51553e-05	0.00465794	0.0817335	0.633994	1
FBgn0039431	0.838857	0.000239695	0.0115647	1.00642	1.11097e-05	0.00170403	0.167565	0.384576	0.974295
FBgn0025740	0.911761	0.000247602	0.0118102	0.91805	0.000225293	0.0144292	0.00628831	0.976635	1
FBgn0029708	1.09261	0.000293104	0.0135669	1.29135	1.79322e-05	0.00239785	0.198742	0.405994	0.995732
FBgn0032400	0.598199	0.00029775	0.0137009	0.717524	1.5509e-05	0.00222596	0.119325	0.411581	0.998633
FBgn0053978	1.21935	0.000299555	0.0137164	1.29083	0.000130199	0.0103399	0.0714862	0.791832	1
FBgn0039479	1.93778	0.00029984	0.0137164	2.07163	0.000111196	0.00906078	0.133848	0.741082	1
FBgn0053217	0.994996	0.000313898	0.0141934	0.935901	0.000684975	0.0296854	-0.0590945	0.803468	1
FBgn0026160	0.910591	0.000315368	0.0141997	0.906973	0.000336232	0.0189904	-0.00361719	0.986427	1
FBgn0002945	1.11758	0.000320397	0.0143449	1.23093	7.29754e-05	0.00663779	0.113351	0.644646	1
FBgn0016977	0.726063	0.000320914	0.0143449	0.857262	2.3515e-05	0.00292671	0.131199	0.456787	1
FBgn0053963	2.39756	0.000328645	0.0145244	2.69656	4.30984e-05	0.00452533	0.299002	0.491306	1
FBgn0052602	1.08095	0.000344468	0.01497	1.03129	0.000622594	0.02783	-0.0496625	0.848906	1
FBgn0034822	-3.84449	0.000363951	0.0155502	-4.67037	5.76483e-05	0.00556734	-0.825875	0.516382	1
FBgn0020503	0.546137	0.000364777	0.0155502	0.533535	0.00049656	0.0242606	-0.0126028	0.925183	1
FBgn0033010	0.881384	0.000378697	0.0160127	0.934529	0.000168521	0.0120941	0.0531455	0.803969	1
FBgn0004880	1.50571	0.000385065	0.0162154	1.78323	2.66709e-05	0.00318524	0.277527	0.404549	0.994147
FBgn0019985	1.32354	0.00039169	0.0164289	1.30867	0.000460637	0.0227339	-0.0148678	0.96028	1
FBgn0035186	-0.665532	0.000399064	0.0165651	-0.732587	0.000103803	0.00863832	-0.0670546	0.697939	1
FBgn0031032	-1.65705	0.000419321	0.0172871	-2.1577	7.90369e-06	0.00134406	-0.500651	0.283621	0.889843
FBgn0003345	0.67058	0.0004213	0.0172998	0.695414	0.000258473	0.0157961	0.0248343	0.880143	1
FBgn0052369	0.694259	0.000427709	0.017517	0.750029	0.000144583	0.0110883	0.0557697	0.741028	1
FBgn0260474	-0.690891	0.000432802	0.0176793	-0.631017	0.00131637	0.044577	0.0598747	0.737083	1
FBgn0015609	0.927978	0.000442678	0.0180357	1.02264	0.000108319	0.00887248	0.0946631	0.662186	1
FBgn0053653	0.8428	0.000458589	0.0185871	0.900781	0.000183125	0.0125752	0.0579813	0.773736	1
FBgn0034435	-5.47741	0.000469728	0.0189405	-7.29246	4.80093e-05	0.00478411	-1.81505	0.266573	0.871768
FBgn0003463	0.799849	0.000472968	0.0190221	0.875176	0.000133296	0.0105324	0.075327	0.695422	1
FBgn0052011	0.814666	0.000492781	0.0196172	0.888005	0.000149475	0.0112226	0.0733389	0.712673	1
FBgn0026427	0.696131	0.0005026	0.0199068	0.860666	1.87684e-05	0.0024884	0.164535	0.345493	0.948354
FBgn0262601	-0.422129	0.000532631	0.021043	-0.465298	0.00013516	0.0105679	-0.043169	0.694742	1
FBgn0004449	0.580917	0.000546182	0.0213625	0.642648	0.00013448	0.0105679	0.061731	0.672821	1
FBgn0034145	0.554794	0.000548988	0.0214187	0.537668	0.000810407	0.0330199	-0.0171255	0.902751	1
FBgn0010434	0.429585	0.000563716	0.0218842	0.44182	0.000392621	0.0208438	0.0122354	0.910931	1
FBgn0052251	0.651097	0.000565384	0.0218946	0.831892	1.17777e-05	0.00176759	0.180796	0.271647	0.876378
FBgn0032156	0.448807	0.000580845	0.0223276	0.468962	0.000328076	0.0187327	0.0201548	0.85957	1
FBgn0260965	0.683781	0.000641647	0.0243065	0.819267	4.56514e-05	0.00466808	0.135486	0.432817	1
FBgn0052423	0.579614	0.000678755	0.0252546	0.556947	0.00108706	0.0406868	-0.022667	0.879539	1
FBgn0040505	0.807094	0.000712155	0.0263396	0.850481	0.000364836	0.0200582	0.0433871	0.82748	1
FBgn0011693	-0.4766	0.000748251	0.027161	-0.530879	0.000175702	0.0123848	-0.0542794	0.671286	1
FBgn0032497	0.484451	0.000762374	0.0275977	0.668998	3.68693e-06	0.000730153	0.184547	0.142052	0.767614
FBgn0040069	-0.887573	0.000771351	0.0276573	-1.27624	1.3582e-06	0.000348344	-0.388668	0.106086	0.689671
FBgn0260003	0.490208	0.000774174	0.0276573	0.474041	0.00114648	0.0418461	-0.0161666	0.899537	1
FBgn0262593	0.736363	0.000774297	0.0276573	0.827267	0.000160364	0.0116693	0.0909049	0.620792	1
FBgn0263749	0.700508	0.000776385	0.0276686	0.760958	0.00026905	0.016336	0.0604493	0.740398	1
FBgn0028397	0.74671	0.000803857	0.0285178	0.75528	0.000703483	0.0301413	0.00857042	0.964504	1
FBgn0262160	0.580214	0.000810799	0.0286342	0.644722	0.000203813	0.0136267	0.0645082	0.670263	1
FBgn0086675	1.46683	0.000826444	0.029121	1.76713	5.99861e-05	0.00574688	0.3003	0.393738	0.984189
FBgn0000253	0.712537	0.000829751	0.0291718	0.691386	0.00117152	0.0422313	-0.0211511	0.90972	1
FBgn0040256	1.15046	0.000832198	0.0291922	1.4593	2.70492e-05	0.00320595	0.308838	0.288958	0.896797
FBgn0027930	-0.583918	0.000867857	0.0303072	-0.612004	0.000487122	0.0238903	-0.0280859	0.859778	1
FBgn0052206	1.77643	0.000881136	0.0306342	1.77822	0.000888119	0.0351814	0.00179592	0.996289	1
FBgn0260486	0.455423	0.000887488	0.0307866	0.437884	0.00140055	0.0468195	-0.0175383	0.882874	1
FBgn0261928	0.856816	0.000897531	0.0309975	1.05893	4.09778e-05	0.00439108	0.202112	0.343852	0.948236
FBgn0034070	1.18193	0.000925292	0.0315386	1.47672	3.23665e-05	0.00361601	0.294784	0.289964	0.899027
FBgn0004198	0.702413	0.000935475	0.0317055	0.676538	0.00144528	0.0475018	-0.0258743	0.88572	1
FBgn0039927	0.753237	0.00093627	0.0317055	0.803331	0.000422215	0.0213082	0.0500944	0.794375	1
FBgn0259211	0.990851	0.000973391	0.0326084	1.08151	0.000314654	0.0180984	0.0906614	0.705894	1
FBgn0260400	0.968648	0.0010061	0.0333485	1.21023	4.04305e-05	0.00436232	0.241587	0.317793	0.92828
FBgn0263097	0.701001	0.00102779	0.033852	0.799577	0.000188665	0.0128894	0.0985762	0.59482	1
FBgn0010415	0.608463	0.00104449	0.0342579	0.624543	0.000771317	0.0319109	0.01608	0.921157	1
FBgn0028852	-5.9407	0.00109676	0.0358955	-5.9407	0.00119599	0.0426106	0	1	1
FBgn0041102	-5.94072	0.001099	0.0358955	-5.94072	0.00119838	0.0426106	0	1	1
FBgn0036309	0.701039	0.0011132	0.0362079	0.885421	4.19508e-05	0.00446476	0.184382	0.322352	0.933203
FBgn0259994	0.774609	0.00117539	0.0379153	0.876423	0.00024468	0.0152511	0.101814	0.611023	1
FBgn0025741	0.700761	0.00122778	0.0393619	0.765218	0.000428644	0.0215631	0.0644577	0.733985	1
FBgn0085434	0.573835	0.00126238	0.0401422	0.699637	8.69245e-05	0.00751345	0.125803	0.409728	0.996626
FBgn0016076	0.514863	0.00143513	0.0441114	0.551649	0.00064683	0.0285866	0.0367857	0.793182	1
FBgn0035338	0.507077	0.00152036	0.0460079	0.566819	0.000400261	0.0208438	0.0597419	0.665998	1
FBgn0000273	0.573666	0.00155917	0.0469099	0.642373	0.000408032	0.0208438	0.0687069	0.665413	1
FBgn0085279	-0.663985	0.00163993	0.0489632	-0.755956	0.000362727	0.0200582	-0.0919713	0.636114	1
FBgn0003386	0.928283	0.00165075	0.0491923	1.00896	0.000627566	0.0279723	0.0806747	0.737805	1
FBgn0040972	-1.9641	1.93272e-16	5.03956e-13	0.327039	0.164385	0.568229	2.29113	9.05149e-25	4.72035e-21
FBgn0010222	-1.33053	4.71769e-15	9.22603e-12	0.00229962	0.989266	1	1.33283	1.4832e-17	2.10952e-14
FBgn0035176	-1.38782	2.61927e-14	3.72532e-11	0.168659	0.361905	0.772582	1.55647	3.00701e-20	7.84077e-17
FBgn0032973	-2.37373	8.41523e-14	1.09714e-10	-0.343458	0.264277	0.706956	2.03028	6.53914e-12	3.19703e-09
FBgn0035189	1.18358	1.87441e-13	2.25577e-10	0.178683	0.258782	0.698885	-1.0049	4.0246e-13	3.14824e-10
FBgn0025583	-1.60408	2.41545e-12	2.36185e-09	-0.654252	0.00427397	0.0915977	0.949831	5.52858e-06	0.000537234
FBgn0034511	-1.61203	6.31815e-12	4.94237e-09	-0.727818	0.00190714	0.0557214	0.884217	3.60119e-05	0.00242848
FBgn0033835	-1.35213	1.42707e-11	1.01484e-08	-0.608495	0.00242273	0.0654639	0.743635	4.59344e-05	0.00295738
FBgn0039324	1.82911	2.48007e-11	1.61669e-08	0.327416	0.220612	0.642973	-1.5017	8.1422e-11	3.18462e-08
FBgn0032264	-1.05287	5.42314e-11	3.14241e-08	-0.246773	0.124906	0.521487	0.8061	3.60842e-08	7.33166e-06
FBgn0030310	-1.09456	1.18465e-10	6.17796e-08	-0.0531908	0.755753	1	1.04137	2.04586e-11	8.42301e-09
FBgn0053470	-1.32753	2.72481e-10	1.25381e-07	-0.593153	0.00490732	0.099964	0.734374	0.000127098	0.00683315
FBgn0025456	-0.864486	5.00472e-10	2.00766e-07	-0.143967	0.303175	0.755282	0.720518	1.19929e-08	2.80043e-06
FBgn0002526	0.848379	5.40939e-10	2.11575e-07	0.0219472	0.870003	1	-0.826432	4.9202e-12	2.48312e-09
FBgn0027584	-1.57806	1.00875e-09	3.67021e-07	-0.43665	0.091641	0.449584	1.14141	1.45193e-06	0.000176089
FBgn0053329	-1.44766	1.10836e-09	3.85338e-07	-0.544772	0.0205061	0.220342	0.902889	3.46283e-05	0.00237614
FBgn0039325	1.9439	1.97659e-09	6.72255e-07	0.0880846	0.778416	1	-1.85582	1.81953e-11	7.71381e-09
FBgn0032834	-1.98462	2.02503e-09	6.74075e-07	-1.01229	0.00170645	0.0524507	0.972339	0.001577	0.048593
FBgn0020414	-0.857291	4.59497e-09	1.40958e-06	0.163016	0.271715	0.717121	1.02031	2.25263e-14	2.20265e-11
FBgn0033789	-1.03045	5.51976e-09	1.62937e-06	-0.201837	0.256605	0.696614	0.828614	2.75776e-07	4.18884e-05
FBgn0052302	-2.05808	6.24387e-09	1.80899e-06	0.160006	0.643305	1	2.21808	1.8243e-11	7.71381e-09
FBgn0000964	0.915492	7.08547e-09	2.01549e-06	-0.0568579	0.715243	1	-0.97235	1.95649e-12	1.17728e-09
FBgn0261451	0.754593	9.91385e-09	2.67418e-06	0.366131	0.00494761	0.100154	-0.388462	0.000719259	0.026622
FBgn0034611	-0.707989	1.06747e-08	2.78342e-06	-0.189935	0.126291	0.522277	0.518054	3.82623e-06	0.000399076
FBgn0000210	1.00851	1.21916e-08	3.07642e-06	0.2824	0.115044	0.504587	-0.726107	1.26355e-06	0.000155655
FBgn0010482	0.872809	1.58956e-08	3.83429e-06	0.439704	0.00425382	0.0912907	-0.433105	0.00107853	0.0362872
FBgn0029167	0.904213	1.68491e-08	3.99399e-06	0.324353	0.0406902	0.310233	-0.57986	2.88628e-05	0.00202493
FBgn0031560	-1.2357	1.94988e-08	4.48615e-06	-0.0584891	0.792354	1	1.17721	5.65964e-09	1.47575e-06
FBgn0030737	0.835127	2.50287e-08	5.51512e-06	0.150442	0.307837	0.76144	-0.684684	1.633e-07	2.68929e-05
FBgn0262140	-3.36784	3.69458e-08	7.91804e-06	-1.28946	0.0128738	0.170254	2.07838	0.000663255	0.0250643
FBgn0000448	1.6419	6.87597e-08	1.41545e-05	0.601383	0.0518336	0.34711	-1.04052	2.82975e-05	0.00201234
FBgn0051869	0.845166	9.99459e-08	1.95457e-05	0.0266689	0.865601	1	-0.818497	3.12728e-09	8.58355e-07
FBgn0037126	-1.51692	1.05478e-07	2.01245e-05	-0.352188	0.210867	0.629255	1.16473	8.68637e-06	0.000804131
FBgn0003683	9.82079	1.12096e-07	2.11293e-05	3.12135	0.136295	0.536708	-6.69943	1.32324e-08	3.0003e-06
FBgn0040349	1.00871	1.28449e-07	2.39237e-05	0.116365	0.534417	0.92274	-0.892346	7.65163e-08	1.39519e-05
FBgn0015010	-0.73632	1.43857e-07	2.64782e-05	0.262461	0.0644529	0.383118	0.99878	4.78875e-15	5.35143e-12
FBgn0038566	9.71321	1.7458e-07	3.17594e-05	0	1	1	-9.71321	9.02179e-11	3.44258e-08
FBgn0039759	-1.75673	2.24076e-07	4.0295e-05	0.538391	0.0908836	0.447552	2.29513	8.11764e-14	7.47061e-11
FBgn0036363	-2.04685	2.61995e-07	4.65785e-05	0.959859	0.00460721	0.0962347	3.0067	3.49949e-18	5.47495e-15
FBgn0038842	-0.722375	2.88212e-07	5.06639e-05	0.296411	0.0351074	0.286668	1.01879	9.14039e-16	1.10001e-12
FBgn0035791	1.21566	3.49214e-07	6.00379e-05	0.502274	0.0325762	0.277192	-0.713385	0.000467347	0.0196022
FBgn0038353	-0.736811	3.73198e-07	6.34639e-05	0.0858501	0.558536	0.94122	0.822662	4.52658e-10	1.38859e-07
FBgn0010038	-1.23426	4.39153e-07	7.38769e-05	-0.460846	0.0587455	0.365186	0.773412	0.000527805	0.0211189
FBgn0037906	0.681277	5.48792e-07	9.03773e-05	-0.318935	0.0177491	0.203581	-1.00021	9.1869e-17	1.19774e-13
FBgn0038299	-0.970001	6.51516e-07	0.000105082	0.154798	0.432501	0.836663	1.1248	2.85737e-10	9.12316e-08
FBgn0263080	-0.96429	6.70653e-07	0.000107065	0.586517	0.0027539	0.0705151	1.55081	2.36922e-18	4.1185e-15
FBgn0031718	8.26009	6.81933e-07	0.000107766	1.83041	0.362015	0.772677	-6.42968	1.23257e-08	2.83582e-06
FBgn0004389	8.49121	7.32427e-07	0.000113758	4.02986	0.0433398	0.321961	-4.46135	4.19931e-06	0.000426612
FBgn0031621	8.63315	7.68688e-07	0.000117903	2.61213	0.209773	0.627753	-6.02102	7.6693e-08	1.39519e-05
FBgn0030575	-0.910734	1.04261e-06	0.000151033	-0.236651	0.202747	0.622871	0.674083	6.87931e-05	0.00418564
FBgn0260746	0.842054	1.17483e-06	0.000168626	0.178948	0.294394	0.746119	-0.663106	1.13901e-05	0.00100111
FBgn0033047	0.949162	1.32784e-06	0.000185482	0.0688263	0.722162	1	-0.880336	2.49825e-07	3.86982e-05
FBgn0033065	0.934272	1.47207e-06	0.000199453	-0.0316209	0.866868	1	-0.965893	1.34701e-08	3.01058e-06
FBgn0036349	8.28784	1.50434e-06	0.000199453	3.109	0.132419	0.529712	-5.17884	7.48264e-07	9.83747e-05
FBgn0040735	-0.8498	1.62145e-06	0.000213173	-0.129903	0.466325	0.869047	0.719897	7.92936e-06	0.000747319
FBgn0035484	0.897334	1.77301e-06	0.000227367	-0.244411	0.184785	0.60354	-1.14175	4.91315e-12	2.48312e-09
FBgn0024289	1.23334	1.79729e-06	0.000228607	-0.370448	0.133917	0.532166	-1.60379	1.67084e-12	1.04561e-09
FBgn0033880	-1.20638	3.12197e-06	0.000372849	-0.362318	0.15286	0.568181	0.844065	0.000361001	0.0159327
FBgn0036805	-0.578863	3.19923e-06	0.000376917	-0.13769	0.269199	0.713521	0.441173	8.43361e-05	0.00488681
FBgn0085325	-2.18147	3.35692e-06	0.000391933	-0.360553	0.394866	0.80268	1.82092	2.85109e-05	0.00201644
FBgn0038679	0.685733	4.73853e-06	0.00052953	0.0454502	0.763362	1	-0.640283	8.26621e-07	0.000106004
FBgn0030594	0.783785	6.81042e-06	0.000710327	0.214411	0.212338	0.631613	-0.569373	0.000180558	0.00905706
FBgn0030593	0.908105	7.95404e-06	0.000813339	0.274096	0.169544	0.577888	-0.634009	0.000346209	0.0154315
FBgn0031522	1.46945	8.80762e-06	0.000889002	0.367762	0.26152	0.702882	-1.10169	8.22087e-05	0.00479908
FBgn0040653	-0.850353	9.75273e-06	0.000959632	-0.266428	0.168768	0.576943	0.583925	0.000832984	0.02982
FBgn0038652	-0.674492	1.08683e-05	0.00106272	-0.146347	0.342139	0.772533	0.528144	0.000142904	0.00745245
FBgn0031756	0.885944	1.17274e-05	0.00113256	-0.363208	0.0680446	0.39428	-1.24915	2.72906e-12	1.47228e-09
FBgn0016075	0.703342	1.26763e-05	0.0012167	-0.00386199	0.980534	1	-0.707204	5.9696e-07	8.39184e-05
FBgn0020416	-0.602505	1.54481e-05	0.00145593	0.322499	0.022313	0.229725	0.925005	2.48529e-13	2.04644e-10
FBgn0038730	1.10277	1.64075e-05	0.00151891	0.404404	0.112312	0.497627	-0.698369	0.00137217	0.0436335
FBgn0039873	0.921501	1.81403e-05	0.00163107	0.0108614	0.958893	1	-0.91064	1.25514e-06	0.000155655
FBgn0001174	4.78746	2.24744e-05	0.00191093	0.76689	0.508758	0.904594	-4.02057	3.90326e-06	0.000401753
FBgn0033301	-0.795963	2.5243e-05	0.0021119	0.394105	0.035397	0.28813	1.19007	2.28835e-12	1.27862e-09
FBgn0037935	0.817149	2.71275e-05	0.00222405	0.266351	0.170655	0.579531	-0.550798	0.00102115	0.0347301
FBgn0052279	-1.48535	2.76719e-05	0.00225483	0.0326162	0.924434	1	1.51796	2.85733e-06	0.000314809
FBgn0013755	7.01979	2.85109e-05	0.00231116	2.63483	0.202562	0.622871	-4.38495	1.90539e-05	0.00144009
FBgn0000454	-0.790039	2.93365e-05	0.00236582	0.190363	0.322052	0.772533	0.980402	1.38949e-08	3.06178e-06
FBgn0031689	0.675722	2.95523e-05	0.002371	0.0729508	0.647381	1	-0.602771	2.21258e-05	0.00161756
FBgn0036951	-2.16726	3.3124e-05	0.00257824	-0.154185	0.740402	1	2.01308	2.8613e-05	0.00201644
FBgn0025454	0.98228	3.38794e-05	0.00261105	0.16223	0.484009	0.885238	-0.82005	7.0502e-05	0.0042587
FBgn0033234	-0.655959	3.44287e-05	0.00263398	0.0551598	0.729134	1	0.711118	7.00179e-07	9.296e-05
FBgn0036791	6.56177	3.98063e-05	0.00296557	0.137891	0.93717	1	-6.42388	6.62872e-07	9.01794e-05
FBgn0034514	6.11656	4.26117e-05	0.00310074	-2.57067	0.161942	0.568181	-8.68723	6.69335e-09	1.71668e-06
FBgn0035763	-0.560152	5.39129e-05	0.00373216	0.0126106	0.928214	1	0.572762	5.10919e-06	0.000505907
FBgn0032036	-0.642385	5.69557e-05	0.00392543	0.152457	0.344231	0.772533	0.794841	3.96624e-08	7.85466e-06
FBgn0262813	7.00115	5.92423e-05	0.00402977	1.82969	0.362934	0.773373	-5.17146	8.88189e-06	0.000807891
FBgn0031971	-0.544282	6.31527e-05	0.00424045	0.100823	0.461702	0.864971	0.645106	1.49757e-07	2.5193e-05
FBgn0036563	-1.31165	6.75651e-05	0.00448563	0.195468	0.531426	0.921338	1.50712	3.20966e-07	4.82838e-05
FBgn0004003	1.10107	7.18661e-05	0.00470437	-0.455511	0.102236	0.475577	-1.55658	2.38037e-10	7.7585e-08
FBgn0032167	-0.645544	7.45169e-05	0.00483742	-0.00040328	0.998043	1	0.645141	1.2631e-05	0.00107985
FBgn0083973	3.61044	7.8739e-05	0.00506943	0.655588	0.494073	0.891379	-2.95485	3.54448e-05	0.00240235
FBgn0031913	-0.601761	9.17949e-05	0.0058143	0.106704	0.49294	0.890846	0.708465	3.8635e-07	5.66999e-05
FBgn0034885	0.769173	0.000103235	0.00635435	-0.46492	0.0166028	0.19798	-1.23409	2.26947e-12	1.27862e-09
FBgn0000227	6.19245	0.000103523	0.00635435	-2.57783	0.164169	0.568181	-8.77029	3.2267e-08	6.73089e-06
FBgn0032335	8.13784	0.000106055	0.00648139	1.82223	0.373402	0.783042	-6.31562	1.6707e-05	0.00132911
FBgn0035501	-0.851243	0.000106662	0.00649312	-0.155832	0.479161	0.880254	0.695411	0.000488885	0.020067
FBgn0020385	0.736868	0.000116394	0.00692387	0.157757	0.401348	0.808058	-0.57911	0.00055765	0.0220872
FBgn0051072	-0.495165	0.000121264	0.00713226	0.220203	0.0910154	0.447919	0.715368	8.21276e-10	2.42431e-07
FBgn0001114	0.735089	0.000122781	0.00719443	-0.145232	0.437904	0.841848	-0.880321	1.80747e-07	2.94562e-05
FBgn0000047	0.703894	0.000126868	0.00735132	0.0899504	0.618498	0.987993	-0.613943	0.000141745	0.00742772
FBgn0261673	0.776123	0.000130287	0.00746645	0.0157816	0.937421	1	-0.760341	1.80792e-05	0.0014067
FBgn0053462	-2.28977	0.000139447	0.00782098	-0.346173	0.546131	0.931149	1.94359	0.000489807	0.020067
FBgn0002528	0.627436	0.000139473	0.00782098	-0.136047	0.403157	0.809446	-0.763482	1.45793e-07	2.47927e-05
FBgn0039452	-0.625125	0.000143664	0.00794214	0.160605	0.334031	0.772533	0.78573	1.37739e-07	2.36804e-05
FBgn0039719	-1.67014	0.000149349	0.00816288	-0.282422	0.491363	0.88964	1.38771	0.000597731	0.0232047
FBgn0264273	0.956048	0.000149992	0.00816288	0.18128	0.481708	0.882577	-0.774768	0.000294057	0.013611
FBgn0038291	1.65237	0.000168735	0.00900977	0.16903	0.702931	1	-1.48334	6.50711e-05	0.0039923
FBgn0035090	0.549108	0.000187048	0.00968993	-0.412756	0.00441447	0.0935831	-0.961865	1.84143e-13	1.60051e-10
FBgn0030013	-0.506461	0.000188466	0.00973121	-0.119853	0.377017	0.786666	0.386608	0.00153016	0.0476881
FBgn0031523	0.857994	0.000207158	0.0104548	0.121678	0.595568	0.970691	-0.736316	0.000250531	0.0119136
FBgn0016684	0.758413	0.000208888	0.0105082	-0.116984	0.561631	0.943988	-0.875397	1.11329e-06	0.000140464
FBgn0026314	0.836163	0.000216674	0.0108303	-0.00736987	0.97383	1	-0.843533	1.89702e-05	0.00144009
FBgn0035315	5.21775	0.000224178	0.011058	0.0613742	0.967317	1	-5.15638	6.25964e-06	0.000604519
FBgn0004052	7.73342	0.000259072	0.0122589	0	1	1	-7.73342	5.42974e-06	0.000530927
FBgn0040984	6.86203	0.000282476	0.0131837	2.61016	0.214718	0.63466	-4.25187	0.00033508	0.0151512
FBgn0038028	6.14428	0.000315851	0.0141997	1.03166	0.540734	0.927921	-5.11262	8.03223e-05	0.00472745
FBgn0035933	0.764198	0.000324264	0.0144141	0.0279658	0.89367	1	-0.736232	7.76963e-05	0.00460439
FBgn0033593	-0.860001	0.000334299	0.0146092	-0.151018	0.530752	0.920748	0.708983	0.00114274	0.0377973
FBgn0260745	0.524464	0.000347073	0.0150415	0.103872	0.474736	0.876785	-0.420592	0.00111754	0.0371997
FBgn0030927	-1.01227	0.000358099	0.0154028	0.0990399	0.723965	1	1.11131	1.45693e-05	0.00121891
FBgn0033246	0.603955	0.00036845	0.0156641	-0.142241	0.392559	0.800619	-0.746195	6.36924e-07	8.74095e-05
FBgn0260942	0.744757	0.000393394	0.0164563	-0.452165	0.0284375	0.259799	-1.19692	1.42332e-10	4.84084e-08
FBgn0032061	-2.1484	0.000419885	0.0172871	0.178899	0.762084	1	2.3273	4.09177e-05	0.00271253
FBgn0036659	-0.944972	0.000495803	0.0196874	-0.0811174	0.765223	1	0.863855	0.000458895	0.0193515
FBgn0035661	-0.48507	0.000542011	0.0213059	-0.0601644	0.669681	1	0.424905	0.000789346	0.0285204
FBgn0031010	1.5577	0.000576587	0.0222185	0.185839	0.67573	1	-1.37186	0.000389537	0.0170232
FBgn0030157	0.690859	0.000646809	0.024387	-0.0145803	0.942385	1	-0.70544	6.90249e-05	0.00418564
FBgn0000299	0.540737	0.000716409	0.0264345	-0.00690322	0.965084	1	-0.547641	0.000103654	0.00579166
FBgn0042175	-0.412531	0.00073564	0.0268904	0.154561	0.207853	0.624757	0.567092	2.31139e-07	3.61618e-05
FBgn0022700	-0.777293	0.000745267	0.0271375	-0.0188133	0.935315	1	0.758479	0.000290228	0.0134736
FBgn0039768	0.950817	0.000808598	0.0286211	0.0733458	0.791977	1	-0.877471	0.000394651	0.0171509
FBgn0050371	0.662032	0.000873705	0.0304435	0.091313	0.644854	1	-0.570719	0.0010089	0.0346788
FBgn0000083	-0.420964	0.000890934	0.0308378	0.146979	0.250619	0.687882	0.567943	6.84662e-07	9.23408e-05
FBgn0031305	0.652635	0.000930482	0.0316465	-0.181307	0.350418	0.772533	-0.833942	1.64601e-06	0.000196579
FBgn0001077	6.57857	0.000967405	0.0325485	0	1	1	-6.57857	3.70007e-05	0.00248444
FBgn0005590	6.53725	0.00101368	0.0335285	1.82449	0.370022	0.780049	-4.71276	0.000483292	0.0200029
FBgn0031558	-0.969545	0.00121412	0.0390039	-0.0764429	0.800395	1	0.893102	0.00109222	0.0365906
FBgn0034262	0.891622	0.00123522	0.0394388	-0.0457263	0.870736	1	-0.937349	8.70546e-05	0.00502572
FBgn0261952	5.55143	0.00135429	0.0427176	0	1	1	-5.55143	5.55179e-05	0.00349551
FBgn0035569	4.44051	0.00136154	0.0428071	0.917602	0.551851	0.935301	-3.52291	0.000632908	0.0243289
FBgn0051683	-0.417971	0.00137337	0.0428805	0.1496	0.252812	0.691701	0.567571	1.20604e-06	0.000150948
FBgn0030968	0.547434	0.0014009	0.0433143	-0.118527	0.486655	0.886838	-0.665961	1.0329e-05	0.000928722
FBgn0044049	6.49794	0.0014248	0.04388	1.82337	0.371673	0.781872	-4.67457	0.000768089	0.0280111
FBgn0033786	-0.454668	0.00145746	0.0446222	0.10369	0.471554	0.8739	0.558358	1.48417e-05	0.0012351
FBgn0023129	-0.434815	0.00146903	0.0448885	0.407481	0.00337774	0.0795854	0.842296	1.03868e-11	4.92429e-09
FBgn0000406	0.608163	0.00147852	0.0450907	0.0538957	0.774862	1	-0.554268	0.00101077	0.0346788
FBgn0032889	0.485691	0.00157834	0.0473955	-0.0592392	0.696672	1	-0.54493	6.03499e-05	0.00373191
FBgn0032699	0.299829	0.0468646	0.381642	0.988871	1.09237e-10	2.84835e-07	0.689041	1.94622e-07	3.13903e-05
FBgn0030148	0.446836	0.0167737	0.222772	-1.11146	2.0909e-09	3.03567e-06	-1.5583	5.76981e-20	1.28955e-16
FBgn0033207	-0.616382	0.398853	0.849797	3.60788	1.10677e-08	1.15436e-05	4.22427	2.02431e-14	2.11136e-11
FBgn0039809	-0.582573	0.00708299	0.129581	1.23873	1.37789e-08	1.34732e-05	1.82131	4.37182e-21	1.36794e-17
FBgn0029966	0.0785251	0.729278	1	-1.26175	2.26013e-08	1.96443e-05	-1.34028	1.04147e-10	3.7766e-08
FBgn0034493	-0.762929	0.0020899	0.0578699	1.35708	2.42465e-08	1.99651e-05	2.12001	1.95528e-22	7.64757e-19
FBgn0036612	-0.407501	0.0883567	0.499581	-1.34711	3.80273e-08	2.83304e-05	-0.939611	2.80038e-05	0.00200972
FBgn0001187	-0.4258	0.0399798	0.351292	-1.1287	4.80091e-08	3.26566e-05	-0.702899	0.000191942	0.0093906
FBgn0054040	0.138584	0.561613	0.980562	1.29967	1.25035e-07	6.52057e-05	1.16109	4.36423e-08	8.5348e-06
FBgn0035620	-0.478753	0.0363092	0.335533	-1.16284	3.32572e-07	0.000140624	-0.684088	0.000982412	0.033929
FBgn0050098	1.03852	0.0309021	0.30912	2.51878	4.73747e-07	0.000185157	1.48026	0.000240895	0.0115254
FBgn0004425	-0.423157	0.463598	0.905536	-2.98927	1.08081e-06	0.000330662	-2.56611	7.79168e-06	0.000738793
FBgn0041183	0.509047	0.516649	0.946262	3.58682	1.23472e-06	0.000348344	3.07778	1.53414e-07	2.55337e-05
FBgn0034143	0.204358	0.33011	0.821255	-1.00578	1.29244e-06	0.000348344	-1.21014	1.99513e-10	6.64123e-08
FBgn0005626	0.180286	0.305384	0.797971	0.827759	2.42571e-06	0.000542146	0.647473	1.71307e-05	0.00134679
FBgn0000075	-0.284005	0.270083	0.759195	-1.20656	3.01192e-06	0.000645501	-0.922551	9.2988e-05	0.00529875
FBgn0039754	0.067195	0.76951	1	-1.05675	3.19809e-06	0.000658343	-1.12395	6.4211e-08	1.21034e-05
FBgn0014076	0.272028	0.485125	0.921313	-1.78487	3.2948e-06	0.000669444	-2.05689	1.12767e-08	2.67308e-06
FBgn0086265	0.667139	0.0399485	0.351292	-1.44086	5.14378e-06	0.000969572	-2.108	1.36149e-12	8.87524e-10
FBgn0035743	-0.450372	0.142346	0.613354	1.43735	6.56626e-06	0.00116738	1.88772	1.65504e-11	7.39803e-09
FBgn0259147	-0.850889	0.0547627	0.402425	1.87926	7.83872e-06	0.00134406	2.73015	6.02303e-13	4.48716e-10
FBgn0027570	-0.196029	0.188482	0.660425	-0.659946	8.8606e-06	0.0014592	-0.463918	0.0005593	0.0220966
FBgn0000024	0.341963	0.124119	0.586752	0.952968	1.78555e-05	0.00239785	0.611005	0.0011928	0.0391223
FBgn0002563	-0.0669237	0.868654	1	-1.70645	2.13425e-05	0.00275954	-1.63953	1.06362e-05	0.000940132
FBgn0033327	0.646611	0.0756431	0.470019	-1.5482	2.16116e-05	0.00277143	-2.19481	9.7456e-11	3.63024e-08
FBgn0033875	-0.069051	0.643142	1	0.641025	2.25698e-05	0.00286911	0.710076	9.58274e-08	1.70366e-05
FBgn0033887	0.0360734	0.897815	1	-1.179	2.49077e-05	0.00306836	-1.21507	2.14525e-06	0.000246783
FBgn0003979	0.569637	0.117391	0.573754	-1.48101	2.80606e-05	0.00329328	-2.05065	7.23926e-10	2.17804e-07
FBgn0035673	0.278011	0.09874	0.530224	-0.701882	2.91751e-05	0.00335724	-0.979894	1.06213e-10	3.7766e-08
FBgn0032381	0.0774057	0.657108	1	0.735226	2.95562e-05	0.00337523	0.65782	1.84133e-05	0.00140994
FBgn0260006	0.0672496	0.688052	1	-0.700939	2.99779e-05	0.00339858	-0.768188	3.87785e-07	5.66999e-05
FBgn0038611	0.154413	0.630568	1	-1.3137	3.18672e-05	0.00358678	-1.46812	5.04286e-07	7.17232e-05
FBgn0086266	0.0964541	0.835462	1	-1.92336	3.2631e-05	0.00361601	-2.01982	3.04821e-06	0.000332231
FBgn0035619	-0.187042	0.366847	0.821255	-0.854524	3.28203e-05	0.00361601	-0.667482	0.000361528	0.0159327
FBgn0261625	0.258911	0.171219	0.633323	0.789283	3.81357e-05	0.00417226	0.530372	0.00148474	0.046738
FBgn0035666	-0.344595	0.320598	0.814152	-1.40503	4.72095e-05	0.00475271	-1.06043	0.000803185	0.0289535
FBgn0036321	0.0765787	0.605142	1	-0.59351	5.65415e-05	0.00552266	-0.670088	4.7637e-07	6.83743e-05
FBgn0034501	-0.0300359	0.866039	1	0.727996	6.26678e-05	0.00587177	0.758032	2.17556e-06	0.000248443
FBgn0033188	-0.302115	0.169268	0.630222	0.906408	6.44624e-05	0.00596687	1.20852	1.51697e-09	4.3151e-07
FBgn0003980	0.911415	0.00715058	0.12978	-1.2849	7.80236e-05	0.0068965	-2.19632	9.8296e-13	6.99019e-10
FBgn0263593	0.135692	0.267958	0.756829	0.485907	8.2882e-05	0.00720383	0.350215	0.00127204	0.0409213
FBgn0052282	-0.163877	0.555706	0.977359	-1.05644	0.000157454	0.0116197	-0.892562	0.000455993	0.0192811
FBgn0259998	-0.09689	0.619485	1	-0.727008	0.000172355	0.0123127	-0.630118	0.00033613	0.0151549
FBgn0041184	-0.310071	0.11342	0.565245	0.742958	0.000176874	0.0123848	1.05303	1.65246e-09	4.61655e-07
FBgn0000427	0.404082	0.169688	0.630638	-1.06367	0.00021322	0.0141404	-1.46775	3.35652e-08	6.90958e-06
FBgn0035667	0.0480857	0.836998	1	-0.855732	0.000215139	0.0141828	-0.903817	1.81625e-05	0.0014067
FBgn0043364	0.0608012	0.673524	1	0.538173	0.0002197	0.0143217	0.477372	0.000191025	0.0093906
FBgn0038395	-0.173947	0.523702	0.95113	-0.9969	0.000229872	0.0145845	-0.822953	0.000857843	0.0302527
FBgn0036831	0.13993	0.535761	0.962229	-0.823968	0.000248103	0.0153422	-0.963898	2.39714e-06	0.000271762
FBgn0085362	0.726589	0.0792358	0.479924	-1.46692	0.000249495	0.0153675	-2.19351	7.00044e-09	1.76648e-06
FBgn0262531	-0.407099	0.144404	0.613354	1.04654	0.000274038	0.016336	1.45364	1.01917e-08	2.45306e-06
FBgn0005612	0.00938247	0.947256	1	0.518547	0.000285761	0.0167783	0.509165	5.03744e-05	0.00321676
FBgn0000422	-0.569458	0.0275217	0.293308	0.953131	0.000334326	0.0189904	1.52259	1.08703e-10	3.77925e-08
FBgn0030484	0.107034	0.443482	0.889608	0.504987	0.000338387	0.0190434	0.397952	0.00132875	0.0424252
FBgn0003358	0.258465	0.129326	0.594349	-0.598676	0.000359677	0.0200582	-0.857142	1.93198e-08	4.19804e-06
FBgn0005660	-0.342338	0.217625	0.687089	0.968126	0.000371547	0.0200582	1.31046	3.66884e-08	7.35884e-06
FBgn0053258	-0.240492	0.156959	0.613354	0.611979	0.000393883	0.0208438	0.852471	2.33269e-08	4.93175e-06
FBgn0031417	0.310851	0.16486	0.623112	-0.782111	0.000407331	0.0208438	-1.09296	5.8619e-08	1.11841e-05
FBgn0039075	0.110697	0.66057	1	0.891545	0.000441849	0.0220151	0.780848	0.000367763	0.016162
FBgn0036938	-0.117457	0.725105	1	-1.15313	0.000521454	0.0248724	-1.03567	0.000661918	0.0250643
FBgn0037796	0.138007	0.492575	0.928122	0.691649	0.000542223	0.0257063	0.553642	0.00126992	0.0409213
FBgn0003328	-0.0608819	0.625352	1	0.433	0.000578501	0.0268565	0.493882	8.85065e-06	0.000807891
FBgn0036833	0.18278	0.397637	0.84906	-0.732715	0.000597434	0.0272503	-0.915495	2.45461e-06	0.000276276
FBgn0039778	0.107832	0.622212	1	-0.731446	0.000710345	0.0301578	-0.839279	1.98694e-05	0.00148735
FBgn0034724	-0.0646368	0.691676	1	-0.551163	0.000718131	0.0301578	-0.486527	0.000915769	0.0318382
FBgn0030270	-0.0340237	0.903162	1	-0.943688	0.00081046	0.0330199	-0.909664	0.000374042	0.0163918
FBgn0033292	0.307994	0.213928	0.681133	-0.839635	0.000834422	0.0337949	-1.14763	3.70184e-07	5.51574e-05
FBgn0003983	0.556737	0.139574	0.610944	-1.21383	0.000913988	0.0356592	-1.77057	2.2116e-07	3.495e-05
FBgn0022355	-0.0762398	0.751647	1	-0.788046	0.000948842	0.0368353	-0.711806	0.00103392	0.0350123
FBgn0032522	-0.138491	0.777655	1	-1.79273	0.000964095	0.0373348	-1.65424	0.000853779	0.0302527
FBgn0034276	0.164139	0.536115	0.96256	-0.86327	0.00104065	0.0395768	-1.02741	1.8343e-05	0.00140994
FBgn0053374	-0.380867	0.813033	1	5.33116	0.00116255	0.0420047	5.71203	3.50585e-05	0.00239515
FBgn0038088	0.0540475	0.815245	1	0.749323	0.00119074	0.0426106	0.695275	0.000521043	0.0210281
FBgn0053894	-0.052715	0.859374	1	0.949987	0.00121619	0.0428541	1.0027	7.60847e-05	0.00452603
FBgn0053441	1.77855	0.384743	0.836015	7.14333	0.00123195	0.042912	5.36478	0.000496628	0.0202337
FBgn0039808	-0.168859	0.653142	1	1.19114	0.00129262	0.0439053	1.36	2.14422e-05	0.00158238
FBgn0043576	0.790038	0.0732117	0.462398	-1.39051	0.00129373	0.0439053	-2.18055	7.30825e-08	1.36116e-05
FBgn0000644	0.0122027	0.971992	1	-1.10049	0.00134915	0.0455884	-1.1127	0.000410199	0.0176227
FBgn0039030	-0.0198429	0.921812	1	-0.648185	0.00138935	0.0466445	-0.628342	0.000585041	0.0228824
FBgn0003916	-0.444336	0.597646	1	2.89809	0.00142319	0.0471733	3.34243	2.05411e-05	0.00153031
FBgn0033787	-0.216934	0.183841	0.65264	0.525536	0.00154109	0.0496099	0.74247	4.37724e-07	6.34092e-05
FBgn0032835	-2.90658	2.18499e-26	3.41842e-22	-1.22618	4.10563e-06	0.000802907	1.6804	1.2738e-11	5.86136e-09
FBgn0264541	2.26808	6.12898e-18	4.79439e-14	1.19299	2.20095e-06	0.00050638	-1.07509	6.00758e-07	8.39184e-05
FBgn0067905	-1.45108	1.76601e-17	9.20972e-14	-0.603855	0.000403429	0.0208438	0.84723	5.32671e-08	1.02884e-05
FBgn0053192	-1.58574	4.14168e-17	1.29593e-13	-0.853396	5.46788e-06	0.00101839	0.732343	2.13826e-05	0.00158238
FBgn0087002	1.93007	4.62255e-16	1.03314e-12	1.00531	1.05198e-05	0.00164582	-0.924751	3.41633e-06	0.000366086
FBgn0262838	-1.54948	6.48345e-15	1.12704e-11	-0.808079	4.45266e-05	0.00464413	0.741399	4.51758e-05	0.00293268
FBgn0034329	-1.79865	1.79052e-14	2.80126e-11	-0.832731	0.000370722	0.0200582	0.965921	6.38627e-06	0.000612965
FBgn0034328	-2.01685	2.51083e-13	2.6188e-10	-1.0796	7.97702e-05	0.00701126	0.937253	0.000182662	0.00910109
FBgn0040736	-1.54407	2.85051e-12	2.62331e-09	-0.725926	0.00102666	0.039176	0.818139	4.92054e-05	0.00315499
FBgn0262794	2.02411	4.0124e-12	3.48745e-09	0.945318	0.00106025	0.0400666	-1.0788	5.04191e-06	0.000502425
FBgn0037724	-1.19876	1.75978e-11	1.19704e-08	0.915272	7.40822e-07	0.000241462	2.11403	2.01244e-36	3.14846e-32
FBgn0031973	-1.46191	5.25759e-11	3.14241e-08	0.998289	1.51352e-05	0.0021925	2.4602	2.96327e-31	2.31802e-27
FBgn0002930	-1.20274	7.25851e-11	3.91584e-08	-0.619598	0.000807965	0.0330199	0.58314	0.000521503	0.0210281
FBgn0039593	-1.50777	3.18027e-10	1.42158e-07	-0.790435	0.000865876	0.0346461	0.717331	0.0011363	0.0377185
FBgn0034647	1.81501	3.51477e-10	1.48618e-07	0.910759	0.00144257	0.0475018	-0.904252	0.000133466	0.0070782
FBgn0002926	0.794554	0.000310421	0.0140769	-0.941213	1.15585e-05	0.00175565	-1.73577	2.24325e-18	4.1185e-15
FBgn0030596	0.703126	0.0012794	0.0406009	-0.689127	0.00144496	0.0475018	-1.39225	1.1822e-12	8.04152e-10

## Sheet: DEseq2_6h
	DEseq2 significant genes - 6h
	Control vs SH			Control vs DH			SH vs DH
	logFC	PValue	adj_PValue	logFC	PValue	adj_PValue	logFC	PValue	adj_PValue
FBgn0051057	1.2131	1.39114e-08	1.01839e-05	0.724031	0.000600789	0.0518551	-0.489065	0.00670618	0.208562
FBgn0053470	-1.30714	3.27359e-08	1.96073e-05	-0.578115	0.00980765	0.201822	0.72903	0.00116706	0.0616881
FBgn0262838	-1.52848	5.80085e-08	2.83103e-05	-0.790906	0.0030751	0.115513	0.737573	0.0064039	0.203975
FBgn0040736	-1.52294	8.36173e-08	3.7994e-05	-0.710287	0.00808117	0.188447	0.812651	0.00275394	0.117061
FBgn0002930	-1.18309	1.70868e-07	6.82282e-05	-0.604614	0.00507466	0.150563	0.578475	0.00740432	0.22053
FBgn0010482	0.894664	2.27011e-07	8.72521e-05	0.455983	0.00885262	0.194998	-0.438681	0.00246664	0.107799
FBgn0034329	-1.77681	2.44704e-07	8.72521e-05	-0.816539	0.0114079	0.217865	0.960272	0.00355851	0.139964
FBgn0261451	0.772061	2.80884e-07	9.74004e-05	0.378628	0.00951734	0.200649	-0.393434	0.00283627	0.119651
FBgn0262140	-3.36699	3.60609e-07	0.00012184	-1.27079	0.0225327	0.294209	2.09621	0.00185487	0.0887173
FBgn0039593	-1.48755	6.65002e-07	0.000186441	-0.770886	0.00629928	0.164088	0.716661	0.0133773	0.314791
FBgn0053192	-1.56351	7.18502e-07	0.000197244	-0.835954	0.00582141	0.159214	0.727551	0.0147418	0.335847
FBgn0034511	-1.59068	7.81451e-07	0.000209118	-0.711949	0.0180342	0.270859	0.878732	0.0044603	0.160775
FBgn0027339	0.868629	1.73187e-06	0.000447468	0.50591	0.00448914	0.143782	-0.362719	0.0208491	0.41306
FBgn0000635	0.836579	1.91498e-06	0.000474921	0.541573	0.0018818	0.0938526	-0.295005	0.0497483	0.672561
FBgn0034328	-1.99428	2.6865e-06	0.000610345	-1.06291	0.00802488	0.187793	0.931368	0.022465	0.431489
FBgn0262146	-1.18449	6.35875e-06	0.00121338	-0.663186	0.00820294	0.189954	0.521301	0.0387399	0.594798
FBgn0031033	-2.76809	6.44582e-06	0.00121338	-1.49176	0.00804898	0.188026	1.27633	0.0344569	0.555172
FBgn0261259	0.67922	6.76011e-06	0.00123719	0.388543	0.00826299	0.190102	-0.290677	0.0296623	0.504675
FBgn0034647	1.82972	7.5401e-06	0.00133631	0.921677	0.0212016	0.287994	-0.908038	0.0065457	0.204875
FBgn0028988	-1.04182	8.08401e-06	0.00140162	-0.772654	0.000641439	0.0535006	0.269167	0.246676	1
FBgn0029167	0.921795	8.33475e-06	0.00142632	0.336356	0.0876943	0.53104	-0.585439	0.00125165	0.0641315
FBgn0032834	-1.96528	1.06118e-05	0.00177003	-0.988894	0.0169022	0.261406	0.976386	0.0254205	0.462605
FBgn0053307	-1.39601	1.61383e-05	0.00250138	-0.828801	0.00677972	0.171388	0.56721	0.0763465	0.81451
FBgn0084017	1.04758	1.72028e-05	0.00260553	0.797612	0.000984703	0.0667789	-0.249967	0.226806	1
FBgn0042696	1.08787	1.7569e-05	0.00263075	0.816172	0.0013197	0.0772751	-0.2717	0.195214	1
FBgn0085426	1.21784	1.81754e-05	0.00266108	0.812435	0.00510356	0.151084	-0.405402	0.0727292	0.795506
FBgn0031461	-0.737045	1.94679e-05	0.00275838	-0.45701	0.00568616	0.157459	0.280035	0.0954632	0.903598
FBgn0243514	1.3861	2.1241e-05	0.00294624	0.539267	0.109072	0.578235	-0.846829	0.00150573	0.074578
FBgn0033661	0.625358	2.23939e-05	0.00304211	0.358101	0.0104278	0.209266	-0.267257	0.0505134	0.674841
FBgn0053329	-1.42506	2.39504e-05	0.00318782	-0.524008	0.0895819	0.536332	0.901052	0.00538103	0.18117
FBgn0035791	1.24825	2.46203e-05	0.00321209	0.529763	0.0970064	0.551589	-0.718488	0.00235066	0.105135
FBgn0030060	-0.656538	2.44786e-05	0.00321209	-0.31502	0.0454856	0.403601	0.341518	0.013231	0.31372
FBgn0039928	1.20765	2.6648e-05	0.00344256	0.93921	0.000876521	0.0633191	-0.268437	0.282463	1
FBgn0039897	0.806437	3.0294e-05	0.0038383	0.593603	0.00229171	0.10222	-0.212834	0.183691	1
FBgn0087007	0.641008	3.28111e-05	0.00396653	0.410098	0.00673186	0.17109	-0.23091	0.0905713	0.88088
FBgn0261260	0.63844	3.36777e-05	0.00403428	0.334243	0.0265637	0.320256	-0.304197	0.0246693	0.455886
FBgn0042106	-1.90875	3.51543e-05	0.00413597	-1.18269	0.00708145	0.175549	0.726063	0.117491	0.985773
FBgn0052647	1.88826	3.49135e-05	0.00413597	1.18183	0.0119788	0.222491	-0.706429	0.0410031	0.609938
FBgn0037935	0.834407	3.66454e-05	0.00427324	0.279799	0.171142	0.695696	-0.554608	0.00120682	0.0631426
FBgn0030348	-0.851747	3.92198e-05	0.0044939	-0.484514	0.0161837	0.25622	0.367233	0.0580573	0.718225
FBgn0038236	0.83947	4.68204e-05	0.00522841	0.404143	0.058277	0.44845	-0.435328	0.0107494	0.278051
FBgn0031034	-1.2522	5.12422e-05	0.00567411	-0.865347	0.00364056	0.127009	0.386855	0.209448	1
FBgn0010038	-1.21551	5.82966e-05	0.00634855	-0.447436	0.143767	0.651357	0.768073	0.00460002	0.163607
FBgn0261549	0.830794	5.99236e-05	0.00641962	0.698727	0.000662656	0.0535006	-0.132068	0.467151	1
FBgn0039688	1.11448	6.10864e-05	0.0064536	0.840215	0.00282905	0.110982	-0.274267	0.221333	1
FBgn0050154	-1.18384	6.22528e-05	0.00650394	-0.865131	0.00222068	0.101087	0.318712	0.304664	1
FBgn0034512	-1.07012	7.24317e-05	0.00717618	-0.554589	0.0292682	0.334796	0.51553	0.0483836	0.664988
FBgn0037126	-1.50064	7.47759e-05	0.00735315	-0.33755	0.344724	0.881847	1.16309	0.00091216	0.0519077
FBgn0037525	0.702308	7.86537e-05	0.0075651	0.375799	0.0290246	0.333696	-0.326508	0.0383182	0.590249
FBgn0032140	-0.624603	8.29767e-05	0.00792307	-0.255297	0.106756	0.573414	0.369306	0.00929338	0.258379
FBgn0023213	0.786195	8.51242e-05	0.00806965	0.611923	0.00178238	0.091768	-0.174272	0.336896	1
FBgn0085376	0.824566	9.41157e-05	0.00873354	0.570168	0.00665378	0.169754	-0.254398	0.157945	1
FBgn0015774	1.25392	9.54319e-05	0.00879375	1.09875	0.000642408	0.0535006	-0.155166	0.561241	1
FBgn0003499	1.47548	0.00010351	0.00947186	1.20723	0.00149647	0.0824378	-0.268251	0.39008	1
FBgn0003891	0.65115	0.000110972	0.0100156	0.522009	0.00152312	0.0824378	-0.129141	0.411589	1
FBgn0035625	1.24863	0.000116156	0.0103392	1.00609	0.00230056	0.102271	-0.242538	0.319448	1
FBgn0014033	1.54953	0.000123944	0.010816	0.752069	0.0637515	0.466365	-0.797465	0.0157197	0.350366
FBgn0263260	-0.554976	0.000133613	0.0115073	-0.283044	0.0429885	0.39531	0.271932	0.0452218	0.641928
FBgn0036805	-0.558337	0.000138522	0.0118526	-0.122006	0.342846	0.881618	0.436331	0.0014068	0.070461
FBgn0259240	0.848609	0.000139807	0.0118854	0.690638	0.00159947	0.0843658	-0.157971	0.438177	1
FBgn0086910	0.916065	0.000152826	0.0129089	0.671915	0.00439759	0.141537	-0.24415	0.262639	1
FBgn0037445	0.564287	0.000159617	0.0132759	0.430893	0.00344359	0.123709	-0.133394	0.317236	1
FBgn0261618	0.710753	0.000159054	0.0132759	0.63663	0.000631458	0.0534607	-0.0741229	0.667746	1
FBgn0264489	0.58039	0.000169492	0.0137864	0.479197	0.0021846	0.100476	-0.101192	0.410033	1
FBgn0031520	-0.747532	0.000171365	0.0138532	-0.405586	0.0384887	0.378957	0.341946	0.0601595	0.728726
FBgn0036862	0.704937	0.000178964	0.0142922	0.394293	0.0439596	0.398032	-0.310644	0.0420432	0.620578
FBgn0026262	0.957737	0.000204168	0.0158254	0.833937	0.00100266	0.0676513	-0.1238	0.606774	1
FBgn0034331	-1.19761	0.000231063	0.0175995	-0.67429	0.0280135	0.326893	0.523315	0.101208	0.927699
FBgn0040153	0.642204	0.000243011	0.0184032	0.429688	0.0122963	0.225749	-0.212516	0.170838	1
FBgn0040734	-1.64284	0.000260937	0.0195727	-0.955243	0.0233807	0.300557	0.687598	0.124724	1
FBgn0038160	-1.22976	0.000264547	0.0196813	-0.891489	0.00734437	0.178794	0.338275	0.29584	1
FBgn0032666	0.705326	0.000301955	0.0221048	0.514631	0.00980868	0.201822	-0.190695	0.224259	1
FBgn0263980	0.629309	0.000332971	0.0242407	0.576085	0.00108612	0.0707679	-0.053224	0.704578	1
FBgn0053519	0.604851	0.000361448	0.0260262	0.345847	0.0484552	0.415078	-0.259003	0.0634901	0.745303
FBgn0086911	0.53814	0.000377774	0.027054	0.494315	0.00094848	0.0656625	-0.0438251	0.771995	1
FBgn0260003	0.506092	0.000382209	0.0272236	0.484422	0.000597558	0.0518551	-0.0216696	0.890175	1
FBgn0035770	-0.493435	0.000385475	0.0273086	-0.301014	0.0258577	0.314974	0.192421	0.14097	1
FBgn0053554	1.35433	0.00040945	0.0283964	1.2497	0.000933236	0.0652622	-0.10463	0.777669	1
FBgn0035146	0.663793	0.000442357	0.030518	0.447701	0.0217768	0.289328	-0.216092	0.151168	1
FBgn0033504	0.564012	0.000462431	0.0317367	0.490107	0.00264569	0.108027	-0.0739048	0.556971	1
FBgn0034443	-0.534926	0.000475482	0.032296	-0.136575	0.288912	0.838866	0.398351	0.00663448	0.206813
FBgn0261611	1.14316	0.000499089	0.0333832	0.339845	0.324239	0.866462	-0.803316	0.00316275	0.127794
FBgn0033872	1.30933	0.00052541	0.0349663	1.25581	0.000853665	0.0627667	-0.0535201	0.87638	1
FBgn0025678	-0.496815	0.000542742	0.0355806	-0.441381	0.00199516	0.0958602	0.0554336	0.680557	1
FBgn0260745	0.543731	0.000552933	0.0360693	0.118819	0.520233	0.980905	-0.424912	0.00118043	0.0621491
FBgn0004167	0.505061	0.000570441	0.0368466	0.310753	0.029075	0.333735	-0.194308	0.143458	1
FBgn0263111	1.23719	0.000580004	0.0370975	1.01657	0.0046998	0.144634	-0.220613	0.454855	1
FBgn0040653	-0.829798	0.000581493	0.0370975	-0.250586	0.229922	0.773065	0.579212	0.0133538	0.314791
FBgn0005638	1.9415	0.0005864	0.037149	1.01323	0.110138	0.580704	-0.928266	0.0249003	0.456778
FBgn0050026	-0.841953	0.000591223	0.0372753	-0.462214	0.0424924	0.393595	0.379739	0.121154	0.992156
FBgn0051326	-0.861905	0.00060356	0.0376925	-0.551728	0.0206479	0.284916	0.310177	0.219137	1
FBgn0083228	0.953736	0.000612981	0.0381003	0.659894	0.0193594	0.276564	-0.293843	0.194882	1
FBgn0054043	0.975836	0.000630465	0.0386402	0.453373	0.143343	0.650685	-0.522463	0.0205712	0.408628
FBgn0030594	0.805077	0.000661995	0.0401987	0.231368	0.391862	0.914404	-0.573709	0.00297343	0.123107
FBgn0053556	0.652016	0.000665682	0.0402371	0.455417	0.0182973	0.271228	-0.196599	0.222804	1
FBgn0038730	1.13384	0.000703078	0.0415447	0.432318	0.244654	0.78944	-0.701518	0.00847505	0.243445
FBgn0035661	-0.46456	0.000710284	0.0417831	-0.0446665	0.610246	1	0.419893	0.00130112	0.0660269
FBgn0036663	0.503423	0.000733041	0.0429301	0.415516	0.00519403	0.152404	-0.087907	0.495409	1
FBgn0051089	1.31287	0.00075368	0.043532	0.629268	0.102797	0.564386	-0.683603	0.0382528	0.590249
FBgn0050440	0.958653	0.000756532	0.043532	0.788038	0.00497185	0.148842	-0.170615	0.498576	1
FBgn0003149	0.537363	0.000778327	0.0445914	0.273142	0.099658	0.556577	-0.264222	0.0472931	0.658117
FBgn0010611	-0.47981	0.00081078	0.0458525	-0.245035	0.0801915	0.512294	0.234775	0.0740152	0.802111
FBgn0052311	0.540755	0.000836772	0.0469197	0.468736	0.00371132	0.128132	-0.0720196	0.608054	1
FBgn0039151	-1.08931	0.000844491	0.0470933	-0.824454	0.014044	0.241288	0.264853	0.323172	1
FBgn0029932	-0.635439	0.000847016	0.0470933	-0.501922	0.010995	0.213037	0.133517	0.370174	1
FBgn0033252	0.823005	0.000853812	0.0472718	0.272063	0.269775	0.81838	-0.550942	0.00881884	0.248807
FBgn0030482	-0.478964	0.000874388	0.0480075	-0.139019	0.299444	0.849082	0.339945	0.010342	0.27114
FBgn0043884	0.536683	0.000881951	0.0482219	0.463159	0.00298277	0.113602	-0.0735242	0.68173	1
FBgn0033958	0.655759	0.000901332	0.0490779	0.598281	0.00316467	0.117439	-0.057478	0.660634	1
FBgn0051635	0.623101	0.00111048	0.0564974	0.919873	1.97263e-06	0.00100847	0.296772	0.0763775	0.81451
FBgn0032497	0.502878	0.00217525	0.0848026	0.682143	2.90598e-05	0.00728798	0.179265	0.189449	1
FBgn0000024	0.349307	0.111518	0.686347	0.953006	3.05106e-05	0.00748334	0.6037	0.0022029	0.10135
FBgn0005586	0.697332	0.00276875	0.0970313	0.936309	7.64023e-05	0.0149344	0.238977	0.251146	1
FBgn0034644	0.270669	0.0655714	0.553226	0.647898	7.98831e-05	0.014955	0.377229	0.0143688	0.331299
FBgn0086901	0.323478	0.0398017	0.444463	0.645623	8.78095e-05	0.0159885	0.322145	0.0298778	0.50705
FBgn0029814	0.712715	0.00190686	0.0785209	0.898272	9.88925e-05	0.0172958	0.185557	0.348821	1
FBgn0050007	0.384485	0.012952	0.245919	0.634614	0.000101306	0.0174878	0.250129	0.0998025	0.926071
FBgn0052113	0.520122	0.00190097	0.0785209	0.651342	0.000113478	0.0183953	0.13122	0.373644	1
FBgn0262116	-0.53534	0.00224022	0.0869295	-0.667884	0.000113483	0.0183953	-0.132544	0.370916	1
FBgn0027570	-0.174497	0.221768	0.85167	-0.643382	0.0001458	0.0223347	-0.468885	0.00423923	0.155745
FBgn0034140	-0.962002	0.0020256	0.0815271	-1.14525	0.000143831	0.0223347	-0.183247	0.423622	1
FBgn0085434	0.58661	0.00146727	0.0659872	0.706802	0.00014384	0.0223347	0.120192	0.465184	1
FBgn0026197	0.403561	0.0435151	0.460931	0.790352	0.000174714	0.0258033	0.386791	0.0418943	0.619749
FBgn0033196	-0.227012	0.138106	0.746133	-0.568176	0.000198915	0.0284299	-0.341165	0.0123211	0.300858
FBgn0260657	0.754301	0.00108748	0.056161	0.860134	0.000209854	0.0296742	0.105833	0.606259	1
FBgn0038653	1.25235	0.00666633	0.16958	1.64883	0.000216745	0.0300101	0.396477	0.229924	1
FBgn0035620	-0.457431	0.108052	0.677353	-1.1462	0.000225506	0.0305859	-0.688771	0.0218734	0.425165
FBgn0085468	-0.631842	0.00593488	0.158686	-0.82868	0.000225481	0.0305859	-0.196838	0.297212	1
FBgn0261928	0.877337	0.00261399	0.0953638	1.07522	0.000242944	0.0310572	0.197879	0.431984	1
FBgn0001297	0.365759	0.0378131	0.43252	0.682092	0.000250009	0.0310572	0.316333	0.0637786	0.745303
FBgn0263994	1.18222	0.00125934	0.0607852	1.31466	0.000235933	0.0310572	0.132442	0.582652	1
FBgn0036116	-0.44206	0.003182	0.105615	-0.556853	0.000258844	0.031857	-0.114794	0.436838	1
FBgn0086677	1.62754	0.00163341	0.0710345	1.88264	0.000272321	0.0332082	0.255101	0.537204	1
FBgn0003719	0.498261	0.119821	0.711623	1.1585	0.000282069	0.0340842	0.660236	0.01349	0.315941
FBgn0035338	0.519356	0.00101352	0.0537935	0.573467	0.000294928	0.0350735	0.054111	0.696938	1
FBgn0050098	1.05996	0.125848	0.727322	2.53546	0.000295534	0.0350735	1.4755	0.00725408	0.218764
FBgn0036476	0.351871	0.0416809	0.453223	0.651995	0.000309365	0.0363092	0.300123	0.0651995	0.75425
FBgn0036756	-0.324231	0.0494632	0.493023	-0.63039	0.00031849	0.0364946	-0.306159	0.0690284	0.772482
FBgn0250754	0.805297	0.00299818	0.10156	0.982062	0.000336419	0.0366531	0.176765	0.450874	1
FBgn0004449	0.593546	0.00104857	0.055048	0.649506	0.000333426	0.0366531	0.0559596	0.712295	1
FBgn0262150	0.967818	0.0921971	0.635097	1.83222	0.000325924	0.0366531	0.864404	0.0201576	0.40836
FBgn0052677	0.924138	0.00298754	0.10156	1.10765	0.000328961	0.0366531	0.183508	0.456425	1
FBgn0030484	0.12164	0.291786	0.917044	0.514818	0.000331237	0.0366531	0.393178	0.0034476	0.137217
FBgn0264490	1.41582	0.00641802	0.165499	1.85774	0.000363127	0.0389248	0.44192	0.278735	1
FBgn0026869	0.499084	0.00563719	0.154431	0.659306	0.000376549	0.0400407	0.160221	0.353254	1
FBgn0016977	0.740411	0.00245898	0.0920512	0.866248	0.000396228	0.0417145	0.125837	0.531955	1
FBgn0261258	0.560322	0.0127366	0.243585	0.820815	0.000419497	0.042892	0.260493	0.220703	1
FBgn0001187	-0.403562	0.169039	0.788544	-1.1109	0.000431143	0.0434148	-0.70734	0.0178126	0.376911
FBgn0261461	0.231605	0.0943427	0.640651	0.550617	0.000437302	0.0437039	0.319012	0.0327897	0.54002
FBgn0036891	-0.599786	0.000933096	0.050391	-0.632386	0.000448032	0.0438811	-0.0326004	0.825804	1
FBgn0035481	0.898394	0.00774681	0.186617	1.17701	0.000458742	0.044508	0.278612	0.31101	1
FBgn0086708	0.2669	0.101986	0.662006	0.57553	0.000464587	0.0447484	0.30863	0.0309538	0.518842
FBgn0259211	1.02024	0.00133922	0.0630246	1.10514	0.000473098	0.0452404	0.0849052	0.739452	1
FBgn0261788	0.707836	0.0113359	0.2291	0.977371	0.000478313	0.0454124	0.269535	0.247229	1
FBgn0259108	1.04898	0.00109345	0.056161	1.10538	0.000486652	0.0458765	0.0563955	0.782055	1
FBgn0030039	-0.504465	0.00382378	0.118555	-0.611824	0.000494705	0.0463072	-0.107359	0.513358	1
FBgn0037989	0.276185	0.114783	0.69857	0.623177	0.000534716	0.0491276	0.346992	0.027586	0.483497
FBgn0013342	0.573742	0.00286914	0.0989705	0.665025	0.000529136	0.0491276	0.0912831	0.575105	1
FBgn0262721	-1.05819	0.00854103	0.196115	1.10013	0.00110367	0.071561	2.15832	2.91921e-11	1.95193e-08
FBgn0030596	0.732407	0.0061913	0.161871	-0.663825	0.00157333	0.0836508	-1.39623	4.01273e-11	2.50673e-08
FBgn0003486	0.800512	0.00241318	0.0911132	-0.554046	0.00932268	0.198401	-1.35456	1.18732e-10	6.35123e-08
FBgn0023129	-0.415629	0.00358311	0.113251	0.421699	0.00632185	0.164088	0.837327	2.23227e-10	1.14816e-07
FBgn0034885	0.792784	0.00229737	0.0880012	-0.446045	0.0367439	0.370925	-1.23883	6.64677e-09	2.69356e-06
FBgn0085360	0.579614	0.00988051	0.211426	-0.505359	0.0140037	0.241288	-1.08497	8.66995e-09	3.22065e-06
FBgn0044047	-0.360665	0.0625222	0.543235	0.542545	0.00266382	0.108027	0.90321	2.72086e-08	9.0965e-06
FBgn0051779	-1.73897	0.0277856	0.372539	1.71889	0.00883237	0.194998	3.45787	4.46183e-08	1.35609e-05
FBgn0260942	0.772244	0.00615607	0.161591	-0.429435	0.036037	0.367919	-1.20168	5.05694e-08	1.50281e-05
FBgn0051072	-0.477336	0.00140315	0.0651031	0.232952	0.104189	0.567907	0.710288	6.06744e-08	1.76391e-05
FBgn0037386	-0.300177	0.0935546	0.638079	0.488136	0.00248888	0.106717	0.788313	7.99849e-08	2.22841e-05
FBgn0039709	0.423655	0.0163383	0.277793	-0.299902	0.0388723	0.37936	-0.723556	4.09461e-07	9.60652e-05
FBgn0038983	0.628227	0.0346122	0.415299	-0.532553	0.0182345	0.271228	-1.16078	4.9937e-07	0.000115139
FBgn0039872	0.479393	0.0151572	0.267249	-0.320834	0.0461648	0.405299	-0.800227	5.77686e-07	0.000130939
FBgn0035359	-0.38526	0.0326773	0.403929	0.367068	0.0302741	0.340945	0.752328	9.22759e-07	0.000202296
FBgn0033292	0.338053	0.299794	0.923648	-0.812357	0.000969551	0.0663994	-1.15041	1.14912e-06	0.000240112
FBgn0003358	0.279091	0.240733	0.871011	-0.58295	0.0016596	0.0871912	-0.862042	1.46063e-06	0.00028725
FBgn0053258	-0.222558	0.252894	0.883167	0.624602	0.00209737	0.0984781	0.84716	1.4602e-06	0.00028725
FBgn0031695	-0.496939	0.0259189	0.358002	0.551478	0.0462364	0.405392	1.04842	1.43581e-06	0.00028725
FBgn0002926	0.81311	0.0602156	0.533932	-0.926372	0.0188715	0.273246	-1.73948	2.96075e-06	0.000514577
FBgn0000427	0.424307	0.307186	0.928878	-1.04725	0.00122215	0.0741304	-1.47156	2.96959e-06	0.000514577
FBgn0029994	0.374105	0.0775181	0.594604	-0.405179	0.0170407	0.262188	-0.779283	3.00135e-06	0.000514577
FBgn0035439	-0.325976	0.387143	0.976342	0.98554	0.00226618	0.101764	1.31152	3.77291e-06	0.000638673
FBgn0022359	0.51569	0.0120282	0.238443	-0.268081	0.131711	0.627491	-0.783771	4.11381e-06	0.000679778
FBgn0040813	0.549969	0.0217066	0.325402	-0.306132	0.0740378	0.500422	-0.856101	4.17867e-06	0.000681479
FBgn0041184	-0.299938	0.340404	0.951437	0.7487	0.0026071	0.10781	1.04864	5.53114e-06	0.00088057
FBgn0004047	0.331518	0.152425	0.771478	-0.471349	0.00887243	0.194998	-0.802867	5.84747e-06	0.000919979
FBgn0035300	-0.181159	0.300874	0.924228	0.568308	0.00460342	0.144091	0.749466	8.55799e-06	0.00130052
FBgn0000454	-0.771738	0.0017047	0.0731687	0.203693	0.396746	0.918896	0.975431	9.14707e-06	0.00135915
FBgn0000083	-0.402421	0.00501606	0.145425	0.160562	0.293179	0.844955	0.562984	1.4608e-05	0.00207851
FBgn0031305	0.677254	0.00580126	0.156968	-0.161021	0.298692	0.84878	-0.838275	1.47993e-05	0.00207851
FBgn0030300	-0.284359	0.120606	0.71298	0.462802	0.0258766	0.314974	0.747161	1.4675e-05	0.00207851
FBgn0263096	-0.4957	0.711611	1	1.72902	0.00152905	0.0824378	2.22472	1.55591e-05	0.00212319
FBgn0040827	-0.357956	0.00893163	0.200331	0.202734	0.223923	0.765727	0.560691	1.67946e-05	0.00223735
FBgn0030968	0.570405	0.00269054	0.0959384	-0.0999502	0.454884	0.952058	-0.670355	1.68976e-05	0.00223735
FBgn0030347	-0.44536	0.0235839	0.340378	0.335045	0.127641	0.616947	0.780405	1.96342e-05	0.00254921
FBgn0019952	0.403625	0.0362339	0.422526	-0.297167	0.103507	0.5663	-0.700791	2.06423e-05	0.00265432
FBgn0032180	0.881191	0.0627735	0.543235	-0.78097	0.0595938	0.453018	-1.66216	2.22867e-05	0.00283847
FBgn0050334	-0.748369	0.0319188	0.400559	0.423224	0.126125	0.614087	1.17159	2.27659e-05	0.00287216
FBgn0033207	-0.535168	0.601551	1	3.69124	0.00266416	0.108027	4.22641	2.5621e-05	0.00320214
FBgn0027654	-0.529419	0.00459352	0.136232	0.172676	0.380057	0.906632	0.702096	2.76874e-05	0.00333463
FBgn0035623	-0.509978	0.0171318	0.285033	0.297522	0.200002	0.73235	0.807501	2.7807e-05	0.00333463
FBgn0013810	0.567162	0.00460664	0.136232	-0.153057	0.427092	0.938487	-0.720219	2.79278e-05	0.00333463
FBgn0029821	0.230572	0.283671	0.908952	-0.39667	0.0089224	0.19506	-0.627242	3.33309e-05	0.00387595
FBgn0259238	0.355559	0.0492088	0.491603	-0.222148	0.0952285	0.54843	-0.577706	3.62089e-05	0.00417432
FBgn0042175	-0.393803	0.00972304	0.20969	0.168394	0.286447	0.836455	0.562197	3.83653e-05	0.00435794
FBgn0034262	0.923743	0.000932692	0.050391	-0.0218851	0.872506	1	-0.945628	4.18696e-05	0.00470523
FBgn0038247	0.318282	0.237361	0.867707	-0.480231	0.0158994	0.254476	-0.798513	4.29415e-05	0.00473783
FBgn0033786	-0.434397	0.00202936	0.0815271	0.119264	0.572738	1	0.553661	4.32225e-05	0.00473783
FBgn0038299	-0.950305	0.00110635	0.0564974	0.17041	0.662775	1	1.12072	4.48448e-05	0.00487569
FBgn0262112	0.400094	0.144632	0.759525	-0.468787	0.0375412	0.373222	-0.868881	4.83495e-05	0.00520814
FBgn0024289	1.25476	0.00917692	0.202797	-0.353264	0.340503	0.878316	-1.60803	5.1894e-05	0.00550776
FBgn0029765	0.237389	0.398132	0.980473	-0.629967	0.00721101	0.176517	-0.867356	6.15499e-05	0.00643052
FBgn0259147	-0.813858	0.244874	0.874684	1.91231	0.0179856	0.270434	2.72616	6.47115e-05	0.00665682
FBgn0051683	-0.397728	0.00966849	0.209313	0.165166	0.349118	0.885118	0.562894	7.04586e-05	0.00719269
FBgn0032036	-0.621106	0.00315869	0.105372	0.1688	0.545002	0.991505	0.789906	7.19584e-05	0.0072839
FBgn0000592	0.496165	0.0555529	0.515508	-0.296384	0.110781	0.582938	-0.792549	7.43543e-05	0.00742045
FBgn0033787	-0.196726	0.268639	0.900137	0.541245	0.0171159	0.262707	0.737971	7.61226e-05	0.00754065
FBgn0032228	0.331907	0.183108	0.807413	-0.41939	0.0342208	0.359655	-0.751296	7.72851e-05	0.00759951
FBgn0035344	0.431742	0.0336252	0.408634	-0.208818	0.190122	0.720794	-0.640561	8.30139e-05	0.0079868
FBgn0003089	0.836051	0.0367284	0.425656	-0.46791	0.206454	0.737287	-1.30396	8.30154e-05	0.0079868
FBgn0033246	0.622504	0.00536498	0.150983	-0.128182	0.506017	0.973227	-0.750686	8.26283e-05	0.0079868
FBgn0035076	0.392535	0.0702412	0.569581	-0.239781	0.107484	0.574964	-0.632316	9.13273e-05	0.00866184
FBgn0031417	0.33484	0.400307	0.981043	-0.762385	0.00751178	0.18121	-1.09723	9.45694e-05	0.00889298
FBgn0040949	0.626612	0.183971	0.808161	-0.824458	0.0418335	0.389937	-1.45107	9.90439e-05	0.00919802
FBgn0005390	0.310535	0.0540055	0.510087	-0.19046	0.131573	0.627059	-0.500995	0.000100022	0.00922477
FBgn0037229	0.490227	0.209243	0.835433	-0.660893	0.0353873	0.365476	-1.15112	0.000106883	0.00979005
FBgn0012344	-0.429151	0.203885	0.832189	0.777222	0.0372574	0.371538	1.20637	0.000110396	0.010043
FBgn0000299	0.560724	0.00102059	0.0537935	0.00826642	0.933329	1	-0.552458	0.000115334	0.0104213
FBgn0030157	0.721412	0.0021681	0.0847748	0.012028	0.798273	1	-0.709384	0.000119198	0.0106269
FBgn0034664	-0.394705	0.00703237	0.17617	0.110352	0.48678	0.96892	0.505057	0.000130841	0.0115877
FBgn0004646	0.23343	0.126871	0.730036	-0.296227	0.0665529	0.476115	-0.529657	0.000136563	0.0120148
FBgn0035886	0.138031	0.572499	1	-0.735513	0.00589778	0.159986	-0.873545	0.000151811	0.0132691
FBgn0015570	0.713668	0.0104847	0.219941	-0.140489	0.48181	0.966523	-0.854157	0.000161214	0.0139995
FBgn0004045	0.328811	0.150847	0.76993	-0.332255	0.0559202	0.440256	-0.661067	0.000165522	0.0142808
FBgn0034903	0.21462	0.434096	0.997208	-0.541484	0.0102749	0.207874	-0.756104	0.000173544	0.0148769
FBgn0003328	-0.0428548	0.767539	1	0.445991	0.00304565	0.115336	0.488846	0.000188683	0.01597
FBgn0039596	0.00473803	0.938878	1	1.25742	0.0025157	0.10752	1.25269	0.000191966	0.0160448
FBgn0025628	-0.367207	0.0163038	0.277565	0.118291	0.367966	0.897784	0.485499	0.000196473	0.0163195
FBgn0040091	0.10823	0.762448	1	-0.65965	0.00272838	0.109371	-0.76788	0.000201419	0.016627
FBgn0039760	0.33481	0.143332	0.756794	-0.33161	0.0732522	0.49804	-0.666419	0.000203516	0.016697
FBgn0046876	0.45286	0.110143	0.684691	-0.428826	0.107492	0.574964	-0.881685	0.000211305	0.0171662
FBgn0032889	0.506935	0.00613407	0.161334	-0.0425106	0.616247	1	-0.549445	0.000211802	0.0171662
FBgn0039886	0.2745	0.174958	0.797687	-0.299999	0.0591848	0.452081	-0.574499	0.000218499	0.0176023
FBgn0263776	0.339786	0.0287991	0.37958	-0.136166	0.29617	0.845697	-0.475951	0.000233035	0.0186609
FBgn0015795	-0.215316	0.150341	0.769924	0.264162	0.0712093	0.492051	0.479478	0.000240181	0.0191187
FBgn0005612	0.0261062	0.794491	1	0.530174	0.00057116	0.0513471	0.504067	0.000247838	0.0196115
FBgn0050087	-3.62221	0.0303347	0.389591	1.21912	0.298962	0.849082	4.84132	0.000254356	0.0200089
FBgn0005391	0.379907	0.17821	0.799855	-0.38701	0.0562863	0.441803	-0.766917	0.000257927	0.0201711
FBgn0053894	-0.0359971	0.934162	1	0.96054	0.00268646	0.108207	0.996538	0.00026581	0.0206667
FBgn0259215	-0.256831	0.732915	1	1.54105	0.00896638	0.195379	1.79788	0.000274777	0.0212404
FBgn0039873	0.946014	0.00253356	0.0937102	0.0312187	0.903725	1	-0.914796	0.000287147	0.021943
FBgn0032770	0.583248	0.0257317	0.356592	-0.174681	0.377706	0.905695	-0.757929	0.000291804	0.0220468
FBgn0264562	0.632426	0.00137472	0.0644652	-0.0231718	0.939915	1	-0.655598	0.000291761	0.0220468
FBgn0013811	-0.375376	0.322641	0.935954	0.714726	0.0388525	0.37936	1.0901	0.000316598	0.0236668
FBgn0037028	0.0808757	0.725588	1	-0.431964	0.00455391	0.144008	-0.51284	0.000318555	0.0236668
FBgn0263747	0.434052	0.0415867	0.452883	-0.18342	0.276695	0.826109	-0.617473	0.000317699	0.0236668
FBgn0032402	0.332915	0.159897	0.778125	-0.314355	0.0875314	0.530548	-0.64727	0.000357147	0.0260991
FBgn0030102	0.428571	0.0575714	0.521065	-0.224111	0.235209	0.779581	-0.652682	0.000372408	0.0270072
FBgn0033353	-0.207125	0.549209	1	0.818641	0.0145934	0.245539	1.02577	0.000373613	0.0270072
FBgn0041183	0.632711	0.759224	1	3.74039	0.0012846	0.0763722	3.10768	0.000382071	0.027399
FBgn0041629	0.0790336	0.655208	1	-0.417254	0.00679478	0.171388	-0.496288	0.000383132	0.027399
FBgn0036824	0.435993	0.00659784	0.168568	-0.0241969	0.703101	1	-0.46019	0.000396266	0.0281875
FBgn0027580	0.286588	0.0548616	0.512704	-0.170227	0.233513	0.777887	-0.456815	0.000421578	0.0298294
FBgn0035978	0.393798	0.0347372	0.415299	-0.157418	0.32586	0.866985	-0.551217	0.000440007	0.0309696
FBgn0036831	0.166813	0.785791	1	-0.801374	0.00385331	0.130659	-0.968187	0.000446215	0.0312421
FBgn0052672	-0.0869073	0.647466	1	0.365777	0.0091516	0.197571	0.452684	0.00046934	0.0325206
FBgn0261673	0.805043	0.00332572	0.109013	0.0392759	0.93199	1	-0.765767	0.000482372	0.0332514
FBgn0036833	0.205806	0.654486	1	-0.714901	0.00707442	0.175549	-0.920707	0.000494686	0.0339253
FBgn0026314	0.867144	0.00465016	0.137081	0.0193763	0.86408	1	-0.847768	0.000500543	0.0341518
FBgn0039325	1.97824	0.00268379	0.0959384	0.115229	0.955854	1	-1.86301	0.000519727	0.0352807
FBgn0001296	0.121201	0.693326	1	-0.461532	0.00710007	0.175549	-0.582733	0.000538491	0.0361871
FBgn0026562	0.269731	0.096578	0.648282	-0.186434	0.169856	0.693789	-0.456165	0.00055057	0.0368138
FBgn0052279	-1.44812	0.00130792	0.0619944	0.0637553	0.949998	1	1.51188	0.000567287	0.0377429
FBgn0260005	0.341271	0.0519485	0.503697	-0.167199	0.285774	0.836455	-0.508471	0.000581776	0.0379517
FBgn0000047	0.724746	0.00109535	0.056161	0.106405	0.776613	1	-0.618341	0.000579113	0.0379517
FBgn0023549	-0.376096	0.0126147	0.243347	0.0784597	0.577926	1	0.454556	0.000577558	0.0379517
FBgn0030509	0.846329	0.0172083	0.285585	-0.126724	0.605616	1	-0.973054	0.000581754	0.0379517
FBgn0004057	0.30685	0.0805308	0.603571	-0.180024	0.201734	0.733771	-0.486874	0.000587247	0.0381226
FBgn0015575	0.497718	0.0771857	0.5943	-0.239499	0.205536	0.736384	-0.737217	0.000591117	0.0381884
FBgn0027550	0.382869	0.0806062	0.603571	-0.229454	0.202929	0.734274	-0.612322	0.000597673	0.0384263
FBgn0037443	-0.0847595	0.692669	1	0.375235	0.00927283	0.198401	0.459995	0.000618173	0.0391792
FBgn0032167	-0.626708	0.00244065	0.0917314	0.0136644	0.973409	1	0.640373	0.000617754	0.0391792
FBgn0052091	-0.168594	0.299471	0.923502	0.331356	0.0508325	0.425482	0.49995	0.000667293	0.0420929
FBgn0039109	-0.347359	0.0172549	0.285638	0.122101	0.52449	0.982763	0.46946	0.000691689	0.043427
FBgn0031562	-0.367051	0.0374966	0.43077	0.206181	0.365602	0.895915	0.573232	0.000704185	0.044005
FBgn0039049	0.353171	0.0908882	0.631785	-0.22248	0.195549	0.726363	-0.575651	0.00072258	0.0447364
FBgn0053828	-0.666417	0.0233212	0.338068	0.139661	0.499204	0.973112	0.806078	0.000720668	0.0447364
FBgn0033945	-0.436771	0.00930455	0.204343	0.0746307	0.700537	1	0.511402	0.000726192	0.0447528
FBgn0050088	-2.19921	0.010914	0.225413	0.404389	0.683905	1	2.6036	0.000737364	0.0452329
FBgn0053970	0.257256	0.242598	0.872503	-0.291809	0.0698276	0.487729	-0.549065	0.00075258	0.045624
FBgn0086408	0.357563	0.138063	0.746133	-0.295376	0.136778	0.637466	-0.652939	0.000753355	0.045624
FBgn0032381	0.0983905	0.73877	1	0.7516	0.00115096	0.0729742	0.65321	0.00075812	0.0456682
FBgn0037635	0.919067	0.039314	0.443149	-0.357964	0.389146	0.913067	-1.27703	0.000781876	0.0461176
FBgn0036017	-0.471485	0.338505	0.949848	0.917149	0.0523884	0.429844	1.38863	0.000786272	0.0461176
FBgn0033366	0.44299	0.132349	0.738304	-0.297777	0.146142	0.654489	-0.740767	0.000781873	0.0461176
FBgn0030926	0.268642	0.273801	0.904031	-0.338209	0.0684301	0.483044	-0.60685	0.00083116	0.0484892
FBgn0051106	1.66516	2.82313e-15	1.24001e-11	1.7559	8.07556e-17	1.0734e-12	0.0907391	0.580141	1
FBgn0039048	-1.10083	1.04882e-11	2.76405e-08	-0.817617	2.64811e-07	0.000207051	0.283214	0.0671548	0.764038
FBgn0028550	1.16226	1.22659e-09	2.30897e-06	0.99125	1.99863e-07	0.000189756	-0.171008	0.2821	1
FBgn0085412	1.18377	2.40821e-09	3.52589e-06	1.00983	3.44021e-07	0.000248342	-0.173943	0.286252	1
FBgn0086906	1.14306	4.23861e-09	4.30864e-06	0.988329	2.37735e-07	0.000207051	-0.154728	0.389144	1
FBgn0259822	1.18597	1.54083e-08	1.06861e-05	0.922385	1.14919e-05	0.00381771	-0.263589	0.120866	0.992156
FBgn0010473	1.26202	2.65509e-08	1.74931e-05	1.38349	1.18248e-09	3.14349e-06	0.121466	0.518455	1
FBgn0004607	1.67797	3.58577e-08	1.96874e-05	1.60504	1.32312e-07	0.000135284	-0.0729273	0.78009	1
FBgn0261552	0.976361	6.34141e-08	2.98431e-05	0.816719	4.50515e-06	0.00181462	-0.159642	0.318461	1
FBgn0005666	1.17072	8.92863e-08	3.92175e-05	1.02861	1.90474e-06	0.00100847	-0.142103	0.474407	1
FBgn0039296	-0.877258	1.00168e-07	4.12475e-05	-0.583095	0.000334768	0.0366531	0.294163	0.0535989	0.689209
FBgn0004859	1.08087	2.32847e-07	8.72521e-05	0.728516	0.000444444	0.0438811	-0.352354	0.0462618	0.649097
FBgn0264386	1.08506	5.78001e-07	0.000177772	1.11908	2.61148e-07	0.000207051	0.0340201	0.860427	1
FBgn0027556	0.908752	5.80118e-07	0.000177772	0.676669	0.00015081	0.0227791	-0.232083	0.146734	1
FBgn0036454	0.877698	6.37267e-07	0.000182549	0.622792	0.000448979	0.0438811	-0.254905	0.0805859	0.832564
FBgn0263392	1.23641	7.93497e-07	0.000209118	1.36807	5.29514e-08	7.0383e-05	0.131657	0.531073	1
FBgn0263257	1.16139	1.78982e-06	0.000453546	1.2956	9.55349e-08	0.000105821	0.13421	0.49215	1
FBgn0019929	-1.22816	2.64134e-06	0.000610345	-1.05863	2.84347e-05	0.00726835	0.169535	0.575861	1
FBgn0261642	1.42475	2.78906e-06	0.000622907	1.32471	9.87511e-06	0.00345421	-0.100037	0.744005	1
FBgn0053196	0.812417	3.37243e-06	0.000740641	0.740069	2.0593e-05	0.00547444	-0.0723488	0.644952	1
FBgn0259246	1.03564	4.45352e-06	0.000937677	1.10004	9.35269e-07	0.000565072	0.0644047	0.704886	1
FBgn0013733	0.657916	4.48309e-06	0.000937677	0.570016	5.53872e-05	0.0116858	-0.0878996	0.511085	1
FBgn0263995	1.34751	4.80047e-06	0.000988371	1.12054	0.000108131	0.0181934	-0.226969	0.384264	1
FBgn0025620	-1.1039	5.63557e-06	0.00114246	-1.08797	8.18339e-06	0.00293983	0.0159278	0.928593	1
FBgn0028400	1.98175	6.35991e-06	0.00121338	1.82033	3.46641e-05	0.00822776	-0.161418	0.650584	1
FBgn0053265	0.732962	6.22598e-06	0.00121338	1.11617	1.09504e-11	7.27766e-08	0.383213	0.00610289	0.196187
FBgn0038826	1.5584	6.68736e-06	0.00123719	1.29321	0.000146187	0.0223347	-0.265193	0.378185	1
FBgn0050069	1.0277	1.21432e-05	0.00192784	0.999115	1.69198e-05	0.00499772	-0.0285855	0.932663	1
FBgn0262945	-1.33915	1.38859e-05	0.00217827	-1.56516	7.91923e-07	0.000508323	-0.226011	0.527111	1
FBgn0085446	0.626665	1.80007e-05	0.00266108	0.878919	2.8459e-09	6.30461e-06	0.252255	0.0482224	0.664988
FBgn0261836	1.0918	1.8773e-05	0.00269368	1.16788	3.50038e-06	0.00154763	0.0760819	0.651536	1
FBgn0259216	1.89551	1.88069e-05	0.00269368	1.75722	7.52365e-05	0.014926	-0.138291	0.705274	1
FBgn0038839	1.38676	2.10461e-05	0.00294624	1.39865	1.80258e-05	0.00509785	0.0118848	0.980357	1
FBgn0032400	0.61673	2.378e-05	0.00318782	0.730467	8.03099e-07	0.000508323	0.113736	0.409339	1
FBgn0051140	1.06626	3.15837e-05	0.00392621	1.1931	3.0981e-06	0.00147071	0.126835	0.543382	1
FBgn0001991	0.910478	3.13097e-05	0.00392621	0.955707	1.1776e-05	0.00381771	0.0452291	0.798542	1
FBgn0053547	1.29279	3.23316e-05	0.00394475	1.2691	3.70531e-05	0.00849154	-0.023687	0.983825	1
FBgn0264006	1.215	3.7557e-05	0.00434113	1.36644	3.60944e-06	0.00154763	0.151444	0.535529	1
FBgn0051665	1.02634	6.33794e-05	0.00652462	1.05137	4.48647e-05	0.00993903	0.0250344	0.935111	1
FBgn0032957	0.771963	6.58939e-05	0.00673089	0.679018	0.000419184	0.042892	-0.0929451	0.58546	1
FBgn0259110	1.25688	7.56502e-05	0.00738402	1.30619	3.5745e-05	0.00833549	0.049307	0.840702	1
FBgn0014388	1.03549	8.59344e-05	0.00808827	1.04552	7.25338e-05	0.0146079	0.0100287	0.968623	1
FBgn0029881	0.914014	9.2209e-05	0.00861729	1.01056	1.73896e-05	0.00502483	0.096546	0.644019	1
FBgn0029895	0.875141	0.000106451	0.00967386	0.919106	4.94001e-05	0.0105907	0.0439654	0.831693	1
FBgn0050011	0.625717	0.000116912	0.0103392	0.569969	0.000426537	0.0432789	-0.0557485	0.694652	1
FBgn0037429	-2.09438	0.000118757	0.0104324	-2.23122	5.78092e-05	0.0120063	-0.136846	0.860801	1
FBgn0085335	1.14002	0.000161136	0.0132759	1.28778	1.59011e-05	0.00480359	0.147752	0.505913	1
FBgn0015609	0.933118	0.000163619	0.0133914	1.02007	3.09648e-05	0.00748334	0.086954	0.63281	1
FBgn0263218	1.01074	0.000175053	0.0140651	1.09658	4.2015e-05	0.00946548	0.085837	0.684936	1
FBgn0002945	1.11219	0.000187235	0.0148627	1.22275	4.67606e-05	0.0101892	0.110557	0.693794	1
FBgn0000108	0.942098	0.000204104	0.0158254	0.947935	0.000163113	0.0243607	0.00583704	0.948437	1
FBgn0029708	1.10783	0.000211635	0.0163083	1.30544	1.50374e-05	0.00464832	0.197613	0.454839	1
FBgn0013984	0.966122	0.000273788	0.0201547	1.12916	2.59977e-05	0.00677573	0.163043	0.488386	1
FBgn0026206	0.883156	0.00039464	0.0278084	0.856787	0.000535924	0.0491276	-0.026369	0.921138	1
FBgn0034070	1.19085	0.00047437	0.032296	1.48212	1.30965e-05	0.00414474	0.291262	0.290063	1
FBgn0052284	-1.22102	0.000490168	0.0329538	-1.39384	7.80641e-05	0.014955	-0.172811	0.615578	1
FBgn0031294	0.94483	0.000532634	0.0352689	1.00796	0.000232367	0.0310572	0.0631296	0.795059	1
FBgn0262593	0.758563	0.000539717	0.0355592	0.843274	0.000108086	0.0181934	0.0847111	0.628052	1
FBgn0028704	1.37278	0.000557035	0.0361579	1.4516	0.000246892	0.0310572	0.0788205	0.789549	1
FBgn0028996	1.15613	0.000599649	0.0376265	1.17563	0.000409886	0.0425641	0.0194946	0.904438	1
FBgn0003386	0.92987	0.00066904	0.0402554	1.00458	0.00023884	0.0310572	0.074713	0.751196	1
FBgn0003463	0.804768	0.000672633	0.0402877	0.874892	0.000248836	0.0310572	0.0701234	0.758706	1
FBgn0261574	0.676204	0.000703051	0.0415447	0.707093	0.000355078	0.0383715	0.0308886	0.825028	1
FBgn0029761	1.54742	0.000700082	0.0415447	1.66523	0.00024359	0.0310572	0.117808	0.725999	1
FBgn0053963	2.42253	0.000740637	0.0430291	2.71605	0.000113344	0.0183953	0.293525	0.538525	1
FBgn0039431	0.843193	0.000818574	0.0460955	1.0062	9.73155e-05	0.0172469	0.163009	0.510909	1
FBgn0035176	-1.36925	1.19626e-21	7.88153e-18	0.182177	0.230639	0.773641	1.55143	6.03936e-32	4.03822e-28
FBgn0264541	2.29365	7.002e-10	1.53776e-06	1.2146	0.00101091	0.0678634	-1.07905	0.000191219	0.0160448
FBgn0010222	-1.30966	1.58208e-09	2.60589e-06	0.0186141	0.918152	1	1.32827	7.87649e-11	4.38885e-08
FBgn0020414	-0.838063	2.68189e-09	3.53392e-06	0.177483	0.295725	0.845452	1.01555	8.70767e-15	1.66354e-11
FBgn0025456	-0.844065	3.58384e-09	4.29311e-06	-0.128557	0.29293	0.844787	0.715508	7.4434e-08	2.11789e-05
FBgn0032264	-1.03218	4.25076e-09	4.30864e-06	-0.231258	0.162948	0.683467	0.80092	7.03578e-07	0.000156816
FBgn0025583	-1.58297	7.2252e-09	6.80046e-06	-0.638851	0.0128145	0.229865	0.944116	0.000277161	0.0213016
FBgn0087002	1.95086	9.19058e-09	8.07362e-06	1.02037	0.00189071	0.0938526	-0.930489	0.000835719	0.0484892
FBgn0000448	1.67435	1.14099e-08	8.84401e-06	0.622218	0.0415043	0.388777	-1.05214	8.02397e-06	0.00123339
FBgn0033835	-1.33168	1.12984e-08	8.84401e-06	-0.593289	0.00730051	0.178052	0.738386	0.000837583	0.0484892
FBgn0262794	2.05281	2.85864e-08	1.79373e-05	0.972768	0.00990734	0.20291	-1.08004	0.000182622	0.0155555
FBgn0067905	-1.43007	3.42587e-08	1.96273e-05	-0.587777	0.0157669	0.253414	0.842291	0.000616406	0.0391792
FBgn0002526	0.869755	4.85893e-08	2.56104e-05	0.0383377	0.959166	1	-0.831417	4.29658e-10	1.98131e-07
FBgn0027584	-1.5606	5.09795e-08	2.58368e-05	-0.422904	0.129065	0.619996	1.13769	1.51471e-05	0.00208827
FBgn0035189	1.1999	9.47462e-08	4.02732e-05	0.189811	0.359398	0.89137	-1.01009	2.00542e-07	5.25853e-05
FBgn0038353	-0.717121	2.44997e-07	8.72521e-05	0.100628	0.611253	1	0.817749	2.88467e-10	1.37774e-07
FBgn0015010	-0.716428	3.75849e-07	0.000123814	0.277319	0.0872012	0.529985	0.993747	3.87724e-14	6.48128e-11
FBgn0000210	1.02632	4.53622e-07	0.00014579	0.295617	0.151903	0.666934	-0.730704	1.94938e-05	0.00254921
FBgn0036363	-2.04268	6.27003e-07	0.000182549	0.979034	0.00568233	0.157459	3.02171	1.22883e-17	3.28663e-14
FBgn0051869	0.86811	6.21998e-07	0.000182549	0.0441231	0.891184	1	-0.823987	1.91427e-08	6.73671e-06
FBgn0030737	0.853789	1.94625e-06	0.000474921	0.164414	0.359866	0.891899	-0.689375	7.87319e-06	0.00122428
FBgn0040349	1.02678	2.19862e-06	0.00052675	0.130844	0.586003	1	-0.895937	9.71709e-07	0.000209591
FBgn0034611	-0.688522	2.41468e-06	0.000568184	-0.175452	0.209097	0.741744	0.51307	0.000116648	0.0104693
FBgn0260746	0.862197	4.11809e-06	0.000889575	0.194576	0.361281	0.892273	-0.667621	1.61649e-05	0.00218357
FBgn0033880	-1.18122	6.19293e-06	0.00121338	-0.33685	0.139228	0.643884	0.844368	0.000767774	0.0459526
FBgn0030575	-0.889713	7.11667e-06	0.00128461	-0.218801	0.211807	0.747259	0.670912	0.000324267	0.0239581
FBgn0085325	-2.19008	7.60594e-06	0.00133631	-0.354963	0.452182	0.951616	1.83511	4.29147e-05	0.00473783
FBgn0040972	-1.94832	9.55288e-06	0.00161382	0.340824	0.472484	0.961744	2.28915	3.14627e-08	1.00179e-05
FBgn0037906	0.699342	1.15348e-05	0.00187647	-0.306136	0.0520536	0.429844	-1.00548	5.71909e-13	6.37345e-10
FBgn0031756	0.91318	1.14577e-05	0.00187647	-0.339988	0.0331331	0.357838	-1.25317	1.13517e-13	1.68674e-10
FBgn0033065	0.956044	1.18035e-05	0.00189677	-0.0146865	0.678468	1	-0.970731	3.29237e-08	1.02393e-05
FBgn0038842	-0.704656	1.63253e-05	0.00250138	0.309688	0.0586754	0.450296	1.01434	3.62528e-12	3.03006e-09
FBgn0039324	1.8559	2.18646e-05	0.00300115	0.348866	0.450341	0.951575	-1.50703	2.82813e-05	0.00334695
FBgn0032973	-2.36644	2.70741e-05	0.00346365	-0.333579	0.554903	0.994923	2.03286	8.67421e-05	0.00828573
FBgn0000964	0.935565	3.20656e-05	0.00394475	-0.0413633	0.794445	1	-0.976928	3.04775e-07	7.5477e-05
FBgn0016075	0.722933	4.51273e-05	0.00512623	0.0110263	0.972655	1	-0.711906	2.23504e-06	0.000420974
FBgn0036951	-2.15465	4.60647e-05	0.00518799	-0.111874	0.697026	1	2.04278	5.60035e-05	0.00589713
FBgn0033301	-0.770265	5.34629e-05	0.00587067	0.414263	0.0571398	0.445456	1.18453	2.61995e-11	1.84403e-08
FBgn0020416	-0.582139	5.97602e-05	0.00641962	0.33818	0.0418174	0.389937	0.92032	1.34696e-11	1.05958e-08
FBgn0031689	0.697083	6.12203e-05	0.0064536	0.0898855	0.794884	1	-0.607197	1.49209e-05	0.00207851
FBgn0030310	-1.07703	6.2685e-05	0.00650394	-0.0399596	0.849867	1	1.03707	2.59675e-05	0.0032154
FBgn0038652	-0.653063	6.85214e-05	0.00694544	-0.129713	0.335056	0.874621	0.523351	0.000783714	0.0461176
FBgn0036563	-1.3056	6.91991e-05	0.00696058	0.199652	0.462398	0.955937	1.50526	1.04871e-07	2.80489e-05
FBgn0033789	-1.00821	7.1445e-05	0.00713205	-0.184493	0.357444	0.889061	0.823712	0.000769714	0.0459526
FBgn0039759	-1.75599	7.77164e-05	0.00752992	0.545013	0.182274	0.712164	2.301	7.53169e-09	2.96239e-06
FBgn0004003	1.14313	0.00011345	0.0101696	-0.421119	0.0655161	0.472501	-1.56425	6.68498e-11	3.88688e-08
FBgn0038679	0.706016	0.000124774	0.0108167	0.0609237	0.775805	1	-0.645093	3.84534e-05	0.00435794
FBgn0035484	0.919176	0.000161201	0.0132759	-0.226237	0.242681	0.787141	-1.14541	1.56229e-08	5.64662e-06
FBgn0039719	-1.6441	0.000191037	0.0150736	-0.259671	0.500667	0.973112	1.38443	0.000753975	0.045624
FBgn0035763	-0.542116	0.000192999	0.0151378	0.025679	0.824778	1	0.567795	9.72666e-06	0.00142939
FBgn0039452	-0.605593	0.000214248	0.0164136	0.174966	0.352693	0.887097	0.78056	2.28567e-07	5.76721e-05
FBgn0264273	0.978971	0.000261425	0.0195727	0.198763	0.50279	0.973112	-0.780208	0.000467686	0.0325206
FBgn0031010	1.60074	0.000265862	0.0196813	0.227872	0.842005	1	-1.37287	4.86815e-05	0.00520814
FBgn0031560	-1.21472	0.000353643	0.0256041	-0.0424571	0.763714	1	1.17227	0.000335015	0.0246162
FBgn0263080	-0.939116	0.000399369	0.027992	0.606877	0.0588418	0.451053	1.54599	2.03299e-09	9.0624e-07
FBgn0052302	-2.0403	0.00040862	0.0283964	0.181696	0.865967	1	2.222	6.44814e-05	0.00665682
FBgn0031971	-0.526126	0.000582771	0.0370975	0.114097	0.452718	0.951772	0.640222	2.60575e-06	0.000470901
FBgn0031913	-0.582081	0.000623783	0.0384093	0.121606	0.577531	1	0.703688	8.83016e-06	0.00132681
FBgn0035090	0.571493	0.000622852	0.0384093	-0.395026	0.00426727	0.139646	-0.96652	1.31835e-12	1.17535e-09
FBgn0033234	-0.633918	0.000659908	0.0401987	0.0726429	0.878674	1	0.706561	7.24414e-05	0.0072839
FBgn0002528	0.651222	0.000741262	0.0430291	-0.117456	0.365264	0.895915	-0.768678	1.00294e-06	0.000212895
FBgn0039307	1.2318	0.000799361	0.0455982	-0.22002	0.61209	1	-1.45182	4.1174e-06	0.000679778
FBgn0031973	-1.44918	0.000807825	0.0458525	1.00685	0.0130103	0.230577	2.45603	2.51299e-10	1.24467e-07
FBgn0001114	0.757188	0.000865736	0.0477314	-0.12791	0.38071	0.906871	-0.885098	1.57712e-06	0.000305663
FBgn0036612	-0.385674	0.0598141	0.533932	-1.32815	9.35036e-10	3.14349e-06	-0.942477	2.50213e-06	0.000458369
FBgn0032699	0.314791	0.0358693	0.42178	0.999106	1.0489e-09	3.14349e-06	0.684315	2.4151e-06	0.000448571
FBgn0086265	0.686722	0.019893	0.309846	-1.42434	4.04046e-08	6.71323e-05	-2.11107	2.58122e-17	5.75312e-14
FBgn0034493	-0.765391	0.00885999	0.200254	1.35496	6.18822e-08	7.47762e-05	2.12035	5.48363e-20	1.83331e-16
FBgn0003979	0.589421	0.0842099	0.611032	-1.46485	3.54987e-07	0.000248342	-2.05427	1.74814e-13	2.33779e-10
FBgn0029966	0.100826	0.848104	1	-1.24296	1.04404e-06	0.000603364	-1.34379	2.49898e-08	8.56893e-06
FBgn0030148	0.47144	0.0880626	0.62178	-1.09267	1.3078e-06	0.000724302	-1.56411	6.33332e-13	6.51503e-10
FBgn0086266	0.117564	0.89408	1	-1.90418	3.2495e-06	0.00148939	-2.02175	2.27999e-07	5.76721e-05
FBgn0054040	0.148876	0.47705	1	1.30513	4.38024e-06	0.00181462	1.15625	4.39367e-06	0.000707911
FBgn0005626	0.189446	0.243353	0.872503	0.833586	6.80762e-06	0.00266138	0.644139	9.50943e-05	0.00889298
FBgn0085362	0.744079	0.0330706	0.406057	-1.45296	7.38951e-06	0.00280632	-2.19703	8.79033e-13	8.39664e-10
FBgn0033327	0.672909	0.0934846	0.637932	-1.52023	8.04542e-06	0.00293983	-2.19314	2.54487e-11	1.84403e-08
FBgn0043576	0.812237	0.021182	0.321192	-1.36888	1.01899e-05	0.00347292	-2.18111	2.47117e-13	3.00427e-10
FBgn0014076	0.293344	0.642959	1	-1.76688	2.05189e-05	0.00547444	-2.06023	3.65985e-07	8.73984e-05
FBgn0034501	-0.0130901	0.851339	1	0.739419	2.05416e-05	0.00547444	0.75251	2.76196e-06	0.000492476
FBgn0034143	0.226484	0.523381	1	-0.987327	7.20256e-05	0.0146079	-1.21381	3.65858e-07	8.73984e-05
FBgn0035673	0.303063	0.184681	0.809294	-0.681257	7.93124e-05	0.014955	-0.98432	3.79705e-09	1.58681e-06
FBgn0005660	-0.349411	0.319839	0.934505	0.960948	8.49232e-05	0.0156778	1.31036	8.35433e-09	3.19207e-06
FBgn0033875	-0.0509478	0.803754	1	0.653995	9.34114e-05	0.0167787	0.704943	1.84754e-06	0.000352959
FBgn0033188	-0.287397	0.316834	0.933034	0.916328	0.000121086	0.0193913	1.20373	2.80514e-08	9.14953e-06
FBgn0043364	0.0752407	0.458575	1	0.547505	0.000180895	0.0264226	0.472265	0.000527242	0.0356101
FBgn0036321	0.0954463	0.560713	1	-0.580692	0.000186588	0.026958	-0.676138	1.35074e-06	0.000277899
FBgn0039754	0.0890061	0.942418	1	-1.03861	0.000216061	0.0300101	-1.12762	3.23229e-05	0.0037917
FBgn0039809	-0.573464	0.118022	0.709445	1.24419	0.000237332	0.0310572	1.81765	2.55179e-09	1.10081e-06
FBgn0038611	0.175438	0.812706	1	-1.29623	0.000311409	0.0363092	-1.47167	2.69154e-05	0.0033022
FBgn0260006	0.0891223	0.761092	1	-0.684533	0.000314327	0.0363307	-0.773656	1.24344e-05	0.00180745
FBgn0003983	0.577025	0.174411	0.796722	-1.19689	0.000398567	0.0417145	-1.77392	9.12558e-08	2.49054e-05
FBgn0032835	-2.88653	6.81346e-26	8.97809e-22	-1.21172	2.73695e-06	0.00134739	1.67481	4.12384e-11	2.50673e-08
FBgn0037724	-1.1779	4.39095e-15	1.44649e-11	0.93119	3.72175e-08	6.71323e-05	2.10909	5.63847e-48	7.54032e-44
FBgn0003980	0.930996	0.000482978	0.032637	-1.26907	4.57041e-08	6.74998e-05	-2.20007	2.61702e-22	1.16658e-18

## Sheet: 449_common_significant_genes
CLUSTER 8 (160 genes)			CLUSTER 9 (158 genes)			CLUSTER 10 (131 genes)
Gene DB identifier	Gene Symbol		Gene DB identifier	Gene Symbol		Gene DB identifier	Gene Symbol
FBgn0030348	CG10352		FBgn0039709	Cad99C		FBgn0026197	noe
FBgn0030060	CG2004		FBgn0032180			FBgn0038653	CG18208
FBgn0032140	CG13117		FBgn0040813	Nplp2		FBgn0013342	nSyb
FBgn0034443	cer		FBgn0037635	CG9837		FBgn0037989	ATP8B
FBgn0029932	CG4607		FBgn0015575	alpha-Est7		FBgn0035481	CG12605
FBgn0031520	CG8837		FBgn0015570	alpha-Est2		FBgn0052677	X11Lbeta
FBgn0038160	CG9759		FBgn0039307	CR13656		FBgn0010473	tutl
FBgn0053307	CG33307		FBgn0035344	Cyp4d20		FBgn0029895	CG14441
FBgn0025678	CaBP1		FBgn0259238	CG42336		FBgn0051140	CG31140
FBgn0032973	CG6675		FBgn0040091	Ugt58Fa		FBgn0001991	Ca-alpha1D
FBgn0034511	GNBP-like3		FBgn0262112	sro		FBgn0250754	CG42232
FBgn0053470	CG33470		FBgn0046876	Obp83ef		FBgn0039431	plum
FBgn0033789	CG13324		FBgn0035886	Jon66Ci		FBgn0002945	nkd
FBgn0262140	CG42866		FBgn0026562	SPARC		FBgn0259211	grh
FBgn0040653	IM4		FBgn0034885	CG4019		FBgn0085434	NaCP60E
FBgn0038652	CG7720		FBgn0260942	bond		FBgn0035338
FBgn0039593	Sid		FBgn0014076	Vm32E		FBgn0003386	Shaw
FBgn0034512	CG18067		FBgn0086265	psd		FBgn0261258	rgn
FBgn0050026	CG30026		FBgn0035673	CG6602		FBgn0001297	kay
FBgn0051326	CG31326		FBgn0036321	CG14120		FBgn0086901	cv-c
FBgn0042106	CG18754		FBgn0002926	ndl		FBgn0052113	CG32113
FBgn0263260	sel		FBgn0085360	CG34331		FBgn0029814	CG15765
FBgn0031461	daw		FBgn0038983	CG5326		FBgn0034644	CG10082
FBgn0039151	CG13607		FBgn0003486	spo		FBgn0026869	Thd1
FBgn0050154	CG30154		FBgn0039872	salt		FBgn0050007	CG30007
FBgn0010611	Hmgs		FBgn0029994	CG2254		FBgn0005586	Rab3
FBgn0035770	pst		FBgn0000592	Est-6		FBgn0260657	CG42540
FBgn0030482	CG1673		FBgn0034903	CG9850		FBgn0263994	CG43737
FBgn0036116	CG7888		FBgn0013810	Dhc36C		FBgn0261461	RhoGAP18B
FBgn0030039	CG12123		FBgn0029821	CG4020		FBgn0036476	sstn
FBgn0085468	ND-MWFE		FBgn0022359	Sodh-2		FBgn0051106	CG31106
FBgn0039048	CG17111		FBgn0019952	Orct		FBgn0261836	Msp300
FBgn0025620	CG13360		FBgn0004646	ogre		FBgn0263392	Tet
FBgn0031033	CG14219		FBgn0027550	CG6495		FBgn0264490	Eip93F
FBgn0028988	Spn42Dd		FBgn0039049	CG6726		FBgn0031294	IA-2
FBgn0040734	CG15065		FBgn0263776	CG43693		FBgn0053265	Muc68E
FBgn0262146	MtnE		FBgn0029765	CG16756		FBgn0263257	Cngl
FBgn0019929	Ser7		FBgn0035978	UGP		FBgn0028704	Nckx30C
FBgn0034331	CG15067		FBgn0033366	Ance-4		FBgn0264386	Ca-alpha1T
FBgn0039296	CG10420		FBgn0004047	Yp3		FBgn0029881	pigs
FBgn0031034	CG14205		FBgn0038247	Cad88C		FBgn0013984
FBgn0262945	CR43264		FBgn0086408	stl		FBgn0026206	mei-P26
FBgn0034140	Lst		FBgn0001296	kar		FBgn0259108	futsch
FBgn0052284	CG32284		FBgn0039886	CG2003		FBgn0259246	brp
FBgn0036891	CG9372		FBgn0004057	Zw		FBgn0029761	SK
FBgn0262116	RNASEK		FBgn0053970	CG33970		FBgn0014388	sty
FBgn0025583	IM2		FBgn0260005	wtrw		FBgn0085446	CG34417
FBgn0033835			FBgn0035076	Ance-5		FBgn0085335
FBgn0032264	Lip4		FBgn0032228	CG5367		FBgn0263218
FBgn0030310	PGRP-SA		FBgn0003089	pip		FBgn0051635	CG31635
FBgn0025456	CREG		FBgn0041629	Hexo2		FBgn0259110	mmd
FBgn0027584	CG4757		FBgn0005390	fs(1)M3		FBgn0261574	kug
FBgn0053329	Sp212		FBgn0263747	CG43672		FBgn0264006	dysc
FBgn0032834	CG13965		FBgn0040949	CG13998		FBgn0261788	Ank2
FBgn0034611	MFS16		FBgn0027580	PCB		FBgn0086677	jeb
FBgn0031560	CG16713		FBgn0037229	CG9766		FBgn0029708	CG3556
FBgn0037126	CG14567		FBgn0037028	CG3618		FBgn0032400	CG6770
FBgn0010038	GstD2		FBgn0030102	SmydA-9		FBgn0016977	spen
FBgn0030575	CG5321		FBgn0032402	CG14945		FBgn0053963	CR33963
FBgn0033880	CG6553		FBgn0039760	CG9682		FBgn0015609	CadN
FBgn0036805	Chmp1		FBgn0005391	Yp2		FBgn0003463	sog
FBgn0085325	CG34296		FBgn0032770	CG13086		FBgn0004449	Ten-m
FBgn0036951	CG7017		FBgn0037906	PGRP-LB		FBgn0032497
FBgn0039719	CG15515		FBgn0035484	CG11594		FBgn0260003	Dys
FBgn0035661	CG10477		FBgn0024289	Sodh-1		FBgn0262593	Shab
FBgn0032835	CG16772		FBgn0031756	CG13992		FBgn0261928	CG42795
FBgn0067905	IM14		FBgn0004003	wbl		FBgn0034070	SP2353
FBgn0053192	MtnD		FBgn0001114	Glt		FBgn0000024	Ace
FBgn0262838	CG43202		FBgn0035090	CG2736		FBgn0015774	NetB
FBgn0034329	IM1		FBgn0033246	ACC		FBgn0003499	sr
FBgn0034328	IM23		FBgn0031305	Iris		FBgn0261642
FBgn0040736	IM3		FBgn0030968	CG7322		FBgn0050069	CG30069
FBgn0002930	nec		FBgn0032889	CG9331		FBgn0053554	Nipped-A
FBgn0035439	CG14961		FBgn0030148	CG3106		FBgn0026262	bip2
FBgn0039596	CG10000		FBgn0029966	Ir7c		FBgn0000108	Appl
FBgn0034493	CG8908		FBgn0036612	CG4998		FBgn0261549	rdgA
FBgn0050098	CG30098		FBgn0001187	Hex-C		FBgn0053547	Rim
FBgn0041183	Tep1		FBgn0035620	CG5150		FBgn0013733	shot
FBgn0259147			FBgn0034143	CG8303		FBgn0028400	Syt4
FBgn0033875	CG6357		FBgn0039754	CG9747		FBgn0038839	Ktl
FBgn0034501	CG13868		FBgn0027570	Nep2		FBgn0033872	CG6329
FBgn0035300	CG1139		FBgn0033327	PGRP-SC1b		FBgn0259216	RhoGAP102A
FBgn0259215	Ir93a		FBgn0003979	Vm26Aa		FBgn0051665	wry
FBgn0033207	CG12826		FBgn0260006	drd		FBgn0050440	CG30440
FBgn0039809	CG15547		FBgn0038611	CG14309		FBgn0028996	onecut
FBgn0054040	CG34040		FBgn0086266	Vm26Ac		FBgn0050011	gem
FBgn0005626	ple		FBgn0003980	Vm26Ab		FBgn0263980	CG43729
FBgn0032381	Mal-B1		FBgn0000427	dec-1		FBgn0261618	larp
FBgn0033188	Drat		FBgn0036831	CG6839		FBgn0032957	CG2225
FBgn0041184	Socs36E		FBgn0085362	Vml		FBgn0086911
FBgn0043364	cbt		FBgn0003358	Jon99Ci		FBgn0086910
FBgn0005612	Sox14		FBgn0031417	CG3597		FBgn0037445	CG9727
FBgn0030484	GstT4		FBgn0036833	CG3819		FBgn0003891	tud
FBgn0005660	Ets21C		FBgn0033292	Cyp4ad1		FBgn0259240
FBgn0053258	CG33258		FBgn0003983	Vm34Ca		FBgn0086708	stv
FBgn0003328	scb		FBgn0043576	PGRP-SC1a		FBgn0262150	CG42876
FBgn0053894	His2B:CG33894		FBgn0030596	CG12398		FBgn0005666	bt
FBgn0033787	CG13321		FBgn0033196	CG1358		FBgn0085412	CG34383
FBgn0037724	Fst		FBgn0036756	cln3		FBgn0039928	Cals
FBgn0031973	Spn28Dc		FBgn0014033	Sr-CI		FBgn0028550	Atf3
FBgn0262721	CG43165		FBgn0261611	CG42700		FBgn0261552	ps
FBgn0051779	Acp24A4		FBgn0000210			FBgn0263995	cpo
FBgn0037386	CG1208		FBgn0010482	l(2)01289		FBgn0027556	CG4928
FBgn0044047	Ilp6		FBgn0034647	pirk		FBgn0259822	Ca-beta
FBgn0030347	CG15739		FBgn0052647	CG32647		FBgn0004607	zfh2
FBgn0035359	CG1143		FBgn0261260	mgl		FBgn0053196	dpy
FBgn0030300	Sk1		FBgn0261259			FBgn0084017	CR41454
FBgn0050087	CG30087		FBgn0033661	CG13185		FBgn0023213	eIF4G
FBgn0031695	Cyp4ac3		FBgn0036862	Gbs-76A		FBgn0263111	cac
FBgn0040827	CG13315		FBgn0038236	Cyp313a1		FBgn0036663	CG9674
FBgn0012344	Dh44		FBgn0243514	eater		FBgn0040153	l(1)G0469
FBgn0036017			FBgn0005638	slbo		FBgn0033958	CG12858
FBgn0263096	CR43364		FBgn0053556	form3		FBgn0003719	tld
FBgn0035623	mthl2		FBgn0003149	Prm		FBgn0086906	sls
FBgn0050334	CG30334		FBgn0004167	kst		FBgn0038826	Syp
FBgn0015795	Rab7		FBgn0033252	CG12769		FBgn0042696	NfI
FBgn0052091	CG32091		FBgn0051089	CG31089		FBgn0033504	CAP
FBgn0013811	Dhc62B		FBgn0036454	CG17839		FBgn0264489	CG43897
FBgn0037443	Dmtn		FBgn0000635	Fas2		FBgn0027339	jim
FBgn0052672	Atg8a		FBgn0035189	CG9119		FBgn0085426	Rgk3
FBgn0053828	His1:CG33828		FBgn0261451			FBgn0039688	Kul
FBgn0033353	CG13749		FBgn0029167	Hml		FBgn0085376	CG34347
FBgn0031562	CG3604		FBgn0000448	Hr46		FBgn0083228	Frq2
FBgn0015010	Ag5r		FBgn0035791	CG8539		FBgn0032666	CG5758
FBgn0039759	CG9733		FBgn0260746	Ect3		FBgn0035625	Blimp-1
FBgn0036363	CG10140		FBgn0264541	CG43920		FBgn0039897	CG1674
FBgn0038842	hdly		FBgn0087002	Rfabg		FBgn0052311	zormin
FBgn0263080	CG43348		FBgn0262794	CG43175		FBgn0087007	bbg
FBgn0020416	Idgf1		FBgn0054043	CG34043		FBgn0004859	ci
FBgn0033301	CG12780		FBgn0035146	CG13893		FBgn0037525	CG17816
FBgn0000454	Dip-B		FBgn0053519	Unc-89		FBgn0051057
FBgn0032036	CG13384		FBgn0030594	CG9509
FBgn0031971	Sirup		FBgn0038730	CG6300
FBgn0036563	CG13075		FBgn0037935	CG6834
FBgn0031913	CG5958		FBgn0264273	Sema-2b
FBgn0051072	Lerp		FBgn0264562	Hr4
FBgn0039452	CG14245		FBgn0039324	CG10553
FBgn0042175	CG18858		FBgn0039325	CG10560
FBgn0000083	AnxB9		FBgn0030737	CG9914
FBgn0051683	CG31683		FBgn0051869	CG31869
FBgn0023129	aay		FBgn0038679	CG6040
FBgn0032699	CG10383		FBgn0261673	nemy
FBgn0027654	jdp		FBgn0260745	mfas
FBgn0025628	CG4199		FBgn0002526	LanA
FBgn0039109	CG10365		FBgn0000964	tj
FBgn0023549	Mct1		FBgn0040349	CG3699
FBgn0034664	CG4377		FBgn0016075	vkg
FBgn0033945	CG12868		FBgn0031689	Cyp28d1
FBgn0050088	CG30088		FBgn0000047	Act88F
FBgn0040972	CG16978		FBgn0026314	Ugt35b
FBgn0035176	CG13905		FBgn0000299	Cg25C
FBgn0020414	Idgf3		FBgn0034262	swi2
FBgn0038353	CG5399		FBgn0033065	Cyp6w1
FBgn0052279	Drsl2		FBgn0039873	Smvt
FBgn0033234	MFS12		FBgn0030157	CG1468
FBgn0035763	CG8602		FBgn0002528
FBgn0032167	CG5853		FBgn0031010	CG8028
FBgn0052302	CG32302		FBgn0036824	CG3902
FBgn0038299	Spn88Eb
FBgn0010222	Nmdmc
