# Supplementary material for: Interplay between trauma and Pseudomonas entomophila infection in flies: a central role of the JNK pathway and of CrebA
Source: Sci Rep. 2017 Nov 24;7:16222. doi: 10.1038/s41598-017-14969-7 (PMC5701226; doi:10.1038/s41598-017-14969-7)
Supplement: Supplementary file 5 — Supplementary Table S4 [file 41598_2017_14969_MOESM5_ESM.xlsx]

## Sheet: Feuil1
CLUSTER 1				CLUSTER 2				CLUSTER 3				CLUSTER 4				CLUSTER 5				CLUSTER 6				CLUSTER 8				CLUSTER 9				CLUSTER 10
Response to stress (18 genes)				Antibacterial humoral response (12 genes)				Eggshell formation (12 genes)				Tissue development (29 genes)				Response to stress (52 genes)				Egg coat formation (9 genes)				Defense response (19 genes)				Egg coat formation (10 genes)				Cell-cell signaling (25 genes)
Gene Secondary Identifier	Gene Symbol	Gene DB identifier		Gene Secondary Identifier	Gene Symbol	Gene DB identifier		Gene Secondary Identifier	Gene Symbol	Gene DB identifier		Gene Secondary Identifier	Gene Symbol	Gene DB identifier		Gene Secondary Identifier	Gene Symbol	Gene DB identifier		Gene Secondary Identifier	Gene Symbol	Gene DB identifier		Gene Secondary Identifier	Gene Symbol	Gene DB identifier		Gene Secondary Identifier	Gene Symbol	Gene DB identifier		Gene Secondary Identifier	Gene Symbol	Gene DB identifier
CG10578	DnaJ-1	FBgn0263106		CG10146	AttA	FBgn0012042		CG15573	Femcoat	FBgn0041252		CG12063	mey	FBgn0039851		CG10245	Cyp6a20	FBgn0033980		CG13997	Vm26Ac	FBgn0086266		CG11709	PGRP-SA	FBgn0030310		CG13997	Vm26Ac	FBgn0086266		CG10047	Syt4	FBgn0028400
CG11086	Gadd45	FBgn0033153		CG10794	DptB	FBgn0034407		CG15721	CG15721	FBgn0030438		CG12225	Spt6	FBgn0028982		CG11086	Gadd45	FBgn0033153		CG13998	CG13998	FBgn0040949		CG12780	CG12780	FBgn0033301		CG13998	CG13998	FBgn0040949		CG11059	Cals	FBgn0039928
CG12002	Pxn	FBgn0011828		CG11709	PGRP-SA	FBgn0030310		CG31661	CG31661	FBgn0051661		CG12717	CG12717	FBgn0030420		CG11992	Rel	FBgn0014018		CG16874	Vm32E	FBgn0014076		CG13422	GNBP-like3	FBgn0034511		CG16874	Vm32E	FBgn0014076		CG15427	tutl	FBgn0010473
CG1600	Drat	FBgn0033188		CG11992	Rel	FBgn0014018		CG31926	CG31926	FBgn0051926		CG13209	sha	FBgn0003382		CG1241	Atg2	FBgn0044452		CG31009	Cad99C	FBgn0039709		CG15065	CG15065	FBgn0040734		CG31009	Cad99C	FBgn0039709		CG17248	nSyb	FBgn0013342
CG18743	Hsp70Ab	FBgn0013276		CG1365	CecA1	FBgn0000276		CG32602	Muc12Ea	FBgn0052602		CG13366	CG13366	FBgn0025633		CG12780	CG12780	FBgn0033301		CG34333	Vml	FBgn0085362		CG15066	IM23	FBgn0034328		CG34333	Vml	FBgn0085362		CG17907	Ace	FBgn0000024
CG31359	Hsp70Bb	FBgn0013278		CG1367	CecA2	FBgn0000277		CG32642	CG32642	FBgn0052642		CG14059	Ilp8	FBgn0036690		CG12812	Fancl	FBgn0037781		CG9046	Vm26Ab	FBgn0003980		CG15231	IM4	FBgn0040653		CG4790	fs(1)M3	FBgn0005390		CG18076	shot	FBgn0013733
CG31366	Hsp70Aa	FBgn0013275		CG1373	CecC	FBgn0000279		CG32644	Mur11Da	FBgn0052644		CG14073	CG14073	FBgn0036814		CG12876	ALiX	FBgn0086346		CG9048	Vm26Aa	FBgn0003979		CG16844	IM3	FBgn0040736		CG9046	Vm26Ab	FBgn0003980		CG30040	jeb	FBgn0086677
CG31449	Hsp70Ba	FBgn0013277		CG16705	SPE	FBgn0039102		CG4066	CG4066	FBgn0038011		CG1499	nyo	FBgn0039852		CG12896	CG12896	FBgn0033521		CG9050	psd	FBgn0086265		CG18096	Tep1	FBgn0041183		CG9048	Vm26Aa	FBgn0003979		CG31140	CG31140	FBgn0051140
CG3850	sug	FBgn0033782		CG18372	AttB	FBgn0041581		CG6517	Cp18	FBgn0000357		CG15013	dyl	FBgn0066365		CG13510	CG13510	FBgn0034758		CG9271	Vm34Ca	FBgn0003983		CG18106	IM2	FBgn0025583		CG9050	psd	FBgn0086265		CG32130	stv	FBgn0086708
CG4190	Hsp67Bc	FBgn0001229		CG4740	AttC	FBgn0041579		CG6519	Cp15	FBgn0000355		CG1934	ImpE2	FBgn0001254		CG1600	Drat	FBgn0033188						CG18108	IM1	FBgn0034329		CG9271	Vm34Ca	FBgn0003983		CG33196	dpy	FBgn0053196
CG4427	cbt	FBgn0043364		CG7052	Tep2	FBgn0041182		CG6524	Cp19	FBgn0000358		CG1966	Acf	FBgn0027620		CG16718	subdued	FBgn0038721		Transmembrane transport (39 genes)				CG18279	IMPPP	FBgn0283462						CG33547	Rim	FBgn0053547
CG4463	Hsp23	FBgn0001224		CG9976	Lectin-galC1	FBgn0016675		CG6533	Cp16	FBgn0000356		CG2666	kkv	FBgn0001311		CG1762	Itgbn	FBgn0010395		CG10130	Sec61beta	FBgn0010638		CG1857	nec	FBgn0002930						CG34157	Dys	FBgn0260003
CG5436	Hsp68	FBgn0001230										CG2669	hd	FBgn0086695		CG1878	CecB	FBgn0000278		CG13610	Orct2	FBgn0086365		CG2914	Ets21C	FBgn0005660						CG34389	cv-c	FBgn0086901
CG5834	Hsp70Bbb	FBgn0051354										CG2910	nito	FBgn0027548		CG2086	drpr	FBgn0027594		CG1462	Alp4	FBgn0016123		CG30098	CG30098	FBgn0050098						CG42344	brp	FBgn0259246
CG6489	Hsp70Bc	FBgn0013279						Multi-organism process (26 genes)				CG3158	spn-E	FBgn0003483		CG2275	Jra	FBgn0001291		CG15088	List	FBgn0034381		CG32279	Drsl2	FBgn0052279						CG42734	Ank2	FBgn0261788
CG6494	h	FBgn0001168						CG10816	Dro	FBgn0010388		CG31666	chinmo	FBgn0086758		CG2914	Ets21C	FBgn0005660		CG15406	CG15406	FBgn0031517		CG33990	IM14	FBgn0067905						CG43128	Shab	FBgn0262593
CG7875	trp	FBgn0003861						CG1152	Gld	FBgn0001112		CG32356	ImpE1	FBgn0001253		CG31449	Hsp70Ba	FBgn0013277		CG15408	CG15408	FBgn0031523		CG7219	Spn28Dc	FBgn0031973						CG43368	cac	FBgn0263111
CR31400	Hsromega	FBgn0001234						CG1385	Def	FBgn0010385		CG32796	boi	FBgn0040388		CG31720	mthl15	FBgn0051720		CG17119	CG17119	FBgn0039045		CG9456	Spn42Dd	FBgn0028988						CG43729	CG43729	FBgn0263980
								CG15066	IM23	FBgn0034328		CG3352	ft	FBgn0001075		CG32042	PGRP-LA	FBgn0035975		CG17664	CG17664	FBgn0034883		CG9733	CG9733	FBgn0039759						CG43738	cpo	FBgn0263995
								CG15231	IM4	FBgn0040653		CG3938	CycE	FBgn0010382		CG32279	Drsl2	FBgn0052279		CG17751	CG17751	FBgn0038717										CG43749	dysc	FBgn0264006
								CG15573	Femcoat	FBgn0041252		CG42684	CG42684	FBgn0261570		CG34395	nub	FBgn0085424		CG17752	CG17752	FBgn0038718										CG43897	CG43897	FBgn0264489
								CG15721	CG15721	FBgn0030438		CG44436	sno	FBgn0265630		CG3985	Syn	FBgn0004575		CG2003	CG2003	FBgn0039886										CG45110	tau	FBgn0266579
								CG16844	IM3	FBgn0040736		CG4500	hll	FBgn0028519		CG4190	Hsp67Bc	FBgn0001229		CG2191	Smvt	FBgn0039873										CG5907	Frq2	FBgn0083228
								CG18106	IM2	FBgn0025583		CG4677	lmd	FBgn0039039		CG43055	CG43055	FBgn0262357		CG2196	salt	FBgn0039872										CG7576	Rab3	FBgn0005586
								CG18108	IM1	FBgn0034329		CG5942	brm	FBgn0000212		CG4319	rpr	FBgn0011706		CG3036	CG3036	FBgn0031645										CG7847	sr	FBgn0003499
								CG31661	CG31661	FBgn0051661		CG6061	mip120	FBgn0033846		CG43756	Slob	FBgn0264087		CG31911	Ent2	FBgn0263916
								CG31926	CG31926	FBgn0051926		CG7230	rib	FBgn0003254		CG4427	cbt	FBgn0043364		CG32669	CG32669	FBgn0052669
								CG32602	Muc12Ea	FBgn0052602		CG7802	neo	FBgn0039704		CG4463	Hsp23	FBgn0001224		CG3285	CG3285	FBgn0031522
								CG32642	CG32642	FBgn0052642		CG9355	dy	FBgn0004511		CG4472	Idgf1	FBgn0020416		CG33281	CG33281	FBgn0053281
								CG32644	Mur11Da	FBgn0052644						CG4533	l(2)efl	FBgn0011296		CG33282	CG33282	FBgn0053282
								CG3989	ade5	FBgn0020513						CG4536	iav	FBgn0086693		CG4019	CG4019	FBgn0034885
								CG4066	CG4066	FBgn0038011						CG4559	Idgf3	FBgn0020414		CG4462	CG4462	FBgn0038752
								CG5869	GMF	FBgn0028894						CG4879	RecQ5	FBgn0027375		CG4562	CG4562	FBgn0038740
								CG6517	Cp18	FBgn0000357						CG5518	sda	FBgn0015541		CG4995	CG4995	FBgn0032219
								CG6519	Cp15	FBgn0000355						CG5848	cact	FBgn0000250		CG5002	CG5002	FBgn0034275
								CG6524	Cp19	FBgn0000358						CG6014	rgn	FBgn0261258		CG5802	meigo	FBgn0250820
								CG6533	Cp16	FBgn0000356						CG6494	h	FBgn0001168		CG6125	CG6125	FBgn0038337
								CG6917	Est-6	FBgn0000592						CG7053	Atg101	FBgn0030960		CG6126	CG6126	FBgn0038407
								CG7425	eff	FBgn0011217						CG7850	puc	FBgn0243512		CG6672	ZnT86D	FBgn0037875
								CG8577	PGRP-SC1b	FBgn0033327						CG8095	scb	FBgn0003328		CG7084	CG7084	FBgn0038938
								CG9894	Bacc	FBgn0031453						CG8193	PPO2	FBgn0033367		CG7442	CG7442	FBgn0037140
																CG8222	Pvr	FBgn0032006		CG7720	CG7720	FBgn0038652
																CG8318	Nf1	FBgn0015269		CG7882	CG7882	FBgn0033047
																CG8403	SP2353	FBgn0034070		CG7912	CG7912	FBgn0039736
																CG8678	Atg18b	FBgn0032935		CG8189	ATPsynB	FBgn0019644
																CG8709	Lpin	FBgn0263593		CG8785	CG8785	FBgn0033760
																CG8913	Irc	FBgn0038465		CG9032	sun	FBgn0014391
																CG9307	Cht5	FBgn0038180		CG9539	Sec61alpha	FBgn0086357
																CG9314	CG9314	FBgn0032061		CG9826	CG9826	FBgn0034784
																CG9434	Fst	FBgn0037724		CG9864	CG9864	FBgn0034490
																CG9733	CG9733	FBgn0039759
																CR31400	Hsromega	FBgn0001234
																				Immune response (26 genes)
																				CG10236	LanA	FBgn0002526
																				CG10794	DptB	FBgn0034407
																				CG10816	Dro	FBgn0010388
																				CG11051	Nplp2	FBgn0040813
																				CG11314	Npc2g	FBgn0039800
																				CG1179	LysB	FBgn0004425
																				CG1180	LysE	FBgn0004428
																				CG12763	Dpt	FBgn0004240
																				CG1365	CecA1	FBgn0000276
																				CG1367	CecA2	FBgn0000277
																				CG1373	CecC	FBgn0000279
																				CG1385	Def	FBgn0010385
																				CG14745	PGRP-SC2	FBgn0043575
																				CG14746	PGRP-SC1a	FBgn0043576
																				CG18594	Pebp1	FBgn0038973
																				CG2056	spirit	FBgn0030051
																				CG31009	Cad99C	FBgn0039709
																				CG32185	edin	FBgn0052185
																				CG4099	Sr-CI	FBgn0014033
																				CG4325	CG4325	FBgn0026878
																				CG7123	LanB1	FBgn0261800
																				CG7496	PGRP-SD	FBgn0035806
																				CG8175	Mtk	FBgn0014865
																				CG8577	PGRP-SC1b	FBgn0033327
																				CG9456	Spn42Dd	FBgn0028988
																				CG9681	PGRP-SB1	FBgn0043578
