# Supplementary material for: Interplay between trauma and Pseudomonas entomophila infection in flies: a central role of the JNK pathway and of CrebA
Source: Sci Rep. 2017 Nov 24;7:16222. doi: 10.1038/s41598-017-14969-7 (PMC5701226; doi:10.1038/s41598-017-14969-7)
Supplement: Supplementary file 6 — Supplementary Table S5 [file 41598_2017_14969_MOESM6_ESM.xlsx]

## Sheet: iCisTargets
CLUSTER 1				CLUSTER 3				CLUSTER 4				CLUSTER 5				CLUSTER 6				CLUSTER 8
Tbp				Tbp ; Taf1				Ken				Kay ; Jra				Pnr				Rel
Rank	Region ID	Associated genes		Rank	Region ID	Associated genes		Rank	Region ID	Associated genes		Rank	Region ID	Associated genes		Rank	Region ID	Associated genes		Rank	Region ID	Associated genes
34	chrX-reg20592	CG15044		80	chrX-reg7294	CG3168		3	chr3L-reg11011	ect		3076	chr3L-reg22943	AcCoAS		15	chr3R-reg13108	CG6126		891	chr2L-reg518	cbt
68	chr2R-reg2906	Gadd45 Ady43A		98	chr2R-reg18243	IM14 IM4		7	chr3L-reg9035	ImpE1		385	chr3R-reg9854	Ace		37	chr2L-reg320	CG3625 CG11592		289	chr2R-reg4544	CG12780
120	chr3L-reg15991	Tom		173	chr2R-reg17098	Obp56a		36	chr2L-reg17507	CycE		356	chr3R-reg25607	ALiX		47	chr3R-reg19611	CG7084		470	chr3L-reg1066	CG13905
126	chr3R-reg21530	SMC1 Hsp68		195	chr2R-reg17105	Obp56d Obp56c		38	chr3R-reg2300	Osi6		2100	chr2L-reg15636	Ance-3 Acyp		58	chr3R-reg8717	CG14742 CG4830		876	chr2R-reg17879	CG30151 CG30154
196	chrX-reg1381	futsch		227	chr3R-reg27520	CG15506 Obp99b		44	chr3R-reg2361	Osi15		1311	chr2R-reg5693	brp		92	chr2R-reg16183	CG43109 DptB		224	chr3R-reg15862	CG7720
201	chr3L-reg9365	h		287	chr3R-reg25496	Tusp		52	chr3R-reg12287	CG6118		1036	chr2L-reg18160	cact		94	chr2L-reg3873	msl-2 CG3246		18	chr3R-reg28209	CG9733
242	chr3R-reg9054	Hsp70Bb		304	chr3R-reg19428	CG5791 CG5778		65	chr3L-reg18662	CG18265		3539	chr2L-reg19664	CadN		122	chr3R-reg18233	CG5697		189	chr2L-reg592	Ets21C
251	chr3L-reg23773	TyrR		433	chr3L-reg13197	CG6910		68	chrX-reg16725	CG9095		3645	chr2L-reg19799	CadN2 CG42830		143	chr2R-reg22368	slbo		284	chr3R-reg28546	jdp
262	chr2R-reg4084	Obp44a		472	chr2L-reg16453	CG42586 CG34166		86	chr3R-reg12284	CG6118		1665	chr2L-reg515	cbt		151	chrX-reg23242	CG11227 Npc1b		554	chr2L-reg11932	Lip4
289	chr3R-reg8436	Hsp70Aa Hsp70Ab		507	chr2R-reg15618	IM2 CG15067		89	chr2R-reg12853	ATPCL CG8370		2502	chr3L-reg8928	cert		169	chr3L-reg6568	CG10472 CG42269		1	chr3R-reg5275	Nmdmc Rel
318	chr3L-reg10106	Hsp67Ba Hsp23		587	chr2L-reg1622	CG31928 CG33128		93	chr3L-reg4766	CG1273		4097	chr3R-reg26528	CG10000 AR-2		171	chr3R-reg16873	CG11407 CG11453		801	chr3L-reg7257	ple
325	chr3R-reg9007	Hsp70Ba		615	chr2R-reg15629	Idgf5 CG15068		112	chr3R-reg29580	nyo		2487	chr2R-reg19129	CG10082		182	chr2R-reg19120	CG15674		674	chrX-reg10823	Ser7
331	chr3R-reg9052	Hsp70Bbb		645	chr3L-reg9420	Cp18 Cp15		131	chr3L-reg4617	Ero1L mas		4396	chr3L-reg7287	CG10103		208	chr2R-reg21414	CG4019		103	chr2L-reg20146	Socs36E
344	chr3R-reg27788	trp capa		653	chr2R-reg16111	CG15096 l(2)03709		132	chr3R-reg29561	mey		908	chr3R-reg9432	CG10126		211	chr3R-reg5022	CG9837
347	chr3R-reg9056	Hsp70Bc		755	chr3L-reg9425	Cp16		141	chr3R-reg4881	CG8112 hb		84	chr2R-reg21500	CG11293 l(2)efl		224	chr3L-reg17244	Pgm SsRbeta
392	chr3L-reg10098	Hsp67Bc Hsp67Bb Hsp22		774	chr2R-reg17110	Obp56d Obp56e		152	chr2R-reg11948	chn		143	chrX-reg1308	CG11418 Tsp2A		226	chr3L-reg6551	Jon65Aiii
493	chrX-reg1382	futsch		811	chr2R-reg15621	IM3		161	chr3L-reg4814	dyl		4283	chr3L-reg12643	CG11658		234	chr2L-reg13567	Rh5 CG6746		Tbp
529	chr3R-reg8435	Hsp70Aa Hsp70Ab		867	chr2L-reg21468	CG17544 CG17549		186	chr3L-reg17624	dsx-c73A CG33158		1954	chr3R-reg1166	CG12163		236	chr3L-reg20266	snoRNA:Psi28S-2566 CG3902		Rank	Region ID	Associated genes
775	chr2R-reg17384	CG16898		894	chr2R-reg4730	CG14743 PGRP-SC1b		188	chr2R-reg5035	CG8213		1508	chr3L-reg2954	CG1246		275	chr2L-reg7009	CG9505		952	chr3R-reg22983	CG10420 CG11852
985	chrX-reg1396	futsch		1044	chr2R-reg4698	Jon44E		194	chr2L-reg1802	chinmo		55	chr3L-reg4757	CG1273		279	chr2R-reg11441	CG10131		137	chr3L-reg2949	CG1143 CG14949
1086	chr2L-reg18199	jhamt		1078	chr2R-reg11554	CG12858 Dro		202	chr3L-reg3884	Eip63E ImpE2		674	chr3R-reg6584	CG12814		312	chr3L-reg9489	Fhos CG5804		804	chr2R-reg4544	CG12780
1129	chr3L-reg2923	Pxn		1339	chr3R-reg17651	CG42872 MtnD		209	chr3R-reg2299	Osi6		1027	chr2R-reg3491	CG12826		375	chr2R-reg14962	CG5002		817	chr2R-reg3491	CG12826
1182	chr3R-reg23042	CG10513		1504	chr2R-reg15775	CG43066		236	chr3R-reg8643	CG4702		4212	chr3L-reg17181	CG13075 CG33258		397	chr2R-reg23097	CG2736 Phk-3		1466	chr3L-reg17181	CG13075 CG33258
1519	chr2L-reg18201	jhamt		1517	chrX-reg14248	Mur11Da CG15721		254	chr2R-reg5036	CG8213		3672	chr2L-reg10828	CG13116 Nckx30C		433	chr2L-reg21558	tj		327	chr3L-reg9835	CG13315
1591	chr3R-reg18605	SIFR Hsromega		1545	chr2L-reg14698	CG9932		256	chr2L-reg1700	haf		1802	chr2R-reg9643	CG13321 CG3884		441	chr3L-reg6763	LanA		760	chr3L-reg1067	CG13905
1678	chrX-reg1409	Gr2a futsch		1586	chr2R-reg9516	Or49b Cyp9h1		260	chr2R-reg16599	rib		733	chr2L-reg9395	CG13384		483	chr2R-reg19851	Gp150 wdp		332	chr2L-reg22096	CG13965 CG16772
1694	chr3L-reg2919	Pxn		1596	chr2L-reg21462	fon CG17549		274	chr3L-reg4823	dyl CG32251		3426	chr2R-reg19359	CG13492 CG34040		484	chr3R-reg17539	mun CG4335 CG10881		153	chr3R-reg24586	CG14246 CG14245
1830	chr3R-reg27804	trp Jon99Ciii		1624	chr3R-reg25495	Tusp		294	chr3R-reg2310	Osi7		184	chr2R-reg19936	CG13506		486	chr2R-reg19795	Oatp58Dc		1019	chr3L-reg3683	CG14961 CG11526
1837	chr3L-reg23778	TyrR		1702	chr2R-reg6328	magu Def		312	chr2R-reg7770	sha Or47b		1733	chr2R-reg20248	CG13510		499	chr3R-reg23070	CG13659 CG31288 CG31097		497	chr3R-reg27523	CG15506 CG34296
2017	chr3L-reg14885	CG8745		1728	chrX-reg7289	CG3168		404	chr2L-reg7727	uif		265	chr3R-reg21455	CG13604 Rab7		523	chr3R-reg16962	CG4562		1081	chr2L-reg14808	CG16978
2027	chr2R-reg9613	sug CG17019		1926	chr3R-reg9695	sim		424	chr3R-reg2297	Osi5 Osi6		1744	chr3R-reg22399	CG13634 Ets96B		529	chr2R-reg6650	Ndg		1150	chr2R-reg17882	CG30154 CG18067
2048	chr2R-reg9610	sug		2053	chr2R-reg15612	IM1 IM23		431	chr3R-reg29597	nyo		440	chr3L-reg1066	CG13905		559	chr2L-reg5869	fusl		338	chr2L-reg4123	CG3513 Acp24A4
2244	chr2L-reg10828	CG13116 Nckx30C		2241	chr3L-reg9418	CG6511 Cp18		446	chr3L-reg17606	dsx-c73A CG33158		3068	chr3L-reg4958	CG15021 nAcRbeta-64B		569	chr2R-reg16077	CG15093		1066	chr3R-reg17651	CG42872 MtnD
2735	chr2R-reg15639	GstE2 GstE3		2345	chr2R-reg4699	CG8586 Jon44E		451	chr3L-reg4819	dyl		4075	chr2R-reg16129	CG15097		598	chr3L-reg9209	ergic53		351	chr2R-reg19364	CG4363 CG4377
2805	chr2R-reg15640	GstE3 GstE4		2401	chr2L-reg15116	CG16956		519	chr3R-reg2355	Osi14		927	chr2L-reg4488	CG15423 CG15422		621	chr3L-reg1369	mwh LysD LysE		33	chrX-reg16198	CG5321
3044	chr2R-reg17390	CG16898		2702	chr2R-reg15614	IM1 CG18107		531	chrX-reg16723	CG9095		2010	chr2R-reg13174	CG15706 Tsf3		690	chrX-reg1018	CG14629		832	chr3R-reg15841	CG7720
3233	chr3L-reg14578	stv CG10083		3048	chr2R-reg6327	magu Def		534	chr3R-reg2311	Osi7 Osi8		2654	chr2L-reg14812	CG16978		730	chr3R-reg17031	CG4462		390	chr3R-reg10480	CG9286 Dip-B
3367	chr3L-reg14572	stv CG10089		3176	chr2R-reg17107	Obp56d		549	chr3L-reg1073	nerfin-1		4109	chr2L-reg12088	CG17104		736	chr3R-reg29810	CG2187 salt		611	chr3R-reg28210	CG9733
3461	chr3R-reg11927	Mf Gyc88E		3188	chr2R-reg18241	IM4		577	chr3R-reg12288	CG6118 Act88F		4161	chr3R-reg18244	CG17278		766	chr3R-reg19610	CG7084		902	chr3R-reg10250	CG9759
				3207	chr2L-reg4031	odd		579	chr2R-reg5032	CG8213		3099	chr3R-reg13246	CG17930 Sulf1		771	chr2R-reg19845	wdp		132	chr2R-reg18243	IM14 IM4
								609	chrX-reg19707	CG42684		47	chr3R-reg3923	CG18745		800	chr2R-reg22987	Ance-5 NaCP60E		1262	chr2R-reg15618	IM2 CG15067
Hsf								622	chrX-reg16721	CG9095		1496	chr2L-reg22610	CG18858 cdc23		804	chr2R-reg23101	CG2736		409	chr2R-reg15621	IM3
Rank	Region ID	Associated genes						687	chr3L-reg3632	CG12017		365	chr3R-reg29789	CG1890 Ef1alpha100E		826	chr2L-reg9509	Dh31 Bace		1667	chr3R-reg24667	Lerp
1	chr3R-reg9052	Hsp70Bbb		Dl				696	chr2L-reg1835	cpb chinmo		998	chr2R-reg9028	CG30334 Dyb		830	chr3L-reg17542	CG4729 CG4753		1183	chr3R-reg5281	Mst85C Nmdmc
2	chr3R-reg8436	Hsp70Aa Hsp70Ab		Rank	Region ID	Associated genes		760	chr3R-reg16094	CG6026		2246	chr2R-reg5260	CG30345		890	chr3L-reg16564	Eip71CD		1454	chr3L-reg7248	ple
5	chr3R-reg9007	Hsp70Ba		135	chr3R-reg9706	sim		766	chr3R-reg29581	nyo		2958	chr3R-reg20793	CG31515 CG4393		910	chr2R-reg7713	CG42336		1241	chrX-reg10816	Ser7
11	chr3R-reg9054	Hsp70Bb		226	chr3R-reg25028	CG6051		782	chr2R-reg7774	sha		1498	chr2L-reg22600	CG31687 CG31683		994	chrX-reg10610	CG3106		240	chr3L-reg6538	yip7 CG10477
12	chr3R-reg8435	Hsp70Aa Hsp70Ab		248	chr2L-reg14691	CG9932		820	chrX-reg12927	dy		3128	chr2L-reg13739	CG31760		1003	chr2R-reg11444	CG10131
16	chr3R-reg9056	Hsp70Bc		268	chr2R-reg15618	IM2 CG15067		845	chr3R-reg29584	nyo		475	chr3L-reg4590	CG32260		1027	chr2R-reg16181	Dpt DptB
30	chr3R-reg21530	SMC1 Hsp68		338	chr2R-reg17097	Obp56a		846	chr3L-reg14459	ImpL1 CG14107		3494	chr3L-reg7290	CG32392 CG10103		1107	chr4-reg1053	Rfabg Zyx102EF
77	chr3L-reg10106	Hsp67Ba Hsp23		369	chr2R-reg15625	CG15065 CG16836		876	chr2L-reg7706	uif		555	chr2L-reg10188	CG32982		1117	chr2R-reg2191	debcl Fmo-2
137	chr3L-reg7417	Prat2		386	chr2R-reg15621	IM3		935	chr3R-reg2307	Osi7		3891	chr2R-reg20184	CG33143 CG4329		1126	chr2R-reg9332	nemy
159	chr3L-reg14574	stv CG10089		432	chr2R-reg15612	IM1 IM23		942	chr3R-reg9207	CG14395		4132	chr2L-reg4487	CG34176 CG15422		1160	chr2L-reg12209	CG31869
275	chrX-reg11249	CG12643		439	chr3R-reg19428	CG5791 CG5778		951	chr3L-reg3629	CG12017		2989	chr3R-reg15966	CG34284 CG14292		1195	chr2R-reg6532	Hr46
435	chr3L-reg15990	Tom		489	chr2R-reg16111	CG15096 l(2)03709		980	chr3L-reg3630	CG12017		4314	chrX-reg18556	CG34325		1209	chr2R-reg19849	wdp
616	chr3R-reg18605	SIFR Hsromega		517	chr3R-reg25496	Tusp		993	chr2R-reg5027	CG8213		3906	chrX-reg7107	CG34417		1318	chr3L-reg16172	Pdi
643	chr3L-reg14575	stv		629	chr2L-reg4031	odd		1000	chr3R-reg2308	Osi7		3985	chr3R-reg16488	CG3517 CG31221		1346	chr2R-reg21308	bw
686	chr3L-reg7416	Prat2		745	chrX-reg21385	CG7884		1002	chr3L-reg12503	CG7377 rt		2591	chrX-reg2080	CG4199 CG4061		1376	chrX-reg12543	Gs2 CG11727
980	chr3R-reg14091	CG5255 CG5246		820	chr3R-reg3387	Gld		1031	chr2L-reg1810	chinmo		1574	chrX-reg19716	CG42684		1414	chr3L-reg6611	Ets65A loj
1520	chr3L-reg14576	stv		826	chr3R-reg9697	sim		1062	chr3R-reg9209	CG14395		4058	chr2R-reg19367	CG4377		1437	chr2R-reg22369	slbo
1534	chr3L-reg14885	CG8745		956	chr3R-reg25502	Tusp		1213	chr3L-reg4616	mas		624	chr3R-reg20792	CG4393		1470	chr3L-reg1392	CG9194 CG33966
1636	chr2R-reg4086	Obp44a		1299	chr2L-reg21467	CG17549		1221	chr3R-reg2352	Osi14		701	chr3L-reg22141	CG5059		1483	chr2R-reg17097	Obp56a
1721	chr3L-reg7423	Prat2		1508	chr2R-reg18243	IM14 IM4		1236	chr3L-reg4757	CG1273		4389	chr3R-reg12532	CG5399 CG31446		1505	chr3R-reg28781	Npc2h Npc2g
1845	chr2L-reg512	cbt		1850	chr3R-reg25510	Tusp CG5612		1246	chr2L-reg15438	CG31813		1449	chr2L-reg18281	CG5888 Idgf1		1575	chr2L-reg21435	dnt CG13086
1914	chr3L-reg14886	CG8745		1907	chr2R-reg16114	CG15096 l(2)03709		1313	chr2L-reg7730	uif		359	chr3R-reg25049	CG5909 CG31065		1588	chr3R-reg20470	CG6726 CG13830
2612	chr3L-reg10107	Hsp27 Hsp23		2085	chr2L-reg14690	A16 CG9932		1339	chr2L-reg10593	CG33298		600	chr2R-reg19952	CG6044 CG3624		1624	chr3L-reg9042	Jon66Cii CG7120
2838	chr3L-reg15989	Tom		2098	chr2R-reg17110	Obp56d Obp56e		1382	chr3L-reg4817	dyl		2733	chr3R-reg20182	CG7023 CG43095 CG7029		1733	chr2R-reg21409	CG4019 CG17662
3034	chr2R-reg6014	CG1648 lectin-46Ca		2252	chr2L-reg1617	CG31928		1482	chrX-reg2489	boi		191	chr3L-reg18679	CG7603 CG7589		1743	chrX-reg6373	CG3011
3042	chr3L-reg10098	Hsp67Bc Hsp67Bb Hsp22		2426	chr2R-reg11554	CG12858 Dro		1576	chrX-reg12920	dy		1156	chr3L-reg7655	CG8629 CG15829		1751	chr2R-reg19796	Oatp58Dc
				2510	chr3R-reg9711	sim		1610	chr2L-reg7724	uif		2836	chr2R-reg7588	CG9084		1818	chr2R-reg10894	CG8323
				2838	chr2R-reg13264	Nox		1624	chr2R-reg22841	spz6		1890	chr2R-reg23321	CG9380		1821	chr2R-reg10036	CG4734 CG17047
				2907	chr3R-reg7577	CG4757		1657	chr2R-reg11943	chn		2393	chr3R-reg28208	CG9733		1835	chrX-reg11870	sbr CG32669
				2980	chr2R-reg18241	IM4		1661	chr3R-reg12285	CG6118		453	chr3R-reg268	CG9855 CG34112		1841	chr3R-reg28182	CecC CecB
				3173	chr2R-reg5436	Pkn CG34141		1684	chrX-reg12008	C901		2275	chr2L-reg1804	chinmo		1859	chr3R-reg16443	CG18493 Ino80 CG3734
								1757	chr3L-reg11003	ect		2262	chr3R-reg7612	cu		1878	chr2R-reg17684	CG8920 CG11200
								1773	chr2L-reg10597	CG33298		2234	chr2R-reg7485	Cyp12d1-d		1903	chr2L-reg21550	CG10026
								1815	chr2R-reg5038	CG8213		114	chr2R-reg1386	dpr12		1923	chr2L-reg22405	CG17571
								1827	chr3R-reg9205	CG14395		823	chr3L-reg1983	drpr		1976	chr3L-reg7979	pncr015:3L CG8560
								1834	chr2R-reg5028	CG8213		2915	chr3R-reg18536	e		2010	chr2L-reg10469	Aldh
								1843	chr3R-reg29582	nyo		2069	chrX-reg16500	eag		2011	chr2R-reg21177	CG9812 CG30411
								1868	chr2L-reg1714	haf		3595	chr3R-reg15968	endoA CG14292		2095	chr2L-reg352	CG11911 Plc21C CG11912
								1895	chr3R-reg12282	CG6118		351	chr2L-reg589	Ets21C		2147	chr2R-reg22371	slbo bs
								1953	chr3R-reg17859	Oamb		484	chr3R-reg24749	Ets97D sda		2182	chr2R-reg21415	CG4019
								2140	chr3L-reg11010	ect		36	chr3R-reg25643	Ets98B		2206	chr3L-reg7662	Dbi
								2318	chr2R-reg5033	CG8213		3	chr2R-reg19396	Fili comr		2285	chr2L-reg18693	CG13280 mdy
								2349	chr2R-reg16601	rib		2963	chrX-reg14218	fne		2332	chr2R-reg5116	ana CG8197
								2368	chr3L-reg9023	ImpE1		2244	chr3L-reg22570	fng		2355	chr3L-reg11506	CG33493 CG6463
								2510	chrX-reg12919	dy		4371	chr2R-reg12090	Fs scb		2372	chr3L-reg17541	CG4753
								2564	chr2L-reg1803	chinmo		2286	chr3R-reg5927	Fst Dh		2386	chr2R-reg18662	CG4302 CG15661
								2582	chr2R-reg4176	CG14756		655	chr3L-reg15340	fz CG13482		2420	chr2R-reg9299	CG8785
								2671	chr2R-reg5034	CG8213		1016	chr2R-reg2905	Gadd45 Ady43A		2442	chr2L-reg5873	fusl
								2675	chr3L-reg4818	dyl		2598	chr3R-reg16827	GluClalpha		2481	chrX-reg12118	CG15203
								2775	chr3L-reg4820	dyl CG32251		3834	chr3R-reg8870	GstD2 GstD1		2482	chr2L-reg5875	CG12512 fusl
								2790	chr3R-reg27659	neo		1082	chr3L-reg9364	h		2512	chr2R-reg11555	Dro AttA
								2793	chr3L-reg3881	ImpE2		4184	chr2R-reg16042	Hs3st-A Cyp12b2		2538	chrX-reg21210	CG34330
								2834	chr3L-reg4824	dyl CG32251		2412	chr3R-reg13937	Irc		2552	chr2L-reg5573	vkg
								2845	chr3L-reg3622	CG14960 CG12017		3510	chr3R-reg28555	jdp		2657	chrX-reg15168	l(1)dd4 CG11151
								2853	chr3L-reg11008	ect		77	chr2R-reg6381	Jra		2748	chr3R-reg28177	CecA1 CecA2
								2888	chr3R-reg28734	Spn100A		2993	chr2R-reg6010	lectin-46Cb CG1648		2774	chr2L-reg5464	Jon25Biii
								2950	chr3R-reg1352	CG1172 kkv		3895	chr2R-reg4105	Lpin kermit		2786	chr2R-reg17110	Obp56d Obp56e
								2982	chrX-reg16717	CG9095		3923	chr2L-reg962	Lsp1beta		2882	chr2R-reg10033	Dh31-R1 CG4734
								3010	chr2L-reg15441	CG31813		1046	chr2L-reg8472	Myo28B1 Slob		2909	chr2L-reg5466	Jon25Bi Jon25Bii
								3020	chr3R-reg2309	Osi7		100	chr2L-reg11904	Myo31DF		2962	chr2L-reg7010	slam CG9505
								3113	chr3L-reg3631	CG12017		2514	chrX-reg8742	mys		3001	chr2L-reg3642	CG15406 CG9663
								3136	chr3L-reg4816	dyl		431	chr3L-reg20404	nkd		3019	chr3L-reg6541	Jon65Aiv
								3361	chr2R-reg12327	CG8180		626	chr3R-reg5277	Nmdmc Rel		3028	chr3L-reg17676	st
								3364	chr2R-reg3867	nito CG14763		2601	chr2L-reg14251	nub		3146	chr2L-reg3694	CG3285
								3390	chr3L-reg17628	dsx-c73A CG33158		4188	chr2R-reg1356	Or42b dpr12		3155	chr3R-reg2733	Taf1 CG1315
								3448	chr3L-reg18660	CG18265		1268	chr2L-reg7740	Pcp ade3		3165	chr3L-reg9487	Fhos CG5804
								3484	chr3L-reg17601	dsx-c73A CG33158		310	chr3L-reg10032	PGRP-LA		3194	chr2L-reg3700	CG3285 CG15408
								3517	chr3R-reg2301	Osi6		2792	chrX-reg13077	pot		3331	chr3L-reg22861	CG10512
								3523	chr2L-reg7707	uif		30	chr3R-reg4289	puc		3347	chr2R-reg8994	CG8834 CG8520
								3753	chr3L-reg4762	CG33764 CG1273		832	chr2L-reg9194	Pvr		3382	chr3R-reg23106	CG10553 CG10560
								3877	chr2L-reg1717	haf		1931	chr3L-reg1668	rho		3389	chr3R-reg5845	CG9396
								3929	chr3R-reg5477	ird1 CG8420		126	chr3L-reg19694	rpr		3401	chr2R-reg4730	CG14743 PGRP-SC1b
								3985	chr3R-reg1349	kkv		94	chr3L-reg23081	sa rgn		3452	chr3R-reg14086	CG4053 CG31266
								4086	chr2L-reg1820	chinmo		736	chr2R-reg12097	scb		3475	chr3L-reg6538	yip7 CG10477
								4113	chr3R-reg12281	CG6118		1080	chr3R-reg24757	sda		3477	chr2L-reg5571	vkg
								4136	chrX-reg521	CG13366		3239	chr3L-reg16990	sff		3505	chr3R-reg28449	PH4alphaEFB
								4173	chr3R-reg29588	nyo		2901	chr3L-reg3193	Shab spz5		3509	chr2L-reg12113	CG6415 Lip2
								4204	chr2L-reg18072	EndoGI twe		3711	chr3R-reg18605	SIFR Hsromega		3534	chrX-reg10609	CG3106
								4225	chr2R-reg21064	CG30413		1026	chr2L-reg8451	Slob		3542	chr2R-reg22492	CG4563 CG13579
								4231	chr3L-reg17608	dsx-c73A CG33158		1667	chr2L-reg20144	Socs36E		3578	chr2L-reg8689	LanB1
								4238	chr3L-reg10997	ect		1198	chr2R-reg21907	Sox14		3583	chr3R-reg27488	Obp99c
								4404	chr3R-reg5177	CG11966		1710	chr2L-reg8745	spz3		3585	chr2R-reg16573	wbl
								4406	chr3L-reg23250	CG7173 capaR		2977	chr3L-reg14576	stv		3596	chr2R-reg9308	CG8778 CG8785
								4412	chr3L-reg4813	dyl		621	chr3R-reg6614	Syn		3716	chr3R-reg23110	CG10562 CG10560
								4466	chr3R-reg17865	Oamb		3347	chr3L-reg9830	Tequila CG32032		3727	chrX-reg20988	CG7288 CG7322
												109	chr2R-reg2638	Tsp42Ea CG30160		3728	chr2L-reg5465	Jon25Biii Jon25Bii
												23	chr2R-reg2629	Tsp42Eb Tsp42Ea		3735	chr2R-reg4698	Jon44E
												2360	chr2R-reg2641	Tsp42Ec CG30160		3788	chr2R-reg12063	CG8079 Hex-C
								Blimp-1				1241	chrX-reg20336	upd3		3801	chrX-reg872	CG3708 CG3706
								Rank	Region ID	Associated genes		2123	chrX-reg2255	Vinc		3822	chr2R-reg19205	HmgZ
								9	chr3L-reg11011	ect		473	chr3R-reg6143	Whamy topi		3830	chrX-reg15166	l(1)dd4 CG11134 CG11151
								14	chr2L-reg1802	chinmo		2129	chr2L-reg18616	yellow-b		3834	chr2L-reg3680	CG8837 CG33281
								17	chr3L-reg18662	CG18265						3836	chr3R-reg29823	Smvt
								36	chr3R-reg2300	Osi6						3887	chr2L-reg7214	Ent2 CG13766
								66	chr2L-reg16725	mol						3896	chr2L-reg5570	vkg
								68	chr3R-reg2297	Osi5 Osi6		Atf3				4010	chr3R-reg20426	CG17119
								83	chr3L-reg4814	dyl		Rank	Region ID	Associated genes		4094	chr2R-reg22491	CG4563 CG13579
								113	chrX-reg16722	CG9095		438	chr3R-reg9854	Ace		4096	chrX-reg21215	CG7406 CG34330
								117	chr2R-reg5035	CG8213		151	chr3R-reg25607	ALiX		4179	chr2R-reg4699	CG8586 Jon44E
								143	chr3L-reg14459	ImpL1 CG14107		1489	chr2L-reg15636	Ance-3 Acyp		4195	chrX-reg12536	Gs2
								173	chr3R-reg12287	CG6118		3202	chrX-reg11776	Atg8a		4207	chr3R-reg19094	tsl
								177	chr2L-reg1714	haf		4089	chr2L-reg18160	cact		4245	chr3R-reg28780	CG15543 Npc2g
								183	chr3R-reg2307	Osi7		743	chr2L-reg19726	CadN		4253	chr2R-reg20490	CG9825 CG9826
								225	chr3R-reg12284	CG6118		2270	chr2L-reg515	cbt		4295	chr3L-reg14427	Nplp2
								252	chr2L-reg7727	uif		1344	chr3L-reg8927	cert		4364	chrX-reg1019	CG14629
								262	chr3L-reg17601	dsx-c73A CG33158		1029	chr2R-reg19129	CG10082		4377	chr3R-reg27618	kay sro
								273	chr3R-reg16094	CG6026		785	chr3R-reg9435	CG10126		4409	chr3L-reg12757	CG10361
								281	chrX-reg16736	CG9095		3210	chr3L-reg22568	CG10589 fng		4416	chrX-reg873	CG32815 CG3706
								295	chr3R-reg12288	CG6118 Act88F		791	chr2R-reg21500	CG11293 l(2)efl		4490	chr2L-reg15579	CG7953 cenG1A CG7968
								340	chr2L-reg17507	CycE		3359	chrX-reg1308	CG11418 Tsp2A		4530	chr3R-reg16961	CG4562
								343	chr3R-reg29561	mey		4105	chr3R-reg4462	CG11672 CG31464		4548	chr2R-reg16177	Jheh3 CG43069
								406	chr3R-reg12289	CG6118 Act88F		896	chr3L-reg2954	CG1246		4562	chr3R-reg15850	CG7720
								421	chr2R-reg5037	CG8213		4168	chr3L-reg4757	CG1273		4586	chr3L-reg2423	CG15822
								428	chrX-reg16725	CG9095		456	chr3R-reg6584	CG12814		4603	chr2L-reg353	CG11911 Plc21C CG33127
								446	chr3R-reg8643	CG4702		1327	chr3L-reg9836	CG13315		4631	chr2R-reg6538	Hr46
								455	chr3L-reg4766	CG1273		75	chr2R-reg19936	CG13506		4632	chr3R-reg8111	CG6908 CG6834
								477	chr2L-reg1733	CG31935 haf		3260	chr2R-reg20247	CG13510		4633	chr3R-reg20482	CG6733 CG13830 CG17109
								479	chr3R-reg2311	Osi7 Osi8		88	chr3R-reg21455	CG13604 Rab7		4666	chr3R-reg27934	Nlp CG7912
								504	chrX-reg16731	CG9095		1915	chr3R-reg22399	CG13634 Ets96B		4687	chr2L-reg21437	CG17349 CG13086
								518	chr2L-reg1803	chinmo		215	chr3L-reg1066	CG13905		4739	chr2R-reg9302	CG8785
								520	chr3R-reg5177	CG11966		3449	chr3L-reg14524	CG14109 CG10140		4744	chr2R-reg7794	CG30025 deltaTry
								525	chr3R-reg2355	Osi14		4226	chr3L-reg4526	CG14989 CG14990		4782	chr2R-reg17096	Obp56a
								540	chr3R-reg2352	Osi14		3354	chr3L-reg4960	CG15021		4789	chr2R-reg17095	Obp56a
								548	chr3L-reg3644	CG12009		2049	chr2R-reg16128	CG15097
								562	chr3R-reg2308	Osi7		1014	chr2L-reg4488	CG15423 CG15422
								592	chr3L-reg3624	CG12017		2287	chrX-reg5807	CG15784
								593	chr3R-reg29582	nyo		3073	chr2L-reg14812	CG16978		GATAe
								594	chr3L-reg4823	dyl CG32251		2093	chr2R-reg14995	CG18635		Rank	Region ID	Associated genes
								604	chrX-reg16721	CG9095		45	chr3R-reg3923	CG18745		1	chr3R-reg13108	CG6126
								609	chr2R-reg5027	CG8213		1694	chr3R-reg29789	CG1890 Ef1alpha100E		22	chr3R-reg16873	CG11407 CG11453
								636	chr2R-reg5038	CG8213		246	chr2R-reg9028	CG30334 Dyb		64	chr2R-reg16183	CG43109 DptB
								640	chr3L-reg4816	dyl		1083	chr2R-reg5260	CG30345		86	chr3L-reg6551	Jon65Aiii
								647	chr2R-reg5031	CG8213		1368	chr3R-reg21420	CG31140		93	chr3R-reg19611	CG7084
								731	chr3R-reg2299	Osi6		2559	chr3R-reg16485	CG31221		94	chr2L-reg13567	Rh5 CG6746
								777	chr3R-reg29581	nyo		1565	chr3R-reg20793	CG31515 CG4393		125	chr2R-reg22987	Ance-5 NaCP60E
								789	chr3L-reg4817	dyl		192	chr3L-reg4590	CG32260		159	chr2R-reg22492	CG4563 CG13579
								791	chrX-reg521	CG13366		3265	chr3L-reg7290	CG32392 CG10103		183	chr2L-reg7009	CG9505
								826	chr2R-reg5032	CG8213		440	chr2L-reg10196	CG32982		205	chr2L-reg320	CG3625 CG11592
								837	chr3L-reg17624	dsx-c73A CG33158		1552	chr3L-reg4761	CG33764 CG1273		210	chr2L-reg3873	msl-2 CG3246
								907	chr2R-reg5028	CG8213		1435	chr2L-reg4486	CG34176		216	chr3R-reg8717	CG14742 CG4830
								958	chr3L-reg4616	mas		2293	chr2R-reg17083	CG34198		217	chr2R-reg22368	slbo
								964	chr2L-reg1810	chinmo		2434	chr3R-reg15966	CG34284 CG14292		230	chr3L-reg1392	CG9194 CG33966
								1006	chrX-reg16717	CG9095		1172	chrX-reg7106	CG34417		237	chr2L-reg12209	CG31869
								1011	chr3R-reg2309	Osi7		2439	chrX-reg2080	CG4199 CG4061		240	chr2R-reg19851	Gp150 wdp
								1014	chr2R-reg16601	rib		1307	chrX-reg19717	CG42684		325	chr3R-reg18233	CG5697
								1020	chr3R-reg12285	CG6118		4297	chrX-reg2050	CG4313 moody		337	chr3L-reg17244	Pgm SsRbeta
								1033	chr3L-reg1073	nerfin-1		4083	chr2L-reg19688	CG43231 CadN		343	chr3R-reg5022	CG9837
								1039	chr3L-reg4819	dyl		2277	chr2R-reg19367	CG4377		353	chr2R-reg23101	CG2736
								1117	chr3R-reg12282	CG6118		1052	chr3R-reg20792	CG4393		354	chr3L-reg9489	Fhos CG5804
								1200	chr3L-reg17608	dsx-c73A CG33158		3710	chr3R-reg20626	CG4467		370	chr3L-reg6763	LanA
								1207	chr2L-reg7707	uif		243	chr3L-reg22141	CG5059		384	chr3L-reg1369	mwh LysD LysE
								1235	chrX-reg4129	CG15239		2384	chr2R-reg19839	CG5819		391	chr2L-reg22405	CG17571
								1244	chr3L-reg9023	ImpE1		2816	chr2L-reg18281	CG5888 Idgf1		421	chr2R-reg21409	CG4019 CG17662
								1273	chr2L-reg7724	uif		996	chr3R-reg25049	CG5909 CG31065		424	chr2R-reg16181	Dpt DptB
								1275	chr2R-reg16599	rib		886	chr2R-reg19952	CG6044 CG3624		431	chr2L-reg3644	CG15406 CG9663
								1323	chr3R-reg5168	CG11966		167	chr3L-reg18679	CG7603 CG7589		432	chrX-reg23242	CG11227 Npc1b
								1339	chr3L-reg17606	dsx-c73A CG33158		4160	chr2R-reg7588	CG9084		457	chr2R-reg21414	CG4019
								1394	chr2L-reg1790	chinmo		3738	chr2L-reg10077	CG9568 CG13102		570	chr3R-reg16443	CG18493 Ino80 CG3734
								1413	chr2R-reg22841	spz6		3963	chr3R-reg10953	CG9616		579	chr3R-reg29810	CG2187 salt
								1442	chr3L-reg3629	CG12017		3361	chr3R-reg28208	CG9733		586	chr2R-reg6650	Ndg
								1456	chr3R-reg2361	Osi15		697	chr3R-reg268	CG9855 CG34112		721	chr2R-reg11441	CG10131
								1475	chr3L-reg4815	dyl		807	chr2L-reg1810	chinmo		747	chr2R-reg21416	CG4019
								1590	chr2R-reg5036	CG8213		2127	chr3R-reg10484	Dip-B		751	chr2R-reg9332	nemy
								1622	chr3R-reg29580	nyo		2498	chr2R-reg1371	dpr12		752	chr2R-reg16077	CG15093
								1641	chr3R-reg2301	Osi6		698	chr3L-reg1983	drpr		763	chr2L-reg8689	LanB1
								1666	chrX-reg12918	dy		153	chr2L-reg589	Ets21C		768	chr3L-reg7979	pncr015:3L CG8560
								1733	chr3L-reg4811	dyl		2789	chr3R-reg24749	Ets97D sda		778	chr2L-reg18693	CG13280 mdy
								1745	chr3L-reg12503	CG7377 rt		2737	chr3R-reg25642	Ets98B		798	chr2R-reg21308	bw
								1762	chr3L-reg4813	dyl		3388	chr2R-reg19434	Fili		803	chr2R-reg14962	CG5002
								1826	chr3L-reg3881	ImpE2		1525	chrX-reg14218	fne		832	chr3L-reg18774	CG7542 Jon74E
								1843	chr2R-reg11956	chn		1827	chr3L-reg22575	fng		858	chr3R-reg17539	mun CG4335 CG10881
								1864	chr3L-reg18660	CG18265		859	chr3R-reg5927	Fst Dh		859	chr2R-reg16080	CG15093 CG15080
								1866	chr3L-reg3884	Eip63E ImpE2		607	chr3L-reg15340	fz CG13482		873	chr3L-reg9042	Jon66Cii CG7120
								1870	chr3L-reg11002	ect		3062	chr3R-reg16827	GluClalpha		875	chr2R-reg19845	wdp
								1918	chr3L-reg3630	CG12017		431	chr3L-reg9360	h		887	chr4-reg1053	Rfabg Zyx102EF
								1931	chr3L-reg9036	ImpE1		2040	chr2R-reg16006	Hs3st-A		972	chr2R-reg19795	Oatp58Dc
								1947	chr2L-reg1811	chinmo		3381	chr3R-reg28555	jdp		1075	chr2R-reg17684	CG8920 CG11200
								1975	chr3R-reg2310	Osi7		26	chr2R-reg6381	Jra		1079	chr2R-reg2191	debcl Fmo-2
								2186	chr3L-reg3632	CG12017		1700	chr2R-reg4103	Lpin		1104	chrX-reg6373	CG3011
								2300	chr3R-reg17880	Oamb		2091	chr2L-reg8472	Myo28B1 Slob		1105	chr2L-reg10469	Aldh
								2361	chr3R-reg1352	CG1172 kkv		441	chr2L-reg11907	Myo31DF		1121	chr2R-reg21415	CG4019
								2439	chrX-reg19707	CG42684		3022	chrX-reg8742	mys		1169	chr2L-reg5881	CG12512 nompC
								2453	chr2L-reg1835	cpb chinmo		2430	chr3L-reg1068	nerfin-1 CG13905		1186	chr3R-reg14086	CG4053 CG31266
								2529	chr3L-reg9037	ImpE1		278	chr3L-reg20396	nkd		1218	chr3L-reg6611	Ets65A loj
								2538	chr3R-reg12277	CG6118		404	chr3R-reg5277	Nmdmc Rel		1235	chr3L-reg17542	CG4729 CG4753
								2556	chr3L-reg4821	dyl CG32251		2973	chr2L-reg14251	nub		1238	chr2R-reg12063	CG8079 Hex-C
								2567	chr3L-reg3631	CG12017		2815	chr2R-reg1356	Or42b dpr12		1366	chr2R-reg22491	CG4563 CG13579
								2599	chr3L-reg10997	ect		1009	chr3L-reg10032	PGRP-LA		1547	chr2R-reg21177	CG9812 CG30411
								2642	chr3R-reg9209	CG14395		3619	chrX-reg13077	pot		1550	chr3R-reg20470	CG6726 CG13830
								2709	chrX-reg16727	CG9095		14	chr3R-reg4289	puc		1553	chr3L-reg9515	CG32024 CG13312
								2774	chr2R-reg2820	Spn43Aa		2588	chr2L-reg9194	Pvr		1630	chr3R-reg23070	CG13659 CG31288 CG31097
								2816	chr3R-reg1349	kkv		2747	chr3L-reg23067	rgn		1635	chr3L-reg17677	st
								2835	chr3R-reg9207	CG14395		930	chr3L-reg1668	rho		1698	chr2L-reg18665	CG17928 Cyt-b5-r
								2855	chr2L-reg7728	uif		115	chr3L-reg19694	rpr		1704	chr2R-reg7713	CG42336
								2893	chr3R-reg16093	CG6026		3832	chr3L-reg23081	sa rgn		1726	chr2R-reg9299	CG8785
								2958	chrX-reg6857	CG15894		239	chr2R-reg12096	scb		1729	chr3L-reg16172	Pdi
								3131	chr3L-reg5022	NT1		2050	chr3R-reg24757	sda		1773	chr2L-reg9509	Dh31 Bace
								3136	chr2R-reg12853	ATPCL CG8370		2374	chr3L-reg16990	sff		1785	chrX-reg21210	CG34330
								3231	chr3R-reg4879	CG8112 hb		2080	chr3L-reg3192	Shab spz5		1854	chr3L-reg6568	CG10472 CG42269
								3372	chr3L-reg17618	dsx-c73A CG33158		1099	chr3R-reg18605	SIFR Hsromega		1864	chr2L-reg5873	fusl
								3397	chr2L-reg7706	uif		2594	chr2L-reg8451	Slob		1865	chr2R-reg22486	CG4563
								3452	chr3L-reg4762	CG33764 CG1273		429	chr2L-reg20144	Socs36E		1872	chr2L-reg21550	CG10026
								3458	chr2R-reg11961	chn		480	chr2R-reg21907	Sox14		1907	chr2L-reg5875	CG12512 fusl
												961	chr2R-reg12914	SP2353 CG8401		1940	chr2L-reg8660	LKR CG7149
												3547	chr2L-reg8745	spz3		1956	chrX-reg11870	sbr CG32669
												1324	chr3R-reg6614	Syn		1958	chrX-reg12118	CG15203
								Hsf				1065	chr2R-reg2638	Tsp42Ea CG30160		1961	chr2R-reg10894	CG8323
								Rank	Region ID	Associated genes		529	chr2R-reg2629	Tsp42Eb Tsp42Ea		1963	chr2L-reg3694	CG3285
								2	chr3R-reg29561	mey		1263	chr3R-reg16293	unc79		2041	chrX-reg873	CG32815 CG3706
								4	chr3L-reg18660	CG18265		809	chrX-reg20336	upd3		2058	chr2R-reg4698	Jon44E
								15	chr2L-reg1826	chinmo		3746	chr2L-reg2641	VGlut		2075	chr3R-reg29823	Smvt
								18	chrX-reg521	CG13366		315	chrX-reg2256	Vinc		2141	chr2R-reg19849	wdp
								30	chr3L-reg11011	ect		387	chr3R-reg6143	Whamy topi		2220	chr2L-reg5466	Jon25Bi Jon25Bii
								37	chr3L-reg4608	nab mas		2451	chr2L-reg18614	yellow-b		2245	chr2R-reg21418	CG4019
								49	chr2R-reg7770	sha Or47b						2298	chr3R-reg15850	CG7720
								142	chr3R-reg8643	CG4702						2349	chr2R-reg9302	CG8785
								152	chr3L-reg4617	Ero1L mas						2361	chr3L-reg6538	yip7 CG10477
								172	chr3R-reg2299	Osi6						2405	chr3L-reg14427	Nplp2
								185	chr2L-reg4715	ft						2424	chr3R-reg28781	Npc2h Npc2g
								228	chr3R-reg12284	CG6118						2470	chr2L-reg5869	fusl
								251	chr3L-reg14459	ImpL1 CG14107						2485	chrX-reg10610	CG3106
								261	chr3L-reg4616	mas						2564	chr3R-reg16962	CG4562
								273	chr3R-reg12288	CG6118 Act88F						2572	chr2L-reg5570	vkg
								285	chr3L-reg4811	dyl						2671	chr2R-reg23097	CG2736 Phk-3
								301	chr2L-reg17507	CycE						2689	chr2R-reg10033	Dh31-R1 CG4734
								328	chr3L-reg18664	CG18265						2708	chr2L-reg5464	Jon25Biii
								362	chr3R-reg5168	CG11966						2753	chr3R-reg16861	CG6300 GluClalpha
								366	chrX-reg520	CG13366						2772	chr2L-reg6988	CG9498
								411	chrX-reg12008	C901						2806	chr2R-reg16573	wbl
								417	chrX-reg4129	CG15239						2815	chr2L-reg5391	CG3036
								418	chr2L-reg1694	haf						2817	chr2R-reg17614	Ate1 CG9864
								493	chr2L-reg1691	haf						2923	chr3L-reg1466	scf
								523	chr2L-reg17513	CycE						2974	chr2R-reg19205	HmgZ
								534	chr3R-reg28736	CG12069 Spn100A						3001	chr2L-reg21437	CG17349 CG13086
								538	chr3L-reg4757	CG1273						3031	chr2L-reg3686	CG33281 CG33282
								568	chrX-reg16736	CG9095						3161	chr3L-reg6541	Jon65Aiv
								581	chr3L-reg9036	ImpE1						3170	chr2L-reg5465	Jon25Biii Jon25Bii
								624	chr3L-reg4813	dyl						3198	chr2L-reg7517	CG17375 CG11236
								628	chr2R-reg5038	CG8213						3211	chr2L-reg18692	CG13280 mdy
								658	chr3R-reg12287	CG6118						3215	chr2L-reg352	CG11911 Plc21C CG11912
								690	chr3R-reg29587	nyo						3222	chr2R-reg17097	Obp56a
								790	chr3R-reg12283	CG6118						3224	chr2L-reg3700	CG3285 CG15408
								805	chr2L-reg7706	uif						3288	chr2L-reg7010	slam CG9505
								833	chrX-reg12922	dy						3312	chr2R-reg12264	Mtk
								840	chr3R-reg12281	CG6118						3441	chr2R-reg17110	Obp56d Obp56e
								924	chr2L-reg1802	chinmo						3480	chr3R-reg27488	Obp99c
								946	chr3L-reg18546	CG6479						3482	chr3L-reg6549	Jon65Aiii
								950	chrX-reg12924	dy						3497	chr2L-reg5577	Cg25C
								1040	chr3L-reg9024	ImpE1						3639	chr2L-reg21561	tj
								1052	chr2R-reg11956	chn						3643	chr2R-reg8989	CG8834
								1153	chr2R-reg11957	chn						3671	chr3R-reg19094	tsl
								1205	chr3R-reg29581	nyo						3673	chr3R-reg30045	heph CG2003
								1277	chr2L-reg1835	cpb chinmo						3706	chr3L-reg9487	Fhos CG5804
								1293	chr3R-reg29582	nyo						3721	chr2R-reg19850	wdp
								1295	chr3L-reg9028	ImpE1						3741	chr2R-reg21404	CG17664 CG5398
								1302	chr3L-reg4821	dyl CG32251						3778	chr3R-reg20482	CG6733 CG13830 CG17109
								1311	chrX-reg2498	boi						3781	chr2L-reg21558	tj
								1328	chr3L-reg9023	ImpE1						3786	chr3R-reg3656	alpha-Est7
								1364	chrX-reg2494	boi						3809	chr3L-reg2424	CG15822
								1387	chr3R-reg29580	nyo						3849	chr3R-reg20426	CG17119
								1413	chr2L-reg7709	uif						3891	chr3R-reg10041	Droj2 CG9799
								1431	chr2L-reg1790	chinmo						3898	chr3L-reg11506	CG33493 CG6463
								1629	chr2L-reg15437	CG31813						3913	chr3R-reg12742	CG31183
								1660	chr3R-reg4881	CG8112 hb						3982	chr3L-reg21743	CG7298
								1813	chr2L-reg1722	CG10869 haf						4110	chr2R-reg4699	CG8586 Jon44E
								1822	chrX-reg12918	dy						4225	chrX-reg17431	CG8952 CG17209
								1841	chr3L-reg9030	ImpE1						4259	chr3R-reg24862	CG17192 CG17191
								1849	chrX-reg2500	boi trol						4266	chr3L-reg24124	CG11425 CG11426
								1901	chr2L-reg17505	CycE						4305	chr3R-reg28177	CecA1 CecA2
								1931	chr3R-reg29588	nyo						4340	chr3R-reg16686	CG17752 CG16727
								1932	chrX-reg6857	CG15894						4351	chr2R-reg19794	Oatp58Dc
								1960	chr2R-reg22841	spz6						4432	chr3L-reg1389	CG33966
								2045	chr3L-reg4765	CG33764 CG1273						4461	chr2R-reg7711	CG42336
								2193	chr2L-reg17504	CycE						4478	chr3R-reg27939	CG7920
								2243	chr3L-reg17606	dsx-c73A CG33158						4503	chr2L-reg18670	CG17928 Ugt36Ba
								2265	chr3L-reg17624	dsx-c73A CG33158						4507	chr3L-reg20266	snoRNA:Psi28S-2566 CG3902
								2276	chrX-reg16727	CG9095						4509	chr2L-reg3642	CG15406 CG9663
								2313	chr2R-reg17240	Toll-7						4525	chrX-reg12532	Or10a Gs2
								2349	chr2L-reg7729	uif						4541	chrX-reg383	CG17896
								2381	chr2R-reg16600	rib						4623	chr3R-reg16453	CG3739 Ino80
								2384	chr2L-reg1791	chinmo						4660	chr2L-reg6106	Oscillin
								2387	chr2R-reg11948	chn						4663	chr3L-reg7662	Dbi
								2481	chr3L-reg5022	NT1						4773	chr2R-reg7794	CG30025 deltaTry
								2634	chr3R-reg17885	Oamb						4784	chr2L-reg5572	vkg
								2674	chrX-reg12920	dy						4786	chr3L-reg17676	st
								2709	chr3L-reg4766	CG1273						4884	chr3R-reg19610	CG7084
								2723	chr2L-reg7707	uif						4890	chr2R-reg9308	CG8778 CG8785
								2767	chr2R-reg5031	CG8213						4904	chr3R-reg13106	CG6126
								2875	chr3R-reg5477	ird1 CG8420						4931	chr3R-reg28780	CG15543 Npc2g
								2994	chrX-reg19707	CG42684						4946	chr2L-reg23317	CG33511
								3108	chr3L-reg4755	VhaM9.7-a CG1273						4973	chr2L-reg21435	dnt CG13086
								3184	chr3L-reg3881	ImpE2						4980	chr2R-reg11555	Dro AttA
								3281	chr3R-reg10484	Dip-B
								3354	chr2L-reg7727	uif
								3463	chr2L-reg1800	chinmo
								3501	chr2L-reg1696	haf						Srp
								3540	chr3L-reg3639	CG12017 CG12009						Rank	Region ID	Associated genes
								3543	chr2L-reg1693	haf						1	chr3R-reg13108	CG6126
								3559	chr3L-reg18659	CG18265						32	chr2R-reg16183	CG43109 DptB
								3577	chr3R-reg2360	Osi15 Osi14						42	chr2L-reg13567	Rh5 CG6746
								3730	chr3L-reg17619	dsx-c73A CG33158						72	chr3R-reg16873	CG11407 CG11453
								3887	chr3L-reg17618	dsx-c73A CG33158						98	chr2R-reg22492	CG4563 CG13579
								3959	chr3R-reg4879	CG8112 hb						99	chr2L-reg320	CG3625 CG11592
								4099	chr3L-reg20160	CG14073						120	chr2R-reg16181	Dpt DptB
								4163	chr2L-reg10586	CG33298						121	chr2L-reg7009	CG9505
								4189	chrX-reg2488	boi						129	chr2R-reg19851	Gp150 wdp
								4208	chr3L-reg11010	ect						156	chr2L-reg3873	msl-2 CG3246
								4250	chr3R-reg12282	CG6118						170	chr3L-reg1392	CG9194 CG33966
								4334	chr2R-reg3227	wech						186	chr3L-reg1369	mwh LysD LysE
								4561	chr3R-reg9210	CG14395						203	chr3R-reg5022	CG9837
								4639	chr2L-reg17512	CycE						231	chr3R-reg19611	CG7084
								4771	chr2L-reg7708	uif						234	chr3R-reg8717	CG14742 CG4830
								4774	chrX-reg2487	boi						250	chr2R-reg22368	slbo
								4843	chr2R-reg2820	Spn43Aa						364	chr2R-reg21414	CG4019
								4864	chr3R-reg6655	Sirt6						375	chr3R-reg18233	CG5697
								4911	chr3L-reg14461	ImpL1 CG14110						389	chr2R-reg6650	Ndg
								4923	chr3L-reg18665	CG18265						402	chr2R-reg16080	CG15093 CG15080
								4950	chr3R-reg2860	Ama bcd						404	chr2L-reg12209	CG31869
								4975	chr2L-reg1792	chinmo						412	chr2R-reg11441	CG10131
																428	chr3L-reg6763	LanA
																449	chr3L-reg6551	Jon65Aiii
																454	chr3L-reg9489	Fhos CG5804
																497	chrX-reg23242	CG11227 Npc1b
																554	chr2R-reg23101	CG2736
																584	chr3L-reg17244	Pgm SsRbeta
																598	chr2R-reg9332	nemy
																606	chr2L-reg8689	LanB1
																610	chr3R-reg29810	CG2187 salt
																618	chr2L-reg18693	CG13280 mdy
																629	chr3R-reg17539	mun CG4335 CG10881
																635	chr2R-reg21409	CG4019 CG17662
																663	chr2R-reg21415	CG4019
																755	chr3L-reg18774	CG7542 Jon74E
																762	chr2L-reg18665	CG17928 Cyt-b5-r
																872	chr3L-reg17542	CG4729 CG4753
																892	chr2R-reg14962	CG5002
																926	chr2R-reg22987	Ance-5 NaCP60E
																949	chr2R-reg7713	CG42336
																975	chr4-reg1053	Rfabg Zyx102EF
																1029	chr2L-reg10469	Aldh
																1036	chr2R-reg17684	CG8920 CG11200
																1116	chr2R-reg9299	CG8785
																1152	chrX-reg10610	CG3106
																1184	chr3R-reg16443	CG18493 Ino80 CG3734
																1192	chr2R-reg2191	debcl Fmo-2
																1208	chr2R-reg17097	Obp56a
																1254	chr2R-reg16077	CG15093
																1302	chr3R-reg20470	CG6726 CG13830
																1332	chr2L-reg5464	Jon25Biii
																1392	chr3L-reg6568	CG10472 CG42269
																1407	chr3L-reg16172	Pdi
																1413	chr2R-reg12063	CG8079 Hex-C
																1456	chr2R-reg22491	CG4563 CG13579
																1492	chr2R-reg19845	wdp
																1513	chr2R-reg4698	Jon44E
																1549	chr2R-reg21308	bw
																1551	chr2R-reg19795	Oatp58Dc
																1584	chr2L-reg5881	CG12512 nompC
																1596	chr3R-reg29823	Smvt
																1688	chr2R-reg10894	CG8323
																1696	chr2L-reg5875	CG12512 fusl
																1701	chr3L-reg6541	Jon65Aiv
																1822	chr2R-reg23097	CG2736 Phk-3
																1828	chr3L-reg7979	pncr015:3L CG8560
																1835	chr2L-reg8660	LKR CG7149
																1846	chr3L-reg6611	Ets65A loj
																1853	chr2L-reg352	CG11911 Plc21C CG11912
																1875	chr2L-reg21550	CG10026
																1884	chr3L-reg9042	Jon66Cii CG7120
																1941	chr3L-reg17677	st
																2062	chr2L-reg5869	fusl
																2098	chr3R-reg28781	Npc2h Npc2g
																2099	chr2R-reg21177	CG9812 CG30411
																2173	chr2L-reg9509	Dh31 Bace
																2183	chr3R-reg16962	CG4562
																2217	chrX-reg6373	CG3011
																2224	chr3L-reg2424	CG15822
																2265	chr2R-reg17110	Obp56d Obp56e
																2333	chr2L-reg21558	tj
																2375	chr2L-reg21435	dnt CG13086
																2380	chr2R-reg16573	wbl
																2436	chr2L-reg5570	vkg
																2439	chr3R-reg28177	CecA1 CecA2
																2477	chr2L-reg21437	CG17349 CG13086
																2482	chr2L-reg5873	fusl
																2563	chr3R-reg19094	tsl
																2607	chr3R-reg20482	CG6733 CG13830 CG17109
																2616	chr3R-reg15850	CG7720
																2644	chr2L-reg5577	Cg25C
																2661	chrX-reg21210	CG34330
																2680	chr2R-reg19849	wdp
																2686	chr3L-reg20266	snoRNA:Psi28S-2566 CG3902
																2761	chr2R-reg21416	CG4019
																2786	chr2L-reg5466	Jon25Bi Jon25Bii
																2860	chr3L-reg6538	yip7 CG10477
																2884	chr2L-reg3686	CG33281 CG33282
																2908	chr2R-reg7794	CG30025 deltaTry
																2941	chr3R-reg16861	CG6300 GluClalpha
																2948	chr3R-reg16686	CG17752 CG16727
																3017	chr3L-reg9515	CG32024 CG13312
																3019	chr2R-reg17614	Ate1 CG9864
																3035	chr2L-reg6988	CG9498
																3038	chr2R-reg8989	CG8834
																3064	chr3L-reg14427	Nplp2
																3073	chr2L-reg3642	CG15406 CG9663
																3119	chr2R-reg9302	CG8785
																3160	chr2R-reg10036	CG4734 CG17047
																3164	chr3R-reg12742	CG31183
																3235	chr3L-reg2423	CG15822
																3239	chr3L-reg11506	CG33493 CG6463
																3284	chr3R-reg19610	CG7084
																3294	chr3R-reg3656	alpha-Est7
																3326	chr3L-reg9487	Fhos CG5804
																3382	chr3L-reg23780	TyrR
																3397	chr2R-reg11444	CG10131
																3453	chr3R-reg28780	CG15543 Npc2g
																3512	chr2L-reg5391	CG3036
																3575	chr2R-reg6537	Hr46
																3578	chr2L-reg7010	slam CG9505
																3688	chr2L-reg18692	CG13280 mdy
																3727	chr3L-reg14426	Nplp2
																3813	chr3R-reg23070	CG13659 CG31288 CG31097
																3828	chr2L-reg7214	Ent2 CG13766
																3961	chr2R-reg4730	CG14743 PGRP-SC1b
																3998	chr2L-reg5572	vkg
																4102	chr2R-reg7016	CG12934 Elp2
																4118	chrX-reg6555	CG5921
																4134	chr2R-reg20490	CG9825 CG9826
																4161	chr2R-reg19205	HmgZ
																4229	chr2R-reg4699	CG8586 Jon44E
																4233	chr2R-reg19120	CG15674
																4269	chr3R-reg19093	tsl
																4304	chr3L-reg7662	Dbi
																4330	chr3R-reg27940	CG7920
																4335	chr3L-reg17676	st
																4381	chr2R-reg19794	Oatp58Dc
																4413	chr2R-reg22369	slbo
																4493	chr2L-reg5465	Jon25Biii Jon25Bii
																4524	chrX-reg17431	CG8952 CG17209
																4589	chr3L-reg6056	Sucb
																4607	chr2R-reg21404	CG17664 CG5398
																4629	chr2R-reg7711	CG42336
																4633	chr3R-reg2731	CG31286 CG1315
																4642	chrX-reg11962	v
																4709	chr2R-reg5119	ana CG8197
																4717	chr3R-reg23110	CG10562 CG10560
																4778	chr2L-reg12113	CG6415 Lip2
																4819	chr3L-reg23662	CG7442
																4829	chr3R-reg20468	CG6726 CG13830
																4851	chr2R-reg9442	CG12374 Nacalpha
																4858	chr3L-reg1466	scf
																4940	chr2L-reg12203	CG31869
																4958	chrX-reg1019	CG14629
																4988	chr2R-reg10033	Dh31-R1 CG4734
																Grn
																Rank	Region ID	Associated genes
																5	chr3R-reg13108	CG6126
																39	chr2R-reg16183	CG43109 DptB
																50	chr2L-reg320	CG3625 CG11592
																133	chr3R-reg29810	CG2187 salt
																156	chr3R-reg8717	CG14742 CG4830
																169	chr3R-reg18233	CG5697
																209	chr2L-reg8689	LanB1
																217	chr3L-reg6763	LanA
																219	chr3R-reg19611	CG7084
																227	chr3R-reg16873	CG11407 CG11453
																274	chr3L-reg17244	Pgm SsRbeta
																296	chr2L-reg13567	Rh5 CG6746
																301	chr3L-reg1392	CG9194 CG33966
																317	chr2R-reg21409	CG4019 CG17662
																332	chr2R-reg11441	CG10131
																356	chr2R-reg16077	CG15093
																374	chr3R-reg17539	mun CG4335 CG10881
																395	chr2R-reg9332	nemy
																457	chr3R-reg5022	CG9837
																459	chr2R-reg7713	CG42336
																467	chr3L-reg6551	Jon65Aiii
																474	chr3L-reg1369	mwh LysD LysE
																483	chr3L-reg20266	snoRNA:Psi28S-2566 CG3902
																497	chrX-reg23242	CG11227 Npc1b
																573	chr2L-reg7009	CG9505
																592	chr2R-reg23097	CG2736 Phk-3
																596	chr2R-reg19845	wdp
																615	chr2R-reg21414	CG4019
																621	chr2L-reg12209	CG31869
																641	chr2L-reg3873	msl-2 CG3246
																689	chr2R-reg21415	CG4019
																697	chr2R-reg22368	slbo
																730	chr2R-reg6650	Ndg
																803	chr3L-reg6611	Ets65A loj
																807	chr2R-reg19120	CG15674
																832	chr3L-reg9042	Jon66Cii CG7120
																839	chr2R-reg12063	CG8079 Hex-C
																860	chr2R-reg19851	Gp150 wdp
																886	chr2L-reg18693	CG13280 mdy
																890	chr2R-reg14962	CG5002
																897	chr2R-reg9299	CG8785
																947	chr2R-reg23101	CG2736
																979	chr2R-reg22492	CG4563 CG13579
																1033	chr3L-reg17542	CG4729 CG4753
																1041	chr3R-reg28177	CecA1 CecA2
																1054	chr3L-reg16172	Pdi
																1116	chr3L-reg9487	Fhos CG5804
																1166	chr2R-reg17684	CG8920 CG11200
																1218	chr2L-reg5464	Jon25Biii
																1247	chr3R-reg3656	alpha-Est7
																1250	chr2R-reg17097	Obp56a
																1288	chr3L-reg17955	Dbp73D PGRP-SB1
																1324	chr3R-reg16962	CG4562
																1348	chr3R-reg23070	CG13659 CG31288 CG31097
																1363	chr2R-reg19795	Oatp58Dc
																1383	chrX-reg10610	CG3106
																1384	chrX-reg12543	Gs2 CG11727
																1408	chr2R-reg19205	HmgZ
																1522	chr2L-reg22405	CG17571
																1531	chr2R-reg11555	Dro AttA
																1550	chr3L-reg9489	Fhos CG5804
																1554	chr2L-reg3680	CG8837 CG33281
																1560	chr2R-reg21308	bw
																1570	chr3L-reg1466	scf
																1577	chr2L-reg10469	Aldh
																1595	chr2L-reg5570	vkg
																1605	chr2R-reg17110	Obp56d Obp56e
																1609	chr2R-reg5116	ana CG8197
																1633	chr2R-reg22491	CG4563 CG13579
																1642	chr3L-reg6541	Jon65Aiv
																1653	chr2R-reg21177	CG9812 CG30411
																1667	chr2L-reg3642	CG15406 CG9663
																1760	chr3R-reg16686	CG17752 CG16727
																1763	chr2L-reg21558	tj
																1773	chr2L-reg352	CG11911 Plc21C CG11912
																1869	chr2L-reg8660	LKR CG7149
																1892	chr2R-reg10894	CG8323
																1894	chr2R-reg6532	Hr46
																1903	chr3R-reg28780	CG15543 Npc2g
																1904	chr3R-reg20482	CG6733 CG13830 CG17109
																1933	chr2L-reg12113	CG6415 Lip2
																1991	chr2R-reg22369	slbo
																1997	chr3R-reg14636	CG43175
																2012	chr2L-reg18665	CG17928 Cyt-b5-r
																2079	chr3L-reg6765	pncr008:3L LanA
																2131	chr3R-reg28781	Npc2h Npc2g
																2161	chr2R-reg16573	wbl
																2235	chr3R-reg20470	CG6726 CG13830
																2278	chr2R-reg22987	Ance-5 NaCP60E
																2317	chr2L-reg21435	dnt CG13086
																2333	chr2L-reg21550	CG10026
																2355	chr4-reg1053	Rfabg Zyx102EF
																2374	chr3L-reg14427	Nplp2
																2382	chr2R-reg16080	CG15093 CG15080
																2411	chr2R-reg6538	Hr46
																2413	chr2R-reg2191	debcl Fmo-2
																2434	chr2R-reg16181	Dpt DptB
																2469	chr3R-reg19610	CG7084
																2499	chr2L-reg5568	vkg
																2521	chrX-reg1019	CG14629
																2557	chr2L-reg5877	CG12512
																2583	chr2L-reg5875	CG12512 fusl
																2616	chr3L-reg11506	CG33493 CG6463
																2676	chr2L-reg3694	CG3285
																2715	chr2R-reg20490	CG9825 CG9826
																2717	chr2R-reg4698	Jon44E
																2730	chr3R-reg16443	CG18493 Ino80 CG3734
																2740	chr2L-reg21437	CG17349 CG13086
																2756	chrX-reg6373	CG3011
																2795	chr3R-reg15850	CG7720
																2928	chr3L-reg16564	Eip71CD
																2983	chr2R-reg9305	CG8785
																2997	chr3L-reg17677	st
																2998	chr3L-reg6568	CG10472 CG42269
																3069	chr2R-reg4730	CG14743 PGRP-SC1b
																3176	chr2R-reg7794	CG30025 deltaTry
																3188	chr3L-reg17676	st
																3265	chr2R-reg9306	CG8785
																3270	chr2R-reg12264	Mtk
																3279	chr3L-reg18774	CG7542 Jon74E
																3295	chr3R-reg20426	CG17119
																3330	chr2R-reg17614	Ate1 CG9864
																3380	chr2L-reg5873	fusl
																3544	chr3R-reg27940	CG7920
																3545	chr2L-reg5577	Cg25C
																3564	chr2L-reg9509	Dh31 Bace
																3572	chr2R-reg8989	CG8834
																3576	chr3R-reg19094	tsl
																3581	chr3L-reg9209	ergic53
																3649	chr3R-reg28175	CecA1 Anp
																3679	chr3R-reg30045	heph CG2003
																3692	chr2R-reg19791	Oatp58Dc
																3719	chr2R-reg10033	Dh31-R1 CG4734
																3759	chr3L-reg7662	Dbi
																3781	chr2L-reg6988	CG9498
																3887	chr2L-reg7214	Ent2 CG13766
																3991	chr2R-reg7016	CG12934 Elp2
																4036	chr2R-reg10036	CG4734 CG17047
																4039	chr2L-reg5466	Jon25Bi Jon25Bii
																4060	chr2L-reg7010	slam CG9505
																4134	chr2R-reg21404	CG17664 CG5398
																4137	chr3L-reg6549	Jon65Aiii
																4143	chr3R-reg29823	Smvt
																4154	chr3L-reg23780	TyrR
																4190	chrX-reg21210	CG34330
																4192	chr2L-reg128	Sam-S Nhe1
																4254	chr3R-reg28179	CecB CecA2
																4310	chr3L-reg6538	yip7 CG10477
																4426	chrX-reg12118	CG15203
																4427	chrX-reg1014	CG14629 CG42259
																4464	chr2L-reg5465	Jon25Biii Jon25Bii
																4465	chr3R-reg27489	dmrt99B Obp99c
																4492	chr3L-reg6056	Sucb
																4512	chr2R-reg11442	CG10131
																4518	chr2R-reg19849	wdp
																4520	chr3L-reg14426	Nplp2
																4522	chr2L-reg5391	CG3036
																4599	chr3R-reg28449	PH4alphaEFB
																4703	chr2L-reg5575	Cg25C vkg
																4782	chr2R-reg9442	CG12374 Nacalpha
																4793	chr3L-reg16173	Pdi
																4927	chrX-reg6709	vanin-like
																4958	chr3R-reg23110	CG10562 CG10560
																4966	chrX-reg12536	Gs2
																4993	chr2L-reg5397	CG3036
