# Supplementary material for: Interplay between trauma and Pseudomonas entomophila infection in flies: a central role of the JNK pathway and of CrebA
Source: Sci Rep. 2017 Nov 24;7:16222. doi: 10.1038/s41598-017-14969-7 (PMC5701226; doi:10.1038/s41598-017-14969-7)
Supplement: Supplementary file 7 — Supplementary Table S6 [file 41598_2017_14969_MOESM7_ESM.xlsx]

## Sheet: Feuil1
	Primers
Gene	Forward	Reverse
Jra	AGACTGAAACCCCCTCGAAT	GCTGTTCGTTATCGCTCTCC
	GGAAGCGCAGGAGAAGATC	GTACCTTCACGCGATCCTC
Hsromega	CCCTGACCTGCGGATTTTG	GCGCAGGGTATCGACTTTT
Cabut	TGAGAAGCGATCACCTGTCG	GTTGTTGGCCAGGGAGACAT
TRAM	CTGCGGGTGGTGAACAATG	GATGCCGTAGTACAGCGTGA
Spase25	ACGACGACAAGTACCTGCTG	CCAGGACGATGCCATTCTGA
CrebA	AGCTACCCCTAACCAAAGCC	CCAGCTGGTCCATGTACTCC
	CTCCAGTACCAGCTCAACGG	AGTGCGTTTCTCCTCTTCCG
Puckered	CGCCACATCAGAACATCAAG	GAAATCCCCGCGTGGCAG
CG5885	CCACCACCTTCTCCATCTTC	GGCGTCGAGTTCTTCAGGAT
Sec61beta	TTTCTACACGGACGACTCGC	GCATGAAGACGGAAGCGAT
